# Supplementary material for: Multi-omics Mendelian randomization integrating metabolism, microbiome and immunity supports a putative gut-immune-pelvic pathway in deep infiltrating endometriosis
Source: Front Endocrinol (Lausanne). 2026 May 21;17:1827134. doi: 10.3389/fendo.2026.1827134 (PMC13233194; doi:10.3389/fendo.2026.1827134)
Supplement: Supplementary file 1 [file Table1.csv]

Adjusted_R_squared	F	F_value	R2	R_squared	SNP	beta.exposure	chr.exposure	data_source.exposure	eaf.exposure	effect_allele.exposure	exposure	exposure_category	filename	id	id.exposure	mr_keep.exposure	other_allele.exposure	pos.exposure	pval.exposure	pval_origin.exposure	samplesize.exposure	se.exposure
NA	19.57764863	NA	0.001091371	NA	rs35529920	0.112596	1	textfile	NA	C	Absiella dolichum abundance in stool	Gut microbiota		GCST90032172	BN3RGz	1	T	241314385	3.00E-06	reported	4166	0.0241238
NA	21.05973722	NA	0.001178493	NA	rs56059578	-0.0541688	2	textfile	NA	C	Absiella dolichum abundance in stool	Gut microbiota		GCST90032172	BN3RGz	1	T	46549445	4.10E-07	reported	4164	0.0106949
NA	23.09133607	NA	0.00128771	NA	rs78781023	0.124674	4	textfile	NA	C	Absiella dolichum abundance in stool	Gut microbiota		GCST90032172	BN3RGz	1	T	98822938	4.20E-06	reported	4164	0.0270976
NA	21.38866661	NA	0.001196677	NA	rs2301066	-0.0417618	5	textfile	NA	C	Absiella dolichum abundance in stool	Gut microbiota		GCST90032172	BN3RGz	1	T	36678173	2.70E-06	reported	4165	0.00890582
NA	21.01689891	NA	0.001179597	NA	rs149492298	0.187131	6	textfile	NA	G	Absiella dolichum abundance in stool	Gut microbiota		GCST90032172	BN3RGz	1	A	110806111	2.00E-06	reported	4166	0.0393907
NA	21.11704399	NA	0.001154371	NA	rs1577118	0.143816	9	textfile	NA	G	Absiella dolichum abundance in stool	Gut microbiota		GCST90032172	BN3RGz	1	A	11110873	7.60E-08	reported	4166	0.0267509
NA	21.2329871	NA	0.00122013	NA	rs4788593	-0.0397276	16	textfile	NA	C	Absiella dolichum abundance in stool	Gut microbiota		GCST90032172	BN3RGz	1	G	71989066	3.40E-06	reported	4163	0.0085534
NA	22.59364267	NA	0.001309428	NA	rs6044752	0.0515994	20	textfile	NA	A	Absiella dolichum abundance in stool	Gut microbiota		GCST90032172	BN3RGz	1	G	17352505	2.70E-06	reported	4166	0.0109945
NA	20.94676932	NA	0.001204326	NA	rs13020322	0.0157695	2	textfile	NA	A	Acetobacteraceae abundance in stool	Gut microbiota		GCST90032173	NVZGg5	1	G	99248465	4.00E-06	reported	4166	0.00342146
NA	21.14129623	NA	0.001183051	NA	rs12637754	-0.0203502	3	textfile	NA	A	Acetobacteraceae abundance in stool	Gut microbiota		GCST90032173	NVZGg5	1	G	69791714	3.50E-08	reported	3858	0.0036898
NA	26.96097924	NA	0.001508985	NA	rs164427	-0.0166941	5	textfile	NA	G	Acetobacteraceae abundance in stool	Gut microbiota		GCST90032173	NVZGg5	1	A	52669082	2.70E-06	reported	4048	0.00355519
NA	22.76131285	NA	0.001306863	NA	rs10878425	-0.0136559	12	textfile	NA	C	Acetobacteraceae abundance in stool	Gut microbiota		GCST90032173	NVZGg5	1	T	66452358	4.10E-06	reported	4048	0.00296547
NA	20.27106702	NA	0.001192677	NA	rs2827109	-0.0152088	21	textfile	NA	A	Acetobacteraceae abundance in stool	Gut microbiota		GCST90032173	NVZGg5	1	G	21885876	3.00E-06	reported	3988	0.00325668
NA	21.30296884	NA	0.00117655	NA	rs13020322	0.0143566	2	textfile	NA	A	Acetobacterales abundance in stool	Gut microbiota		GCST90032174	DPTNMc	1	G	99248465	4.40E-06	reported	4001	0.00312659
NA	23.3656544	NA	0.00132817	NA	rs12637754	-0.0188591	3	textfile	NA	A	Acetobacterales abundance in stool	Gut microbiota		GCST90032174	DPTNMc	1	G	69791714	2.20E-08	reported	4001	0.0033716
NA	21.70555622	NA	0.001295954	NA	rs164427	-0.0151409	5	textfile	NA	G	Acetobacterales abundance in stool	Gut microbiota		GCST90032174	DPTNMc	1	A	52669082	3.20E-06	reported	4000	0.00324862
NA	22.94578425	NA	0.001304335	NA	rs9986739	0.0183681	7	textfile	NA	C	Acetobacterales abundance in stool	Gut microbiota		GCST90032174	DPTNMc	1	T	8983936	2.10E-06	reported	4001	0.00387171
NA	20.74317239	NA	0.001202172	NA	rs10781012	-0.0172745	9	textfile	NA	A	Acetobacterales abundance in stool	Gut microbiota		GCST90032174	DPTNMc	1	G	71318836	4.20E-06	reported	3999	0.0037525
NA	20.89516044	NA	0.001149292	NA	rs10878425	-0.0124292	12	textfile	NA	C	Acetobacterales abundance in stool	Gut microbiota		GCST90032174	DPTNMc	1	T	66452358	4.50E-06	reported	3989	0.00270984
NA	21.08253165	NA	0.001271174	NA	rs118022621	-0.0317201	16	textfile	NA	A	Acetobacterales abundance in stool	Gut microbiota		GCST90032174	DPTNMc	1	G	78792137	3.90E-06	reported	4000	0.0068693
NA	21.57446081	NA	0.001225712	NA	rs2827109	-0.0136058	21	textfile	NA	A	Acetobacterales abundance in stool	Gut microbiota		GCST90032174	DPTNMc	1	G	21885876	4.80E-06	reported	3988	0.00297597
NA	33.83999128	NA	0.002034284	NA	rs59655337	-0.0468773	1	textfile	NA	G	Achromobacter abundance in stool	Gut microbiota		GCST90032175	Fg8aX8	1	A	98521908	3.10E-07	reported	4001	0.00916444
NA	21.81288408	NA	0.001284636	NA	rs143189136	-0.0575443	3	textfile	NA	C	Achromobacter abundance in stool	Gut microbiota		GCST90032175	Fg8aX8	1	T	197808402	3.30E-06	reported	3854	0.0123714
NA	24.15116348	NA	0.001448506	NA	rs2518642	0.0190745	4	textfile	NA	C	Achromobacter abundance in stool	Gut microbiota		GCST90032175	Fg8aX8	1	T	17465870	9.30E-07	reported	3987	0.00388779
NA	20.98512364	NA	0.001265309	NA	rs7773795	0.0340796	6	textfile	NA	T	Achromobacter abundance in stool	Gut microbiota		GCST90032175	Fg8aX8	1	C	106626064	4.00E-08	reported	3999	0.00620627
NA	20.26668552	NA	0.001222043	NA	rs78195101	0.0225597	7	textfile	NA	A	Achromobacter abundance in stool	Gut microbiota		GCST90032175	Fg8aX8	1	G	22359832	4.50E-06	reported	3989	0.00491728
NA	19.77507785	NA	0.001186355	NA	rs80634	0.0274364	22	textfile	NA	G	Achromobacter abundance in stool	Gut microbiota		GCST90032175	Fg8aX8	1	A	43897188	7.40E-07	reported	4000	0.00554301
NA	23.05961254	NA	0.001311095	NA	rs11746	0.0431592	1	textfile	NA	A	Acidaminococcus fermentans abundance in stool	Gut microbiota		GCST90032176	NCQB35	1	G	161713346	5.60E-07	reported	4000	0.00862608
NA	22.87954502	NA	0.001350074	NA	rs35933529	0.0766077	1	textfile	NA	T	Acidaminococcus fermentans abundance in stool	Gut microbiota		GCST90032176	NCQB35	1	A	208475158	3.80E-06	reported	4000	0.0165671
NA	21.64327094	NA	0.001319419	NA	rs75704612	0.100583	2	textfile	NA	G	Acidaminococcus fermentans abundance in stool	Gut microbiota		GCST90032176	NCQB35	1	T	6163440	3.00E-06	reported	4000	0.0215202
NA	21.31000582	NA	0.001303818	NA	rs1521662	0.045742	2	textfile	NA	T	Acidaminococcus fermentans abundance in stool	Gut microbiota		GCST90032176	NCQB35	1	G	212264486	2.90E-06	reported	4001	0.00978068
NA	21.84149992	NA	0.001343444	NA	rs78108900	-0.0487882	4	textfile	NA	C	Acidaminococcus fermentans abundance in stool	Gut microbiota		GCST90032176	NCQB35	1	T	90826026	1.60E-06	reported	4001	0.0101563
NA	19.78098015	NA	0.001130679	NA	rs2627838	0.154456	4	textfile	NA	C	Acidaminococcus fermentans abundance in stool	Gut microbiota		GCST90032176	NCQB35	1	T	142343967	2.00E-06	reported	4000	0.0325053
NA	21.12418676	NA	0.001287815	NA	rs28558255	0.188081	7	textfile	NA	G	Acidaminococcus fermentans abundance in stool	Gut microbiota		GCST90032176	NCQB35	1	A	153157991	9.30E-07	reported	4000	0.0383446
NA	21.69123493	NA	0.001274928	NA	rs62474725	0.102585	8	textfile	NA	G	Acidaminococcus fermentans abundance in stool	Gut microbiota		GCST90032176	NCQB35	1	C	3694900	2.90E-06	reported	4001	0.0219296
NA	19.83519094	NA	0.00122835	NA	rs79309432	0.183925	8	textfile	NA	A	Acidaminococcus fermentans abundance in stool	Gut microbiota		GCST90032176	NCQB35	1	G	69677529	4.70E-06	reported	17380	0.0401795
NA	23.96626646	NA	0.00137217	NA	rs117780817	0.209511	12	textfile	NA	C	Acidaminococcus fermentans abundance in stool	Gut microbiota		GCST90032176	NCQB35	1	G	76094129	3.20E-09	reported	17380	0.03537
NA	20.91426607	NA	0.001186362	NA	rs117404788	0.182162	14	textfile	NA	G	Acidaminococcus fermentans abundance in stool	Gut microbiota		GCST90032176	NCQB35	1	A	50844270	4.90E-06	reported	17272	0.0398568
NA	20.09265256	NA	0.001128224	NA	rs630359	0.042952	2	textfile	NA	G	Acidaminococcus sp900315205 abundance in stool	Gut microbiota		GCST90032177	Ce3u67	1	C	31267850	2.70E-06	reported	17380	0.0091463
NA	20.80798708	NA	0.001195119	NA	rs148894440	0.0678118	2	textfile	NA	C	Acidaminococcus sp900315205 abundance in stool	Gut microbiota		GCST90032177	Ce3u67	1	T	150004007	4.00E-06	reported	17272	0.0147113
NA	19.87455079	NA	0.001142355	NA	rs114480009	0.136536	3	textfile	NA	A	Acidaminococcus sp900315205 abundance in stool	Gut microbiota		GCST90032177	Ce3u67	1	G	192672011	1.20E-06	reported	17380	0.0280914
NA	21.63816267	NA	0.00124589	NA	rs73252933	-0.0692967	4	textfile	NA	T	Acidaminococcus sp900315205 abundance in stool	Gut microbiota		GCST90032177	Ce3u67	1	C	54115893	2.80E-06	reported	17380	0.0147916
NA	19.3222632	NA	0.001153546	NA	rs57655157	0.0445382	5	textfile	NA	G	Acidaminococcus sp900315205 abundance in stool	Gut microbiota		GCST90032177	Ce3u67	1	A	57343231	2.50E-06	reported	17272	0.00945739
NA	19.89308018	NA	0.001199398	NA	rs56240842	-0.066734	5	textfile	NA	G	Acidaminococcus sp900315205 abundance in stool	Gut microbiota		GCST90032177	Ce3u67	1	A	159376471	4.00E-06	reported	17270	0.0144714
NA	20.83008642	NA	0.001217505	NA	rs4621606	-0.0373012	6	textfile	NA	C	Acidaminococcus sp900315205 abundance in stool	Gut microbiota		GCST90032177	Ce3u67	1	T	90825639	4.90E-06	reported	17271	0.00816423
NA	25.61637395	NA	0.001616724	NA	rs138999137	0.185868	12	textfile	NA	C	Acidaminococcus sp900315205 abundance in stool	Gut microbiota		GCST90032177	Ce3u67	1	G	13382810	3.70E-09	reported	17377	0.0315139
NA	19.80374657	NA	0.001218257	NA	rs789019	-0.0647339	12	textfile	NA	G	Acidaminococcus sp900315205 abundance in stool	Gut microbiota		GCST90032177	Ce3u67	1	A	28716499	1.40E-06	reported	17377	0.0134341
NA	25.61973586	NA	0.001653353	NA	rs10859228	-0.0322097	12	textfile	NA	A	Acidaminococcus sp900315205 abundance in stool	Gut microbiota		GCST90032177	Ce3u67	1	G	91909211	1.20E-06	reported	16854	0.00663439
NA	20.09660691	NA	0.001216642	NA	rs72773146	-0.0385648	2	textfile	NA	T	Acidobacteriales abundance in stool	Gut microbiota		GCST90032178	QTHaVJ	1	C	23296132	5.40E-07	reported	17271	0.00769699
NA	19.77393651	NA	0.001247506	NA	rs115458621	-0.0210889	2	textfile	NA	A	Acidobacteriales abundance in stool	Gut microbiota		GCST90032178	QTHaVJ	1	G	144853746	2.10E-06	reported	17272	0.00444503
NA	21.14640478	NA	0.00121537	NA	rs55888898	-0.0150153	3	textfile	NA	A	Acidobacteriales abundance in stool	Gut microbiota		GCST90032178	QTHaVJ	1	G	193764868	3.60E-06	reported	16555	0.00323933
NA	21.64355122	NA	0.001304957	NA	rs11204010	-0.0180146	8	textfile	NA	A	Acidobacteriales abundance in stool	Gut microbiota		GCST90032178	QTHaVJ	1	T	18976133	2.60E-06	reported	16554	0.00383069
NA	19.94922088	NA	0.001200101	NA	rs7030685	0.0124889	9	textfile	NA	C	Acidobacteriales abundance in stool	Gut microbiota		GCST90032178	QTHaVJ	1	G	38254694	2.40E-06	reported	17380	0.00264966
NA	20.12190857	NA	0.001346657	NA	rs111892487	-0.0408686	9	textfile	NA	C	Acidobacteriales abundance in stool	Gut microbiota		GCST90032178	QTHaVJ	1	T	72161021	2.90E-06	reported	17274	0.00874228
NA	21.44676209	NA	0.001310651	NA	rs12570042	-0.0195239	10	textfile	NA	G	Acidobacteriales abundance in stool	Gut microbiota		GCST90032178	QTHaVJ	1	A	89033631	1.10E-06	reported	16660	0.00400064
NA	22.9539552	NA	0.001325672	NA	rs9507799	0.0126265	13	textfile	NA	C	Acidobacteriales abundance in stool	Gut microbiota		GCST90032178	QTHaVJ	1	T	26827100	2.60E-06	reported	16960	0.00268842
NA	23.73124331	NA	0.001387327	NA	rs13337877	-0.0198132	16	textfile	NA	G	Acidobacteriales abundance in stool	Gut microbiota		GCST90032178	QTHaVJ	1	A	5406327	4.50E-08	reported	17380	0.00362097
NA	19.97690947	NA	0.001302532	NA	rs111490410	-0.0566186	16	textfile	NA	T	Acidobacteriales abundance in stool	Gut microbiota		GCST90032178	QTHaVJ	1	C	49943818	2.50E-06	reported	16245	0.0120196
NA	20.33185624	NA	0.001109979	NA	rs12974710	-0.020389	19	textfile	NA	C	Acidobacteriales abundance in stool	Gut microbiota		GCST90032178	QTHaVJ	1	T	15022648	4.80E-07	reported	16245	0.00405149
NA	24.51482094	NA	0.001499697	NA	rs3940549	0.0856809	2	textfile	NA	A	Actinobacteria abundance in stool	Gut microbiota		GCST90032179	XFjfGo	1	G	135381057	6.10E-36	reported	17377	0.00684579
NA	31.19064591	NA	0.001856454	NA	rs7369560	0.0761084	2	textfile	NA	T	Actinobacteria abundance in stool	Gut microbiota		GCST90032179	XFjfGo	1	C	211640274	2.40E-06	reported	16660	0.0161327
NA	19.86220997	NA	0.001182988	NA	rs72660102	0.0581274	4	textfile	NA	A	Actinobacteria abundance in stool	Gut microbiota		GCST90032179	XFjfGo	1	G	92358575	2.50E-06	reported	17379	0.0123557
NA	22.71671076	NA	0.001546752	NA	rs10440729	0.0410487	5	textfile	NA	C	Actinobacteria abundance in stool	Gut microbiota		GCST90032179	XFjfGo	1	T	148814170	3.20E-06	reported	17380	0.00881147
NA	19.61246373	NA	0.00112906	NA	rs4764026	0.0339505	12	textfile	NA	A	Actinobacteria abundance in stool	Gut microbiota		GCST90032179	XFjfGo	1	C	13682486	1.10E-06	reported	16960	0.00697091
NA	24.56330036	NA	0.001702408	NA	rs3803488	0.0368617	15	textfile	NA	G	Actinobacteria abundance in stool	Gut microbiota		GCST90032179	XFjfGo	1	A	94855638	3.90E-06	reported	16854	0.00798195
NA	21.92744179	NA	0.00151402	NA	rs116980236	-0.0635304	20	textfile	NA	A	Actinobacteria abundance in stool	Gut microbiota		GCST90032179	XFjfGo	1	G	36827927	3.90E-06	reported	17271	0.01376
NA	21.42317911	NA	0.00139962	NA	rs116897774	0.151975	20	textfile	NA	C	Actinobacteria abundance in stool	Gut microbiota		GCST90032179	XFjfGo	1	T	36880528	3.70E-06	reported	17379	0.032838
NA	19.49121659	NA	0.001107676	NA	rs6067586	0.116407	20	textfile	NA	G	Actinobacteria abundance in stool	Gut microbiota		GCST90032179	XFjfGo	1	A	50896084	2.00E-06	reported	12197	0.0245081
NA	20.44326184	NA	0.001424375	NA	rs3940549	0.050729	2	textfile	NA	A	Actinobacteriota abundance in stool	Gut microbiota		GCST90032180	Ke9ALo	1	G	135381057	5.30E-23	reported	17378	0.00513697
NA	19.9476862	NA	0.001192762	NA	rs62484243	0.0400151	8	textfile	NA	G	Actinobacteriota abundance in stool	Gut microbiota		GCST90032180	Ke9ALo	1	T	1425323	2.40E-06	reported	14327	0.00848481
NA	23.19285511	NA	0.001313359	NA	rs35307665	-0.031698	15	textfile	NA	C	Actinobacteriota abundance in stool	Gut microbiota		GCST90032180	Ke9ALo	1	T	33719560	2.30E-06	reported	14327	0.00670697
NA	19.77791644	NA	0.001332764	NA	rs113201217	0.197561	2	textfile	NA	C	Actinomycetales abundance in stool	Gut microbiota		GCST90032181	qH71DW	1	T	101451843	2.50E-06	reported	10699	0.0419434
NA	21.04501417	NA	0.001479538	NA	rs3940549	0.123463	2	textfile	NA	A	Actinomycetales abundance in stool	Gut microbiota		GCST90032181	qH71DW	1	G	135381057	6.50E-33	reported	14327	0.0103317
NA	19.9059468	NA	0.001146332	NA	rs10440729	0.0624891	5	textfile	NA	C	Actinomycetales abundance in stool	Gut microbiota		GCST90032181	qH71DW	1	T	148814170	2.60E-06	reported	14678	0.0132993
NA	20.16130594	NA	0.001404757	NA	rs76648959	-0.129661	8	textfile	NA	G	Actinomycetales abundance in stool	Gut microbiota		GCST90032181	qH71DW	1	A	70752304	9.70E-07	reported	14777	0.026469
NA	23.0249482	NA	0.001345306	NA	rs2300246	0.0554716	12	textfile	NA	A	Actinomycetales abundance in stool	Gut microbiota		GCST90032181	qH71DW	1	T	13688823	1.90E-06	reported	12891	0.0116406
NA	20.59098596	NA	0.001421579	NA	rs9273487	-0.114566	6	textfile	NA	A	Agathobacter sp000434275 abundance in stool	Gut microbiota		GCST90032182	OxoMHz	1	G	32660372	3.80E-09	reported	3793	0.0194374
NA	20.56141497	NA	0.001201329	NA	rs7836768	-0.082043	8	textfile	NA	A	Agathobacter sp000434275 abundance in stool	Gut microbiota		GCST90032182	OxoMHz	1	G	64474910	3.80E-06	reported	3793	0.0177492
NA	20.33615913	NA	0.001374498	NA	rs2456556	0.0979141	11	textfile	NA	G	Agathobacter sp000434275 abundance in stool	Gut microbiota		GCST90032182	OxoMHz	1	A	93974476	3.80E-06	reported	3396	0.0211856
NA	22.04453997	NA	0.001598352	NA	rs146505472	-0.306083	12	textfile	NA	C	Agathobacter sp000434275 abundance in stool	Gut microbiota		GCST90032182	OxoMHz	1	G	55834956	3.10E-06	reported	3792	0.0655829
NA	21.53196615	NA	0.001561245	NA	rs150639620	0.215365	19	textfile	NA	G	Agathobacter sp000434275 abundance in stool	Gut microbiota		GCST90032182	OxoMHz	1	T	44878035	6.30E-07	reported	3830	0.0432182
NA	20.43529083	NA	0.00137072	NA	rs6427397	0.112636	1	textfile	NA	C	Akkermansia muciniphila B abundance in stool	Gut microbiota		GCST90032183	VpYZo5	1	T	157735935	7.40E-09	reported	3550	0.0194835
NA	20.44388626	NA	0.001277308	NA	rs7515552	0.411611	1	textfile	NA	G	Akkermansia muciniphila B abundance in stool	Gut microbiota		GCST90032183	VpYZo5	1	A	168522088	3.80E-06	reported	3594	0.0890693
NA	24.77652037	NA	0.001741909	NA	rs142424565	0.292508	2	textfile	NA	G	Akkermansia muciniphila B abundance in stool	Gut microbiota		GCST90032183	VpYZo5	1	A	9212526	2.00E-06	reported	3830	0.061542
NA	21.59153065	NA	0.001406102	NA	rs6799456	0.116139	3	textfile	NA	C	Akkermansia muciniphila B abundance in stool	Gut microbiota		GCST90032183	VpYZo5	1	T	11884415	2.30E-06	reported	3590	0.0245918
NA	21.9762339	NA	0.001247234	NA	rs1543247	0.35097	3	textfile	NA	C	Akkermansia muciniphila B abundance in stool	Gut microbiota		GCST90032183	VpYZo5	1	G	114846365	9.40E-07	reported	3598	0.0715696
NA	20.37759159	NA	0.001412915	NA	rs114151759	0.161711	3	textfile	NA	A	Akkermansia muciniphila B abundance in stool	Gut microbiota		GCST90032183	VpYZo5	1	G	132899973	4.50E-06	reported	3590	0.0352602
NA	22.35168047	NA	0.001334959	NA	rs13087765	0.103438	3	textfile	NA	G	Akkermansia muciniphila B abundance in stool	Gut microbiota		GCST90032183	VpYZo5	1	T	139267141	7.20E-07	reported	16130	0.0208739
NA	20.42847002	NA	0.001525033	NA	rs35187774	0.253428	4	textfile	NA	C	Akkermansia muciniphila B abundance in stool	Gut microbiota		GCST90032183	VpYZo5	1	T	66730500	1.20E-06	reported	16566	0.0521041
NA	21.95891604	NA	0.001323946	NA	rs151213409	0.379393	4	textfile	NA	T	Akkermansia muciniphila B abundance in stool	Gut microbiota		GCST90032183	VpYZo5	1	C	171550064	2.20E-06	reported	16561	0.0801805
NA	22.456191	NA	0.001607981	NA	rs35746165	0.088289	5	textfile	NA	T	Akkermansia muciniphila B abundance in stool	Gut microbiota		GCST90032183	VpYZo5	1	A	36071952	3.00E-06	reported	16238	0.0189138
NA	27.04910063	NA	0.001614867	NA	rs117756856	0.355377	7	textfile	NA	G	Akkermansia muciniphila B abundance in stool	Gut microbiota		GCST90032183	VpYZo5	1	A	18212452	1.40E-06	reported	16566	0.0735675
NA	23.75710117	NA	0.001306789	NA	rs5009626	-0.089156	8	textfile	NA	T	Akkermansia muciniphila B abundance in stool	Gut microbiota		GCST90032183	VpYZo5	1	C	408946	4.30E-06	reported	16563	0.0193945
NA	22.62074119	NA	0.001477551	NA	rs73666217	0.263187	8	textfile	NA	C	Akkermansia muciniphila B abundance in stool	Gut microbiota		GCST90032183	VpYZo5	1	A	16767125	2.10E-06	reported	16567	0.0555388
NA	20.05535986	NA	0.001504861	NA	rs61022210	0.520887	14	textfile	NA	C	Akkermansia muciniphila B abundance in stool	Gut microbiota		GCST90032183	VpYZo5	1	T	23436048	2.00E-07	reported	16561	0.100222
NA	20.0540938	NA	0.00147891	NA	rs71417993	0.217264	14	textfile	NA	C	Akkermansia muciniphila B abundance in stool	Gut microbiota		GCST90032183	VpYZo5	1	A	32127741	2.70E-06	reported	4279	0.0463175
NA	21.8065344	NA	0.001594301	NA	rs4890815	0.418757	18	textfile	NA	C	Akkermansia muciniphila B abundance in stool	Gut microbiota		GCST90032183	VpYZo5	1	G	77301174	1.50E-06	reported	16567	0.0870327
NA	22.25314126	NA	0.001727158	NA	rs78147929	-0.0448436	1	textfile	NA	C	Aliivibrio abundance in stool	Gut microbiota		GCST90032184	WZoHJm	1	T	57157111	6.60E-07	reported	16567	0.00901846
NA	22.3416986	NA	0.001667	NA	rs6714153	-0.0356844	2	textfile	NA	T	Aliivibrio abundance in stool	Gut microbiota		GCST90032184	WZoHJm	1	G	11007917	3.50E-06	reported	16568	0.00768932
NA	20.61967554	NA	0.001277898	NA	rs72771466	0.0961387	2	textfile	NA	C	Aliivibrio abundance in stool	Gut microbiota		GCST90032184	WZoHJm	1	T	23288553	1.40E-08	reported	16130	0.0169482
NA	19.67238486	NA	0.001116121	NA	rs2213902	-0.0548863	8	textfile	NA	G	Aliivibrio abundance in stool	Gut microbiota		GCST90032184	WZoHJm	1	C	17397088	4.90E-07	reported	16568	0.0109152
NA	21.43259117	NA	0.001479903	NA	rs7820268	0.0301624	8	textfile	NA	C	Aliivibrio abundance in stool	Gut microbiota		GCST90032184	WZoHJm	1	T	39920010	3.20E-06	reported	7710	0.00647545
NA	19.89321187	NA	0.001162537	NA	rs145111742	-0.0972476	9	textfile	NA	C	Aliivibrio abundance in stool	Gut microbiota		GCST90032184	WZoHJm	1	T	126794993	4.90E-06	reported	3039	0.0212841
NA	24.23638524	NA	0.001392397	NA	rs77140898	0.0741914	12	textfile	NA	A	Aliivibrio abundance in stool	Gut microbiota		GCST90032184	WZoHJm	1	G	28528262	2.00E-06	reported	7710	0.0156194
NA	21.92802444	NA	0.001360305	NA	rs4943236	0.0295093	13	textfile	NA	T	Aliivibrio abundance in stool	Gut microbiota		GCST90032184	WZoHJm	1	C	34613040	3.20E-06	reported	16566	0.00633764
NA	20.81541221	NA	0.001359879	NA	rs76064520	-0.167056	3	textfile	NA	C	Alistipes abundance in stool	Gut microbiota		GCST90032186	7U2SiR	1	A	153634636	1.20E-06	reported	3271	0.0344455
NA	22.55933073	NA	0.00156417	NA	rs112122255	-0.139342	9	textfile	NA	C	Alistipes abundance in stool	Gut microbiota		GCST90032186	7U2SiR	1	T	131659919	2.70E-06	reported	3271	0.0297145
NA	20.75381336	NA	0.001439063	NA	rs907203	-0.0670799	11	textfile	NA	A	Alistipes abundance in stool	Gut microbiota		GCST90032186	7U2SiR	1	G	7947015	4.50E-06	reported	3271	0.014629
NA	19.57663672	NA	0.001219153	NA	rs73187158	-0.162729	12	textfile	NA	C	Alistipes abundance in stool	Gut microbiota		GCST90032186	7U2SiR	1	T	75217531	4.40E-06	reported	3295	0.0354281
NA	20.39826484	NA	0.001530896	NA	rs61941270	0.116199	12	textfile	NA	G	Alistipes abundance in stool	Gut microbiota		GCST90032186	7U2SiR	1	C	111672025	4.50E-06	reported	3295	0.0253397
NA	19.69649679	NA	0.001372416	NA	rs75266414	-0.0996219	16	textfile	NA	G	Alistipes abundance in stool	Gut microbiota		GCST90032186	7U2SiR	1	C	8717395	2.10E-06	reported	3271	0.0209903
NA	88.41802126	NA	0.0059483	NA	rs76873365	-0.197486	17	textfile	NA	C	Alistipes abundance in stool	Gut microbiota		GCST90032186	7U2SiR	1	A	33661538	3.60E-07	reported	3271	0.0388194
NA	20.69367051	NA	0.001457435	NA	rs1398956	-0.32067	18	textfile	NA	G	Alistipes abundance in stool	Gut microbiota		GCST90032186	7U2SiR	1	A	36451471	3.20E-08	reported	3295	0.057986
NA	23.74584769	NA	0.001676405	NA	rs12473111	-0.23729	2	textfile	NA	G	Alistipes shahii abundance in stool	Gut microbiota		GCST90032185	E7MaKZ	1	A	36238963	4.40E-08	reported	16460	0.0433455
NA	19.35644925	NA	0.001460825	NA	rs2161973	-0.0775488	2	textfile	NA	T	Alistipes shahii abundance in stool	Gut microbiota		GCST90032185	E7MaKZ	1	A	66778662	3.50E-06	reported	16238	0.0167223
NA	20.60686703	NA	0.001539825	NA	rs56173852	0.231136	2	textfile	NA	C	Alistipes shahii abundance in stool	Gut microbiota		GCST90032185	E7MaKZ	1	T	227653679	1.00E-06	reported	7712	0.0472752
NA	27.35952013	NA	0.001906273	NA	rs77459461	-0.255893	3	textfile	NA	A	Alistipes shahii abundance in stool	Gut microbiota		GCST90032185	E7MaKZ	1	C	26222265	1.50E-06	reported	3271	0.0532281
NA	19.94684971	NA	0.00150418	NA	rs2118360	-0.356371	11	textfile	NA	C	Alistipes shahii abundance in stool	Gut microbiota		GCST90032185	E7MaKZ	1	T	16222296	9.30E-07	reported	3295	0.0726442
NA	22.96216338	NA	0.001536448	NA	rs2900485	-0.189025	12	textfile	NA	C	Alistipes shahii abundance in stool	Gut microbiota		GCST90032185	E7MaKZ	1	T	21418632	2.70E-06	reported	3294	0.0402868
NA	25.97848286	NA	0.001828443	NA	rs62052275	0.0924896	17	textfile	NA	G	Alistipes shahii abundance in stool	Gut microbiota		GCST90032185	E7MaKZ	1	A	13987225	2.90E-06	reported	3271	0.0197631
NA	21.28218057	NA	0.001373817	NA	rs143127636	-0.278439	20	textfile	NA	A	Alistipes shahii abundance in stool	Gut microbiota		GCST90032185	E7MaKZ	1	T	17285517	4.10E-07	reported	3195	0.0549833
NA	18.91488065	NA	0.001061923	NA	rs13140638	0.174562	4	textfile	NA	C	Alloprevotella abundance in stool	Gut microbiota		GCST90032187	UvC1GN	1	A	17042224	3.90E-07	reported	3294	0.0344008
NA	22.1987594	NA	0.001375627	NA	rs72717131	0.167584	4	textfile	NA	T	Alloprevotella abundance in stool	Gut microbiota		GCST90032187	UvC1GN	1	C	134946474	1.40E-06	reported	3295	0.0347729
NA	21.87867218	NA	0.001234209	NA	rs35741	-0.0618174	5	textfile	NA	T	Alloprevotella abundance in stool	Gut microbiota		GCST90032187	UvC1GN	1	G	5826159	2.60E-06	reported	3295	0.0131504
NA	19.36449734	NA	0.001113007	NA	rs752727	-0.105977	6	textfile	NA	A	Alloprevotella abundance in stool	Gut microbiota		GCST90032187	UvC1GN	1	G	109335072	2.30E-06	reported	3295	0.0224356
NA	21.01937321	NA	0.001750445	NA	rs117557870	0.134966	7	textfile	NA	C	Alloprevotella abundance in stool	Gut microbiota		GCST90032187	UvC1GN	1	T	7399018	4.60E-06	reported	3295	0.0294431
NA	21.85820101	NA	0.001630983	NA	rs62502155	0.307901	8	textfile	NA	C	Alloprevotella abundance in stool	Gut microbiota		GCST90032187	UvC1GN	1	T	27127195	1.40E-08	reported	3295	0.0542277
NA	19.90658874	NA	0.001672274	NA	rs12236763	0.0646844	9	textfile	NA	G	Alloprevotella abundance in stool	Gut microbiota		GCST90032187	UvC1GN	1	C	117644570	3.40E-06	reported	3271	0.013921
NA	22.24710763	NA	0.001872298	NA	rs35171791	0.110009	18	textfile	NA	C	Alloprevotella abundance in stool	Gut microbiota		GCST90032187	UvC1GN	1	T	34443157	1.10E-06	reported	5378	0.0225686
NA	22.21495915	NA	0.001673542	NA	rs150759482	0.281051	19	textfile	NA	G	Alloprevotella abundance in stool	Gut microbiota		GCST90032187	UvC1GN	1	A	2390893	8.70E-08	reported	5378	0.0525054
NA	22.68921699	NA	0.001572071	NA	rs12720529	0.0420362	1	textfile	NA	G	Alteromonadaceae abundance in stool	Gut microbiota		GCST90032188	0OiP61	1	A	186893674	3.20E-06	reported	5378	0.00903029
NA	20.97768079	NA	0.001780036	NA	rs11720343	-0.017236	3	textfile	NA	C	Alteromonadaceae abundance in stool	Gut microbiota		GCST90032188	0OiP61	1	G	189925632	3.50E-06	reported	5378	0.00371574
NA	19.72520555	NA	0.0014725	NA	rs62463250	-0.0188957	7	textfile	NA	A	Alteromonadaceae abundance in stool	Gut microbiota		GCST90032188	0OiP61	1	C	72403243	1.80E-06	reported	4186	0.00395694
NA	19.58384226	NA	0.001617486	NA	rs76893631	0.0347115	9	textfile	NA	T	Alteromonadaceae abundance in stool	Gut microbiota		GCST90032188	0OiP61	1	C	106396073	1.40E-06	reported	5378	0.00719196
NA	23.04717468	NA	0.002020433	NA	rs9506420	0.0355162	13	textfile	NA	T	Alteromonadaceae abundance in stool	Gut microbiota		GCST90032188	0OiP61	1	C	20037773	1.20E-06	reported	13908	0.00730646
NA	24.92415277	NA	0.002185194	NA	rs2586183	0.0128685	15	textfile	NA	A	Alteromonadaceae abundance in stool	Gut microbiota		GCST90032188	0OiP61	1	T	79887764	2.00E-06	reported	8334	0.00270837
NA	21.61125486	NA	0.00189529	NA	rs328501	-0.0170641	20	textfile	NA	G	Alteromonadaceae abundance in stool	Gut microbiota		GCST90032188	0OiP61	1	C	57442699	8.50E-09	reported	13910	0.00296328
NA	21.41633618	NA	0.001297219	NA	rs118100157	0.0445805	22	textfile	NA	G	Alteromonadaceae abundance in stool	Gut microbiota		GCST90032188	0OiP61	1	A	46858684	3.90E-06	reported	17348	0.00965115
NA	21.14413552	NA	0.001652383	NA	rs6697926	0.0483724	1	textfile	NA	T	An181 abundance in stool	Gut microbiota		GCST90032189	D1XMKf	1	C	33892597	4.90E-08	reported	17350	0.00886599
NA	23.30809704	NA	0.001825322	NA	rs6834989	0.0423093	4	textfile	NA	T	An181 abundance in stool	Gut microbiota		GCST90032189	D1XMKf	1	C	177731849	3.90E-06	reported	17351	0.00916419
NA	24.25946426	NA	0.002057934	NA	rs139588694	0.158035	4	textfile	NA	A	An181 abundance in stool	Gut microbiota		GCST90032189	D1XMKf	1	G	181118108	3.50E-06	reported	17351	0.0340804
NA	20.44417423	NA	0.001272397	NA	rs6866016	0.0580378	5	textfile	NA	G	An181 abundance in stool	Gut microbiota		GCST90032189	D1XMKf	1	A	9980203	8.40E-07	reported	17351	0.0117835
NA	23.2100571	NA	0.002034683	NA	rs1599011	-0.0404217	6	textfile	NA	G	An181 abundance in stool	Gut microbiota		GCST90032189	D1XMKf	1	T	67223029	3.90E-06	reported	17351	0.00875908
NA	22.16942056	NA	0.00153675	NA	rs7165513	0.0494512	15	textfile	NA	A	An181 abundance in stool	Gut microbiota		GCST90032189	D1XMKf	1	T	95330896	2.10E-06	reported	15612	0.0104332
NA	25.59267774	NA	0.002251174	NA	rs74838822	-0.151178	16	textfile	NA	C	An181 abundance in stool	Gut microbiota		GCST90032189	D1XMKf	1	A	84662608	3.40E-06	reported	17347	0.032556
NA	20.35853742	NA	0.001693812	NA	rs61742849	0.137142	1	textfile	NA	G	An7 abundance in stool	Gut microbiota		GCST90032190	cNqln3	1	A	113683521	3.00E-07	reported	17351	0.0267657
NA	22.14982698	NA	0.001831147	NA	rs4674463	-0.0710934	2	textfile	NA	C	An7 abundance in stool	Gut microbiota		GCST90032190	cNqln3	1	A	219860110	7.30E-07	reported	17351	0.0143534
NA	19.26968621	NA	0.001677044	NA	rs2852623	-0.0556296	6	textfile	NA	C	An7 abundance in stool	Gut microbiota		GCST90032190	cNqln3	1	T	101865749	5.50E-07	reported	15614	0.0111079
NA	22.80668541	NA	0.001920109	NA	rs4722327	0.034588	7	textfile	NA	G	An7 abundance in stool	Gut microbiota		GCST90032190	cNqln3	1	T	24121890	2.80E-06	reported	7739	0.00738657
NA	21.68438643	NA	0.001811609	NA	rs2283177	0.0714829	11	textfile	NA	C	An7 abundance in stool	Gut microbiota		GCST90032190	cNqln3	1	T	2591641	4.60E-06	reported	7314	0.0155977
NA	20.48120403	NA	0.001796206	NA	rs145171932	0.123477	11	textfile	NA	G	An7 abundance in stool	Gut microbiota		GCST90032190	cNqln3	1	A	105583532	4.10E-08	reported	7314	0.0225103
NA	23.87230626	NA	0.002205727	NA	rs76928381	0.153177	12	textfile	NA	C	An7 abundance in stool	Gut microbiota		GCST90032190	cNqln3	1	T	68482770	1.30E-07	reported	7314	0.0290407
NA	20.35184277	NA	0.001169488	NA	rs118162561	0.0961169	13	textfile	NA	G	An7 abundance in stool	Gut microbiota		GCST90032190	cNqln3	1	C	55593007	3.90E-06	reported	7050	0.020823
NA	21.51228287	NA	0.001345147	NA	rs13374146	0.0688409	1	textfile	NA	T	Anaeromassilibacillus sp001305115 abundance in stool	Gut microbiota		GCST90032191	Pq7uTz	1	C	1180851	6.80E-07	reported	7314	0.0138571
NA	21.13913916	NA	0.001715541	NA	rs72633018	0.0662085	1	textfile	NA	C	Anaeromassilibacillus sp001305115 abundance in stool	Gut microbiota		GCST90032191	Pq7uTz	1	T	7864539	9.60E-07	reported	4753	0.0135151
NA	22.25705305	NA	0.00142946	NA	rs79027827	0.163155	1	textfile	NA	G	Anaeromassilibacillus sp001305115 abundance in stool	Gut microbiota		GCST90032191	Pq7uTz	1	A	11617658	4.30E-06	reported	7285	0.0354868
NA	23.54286715	NA	0.00184324	NA	rs36073842	0.0868516	1	textfile	NA	G	Anaeromassilibacillus sp001305115 abundance in stool	Gut microbiota		GCST90032191	Pq7uTz	1	C	204725300	2.20E-06	reported	5071	0.0183424
NA	22.50966365	NA	0.002021794	NA	rs6797860	0.0501061	3	textfile	NA	G	Anaeromassilibacillus sp001305115 abundance in stool	Gut microbiota		GCST90032191	Pq7uTz	1	A	189763775	2.80E-08	reported	7739	0.00901749
NA	21.18982605	NA	0.001238506	NA	rs10073754	0.0597209	5	textfile	NA	A	Anaeromassilibacillus sp001305115 abundance in stool	Gut microbiota		GCST90032191	Pq7uTz	1	G	179879517	2.60E-06	reported	7738	0.0127146
NA	20.69988554	NA	0.00135243	NA	rs78613394	0.194369	6	textfile	NA	A	Anaeromassilibacillus sp001305115 abundance in stool	Gut microbiota		GCST90032191	Pq7uTz	1	G	65055159	2.80E-09	reported	7738	0.0327134
NA	20.56534606	NA	0.001534777	NA	rs7047189	-0.0497381	9	textfile	NA	G	Anaeromassilibacillus sp001305115 abundance in stool	Gut microbiota		GCST90032191	Pq7uTz	1	C	73854997	1.20E-06	reported	4790	0.0102346
NA	20.94154104	NA	0.001625525	NA	rs79345250	0.0896092	11	textfile	NA	T	Anaeromassilibacillus sp001305115 abundance in stool	Gut microbiota		GCST90032191	Pq7uTz	1	C	72301329	1.10E-06	reported	4753	0.0183788
NA	21.60048771	NA	0.001203933	NA	rs140944564	0.186157	14	textfile	NA	A	Anaeromassilibacillus sp001305115 abundance in stool	Gut microbiota		GCST90032191	Pq7uTz	1	T	101091026	9.70E-07	reported	7314	0.0380046
NA	20.30156907	NA	0.001705398	NA	rs116960684	0.0998411	18	textfile	NA	C	Anaeromassilibacillus sp001305115 abundance in stool	Gut microbiota		GCST90032191	Pq7uTz	1	T	35286366	1.90E-06	reported	7238	0.0209755
NA	19.18757866	NA	0.001337842	NA	rs2657916	0.0609964	19	textfile	NA	G	Anaeromassilibacillus sp001305115 abundance in stool	Gut microbiota		GCST90032191	Pq7uTz	1	A	52390286	1.70E-06	reported	7263	0.0127445
NA	20.35773126	NA	0.001893327	NA	rs117881779	0.117344	22	textfile	NA	C	Anaeromassilibacillus sp001305115 abundance in stool	Gut microbiota		GCST90032191	Pq7uTz	1	T	32515760	4.00E-06	reported	7739	0.0254334
NA	22.16452764	NA	0.001654049	NA	rs12403333	-0.0419748	1	textfile	NA	G	Aneurinibacillaceae abundance in stool	Gut microbiota		GCST90032192	5VnQk7	1	C	198204181	2.50E-07	reported	7314	0.00814189
NA	20.23792006	NA	0.00157197	NA	rs2005255	-0.0614355	2	textfile	NA	A	Aneurinibacillaceae abundance in stool	Gut microbiota		GCST90032192	5VnQk7	1	G	18835196	1.30E-08	reported	7263	0.0107976
NA	22.20185443	NA	0.001729628	NA	rs28715598	-0.0218903	4	textfile	NA	C	Aneurinibacillaceae abundance in stool	Gut microbiota		GCST90032192	5VnQk7	1	T	168768872	1.70E-06	reported	7118	0.00457066
NA	20.02457253	NA	0.001686845	NA	rs78877230	0.0276926	8	textfile	NA	C	Aneurinibacillaceae abundance in stool	Gut microbiota		GCST90032192	5VnQk7	1	T	1118485	3.00E-06	reported	7710	0.00593026
NA	19.58972278	NA	0.001149659	NA	rs4324912	0.0211039	8	textfile	NA	T	Aneurinibacillaceae abundance in stool	Gut microbiota		GCST90032192	5VnQk7	1	C	73126419	3.30E-06	reported	7263	0.00453462
NA	20.58287506	NA	0.001184995	NA	rs4740421	0.0241986	9	textfile	NA	T	Aneurinibacillaceae abundance in stool	Gut microbiota		GCST90032192	5VnQk7	1	C	130438081	2.40E-06	reported	7314	0.00513066
NA	19.38594874	NA	0.001506245	NA	rs141785353	0.0533591	15	textfile	NA	C	Aneurinibacillaceae abundance in stool	Gut microbiota		GCST90032192	5VnQk7	1	T	35000925	4.60E-06	reported	7265	0.0116439
NA	21.85389847	NA	0.001804638	NA	rs116901476	0.0654158	20	textfile	NA	G	Aneurinibacillaceae abundance in stool	Gut microbiota		GCST90032192	5VnQk7	1	A	50626640	3.80E-06	reported	7265	0.0141611
NA	25.62682101	NA	0.001505368	NA	rs12403333	-0.0386789	1	textfile	NA	G	Aneurinibacillales abundance in stool	Gut microbiota		GCST90032193	KsXRBw	1	C	198204181	3.60E-07	reported	7718	0.00760078
NA	20.62079484	NA	0.001276227	NA	rs2005255	-0.0587374	2	textfile	NA	A	Aneurinibacillales abundance in stool	Gut microbiota		GCST90032193	KsXRBw	1	G	18835196	5.60E-09	reported	7264	0.0100799
NA	19.27528415	NA	0.001053681	NA	rs182229451	0.0642229	2	textfile	NA	C	Aneurinibacillales abundance in stool	Gut microbiota		GCST90032193	KsXRBw	1	T	236312868	2.80E-06	reported	4753	0.0137133
NA	20.10768701	NA	0.001337204	NA	rs28715598	-0.0200986	4	textfile	NA	C	Aneurinibacillales abundance in stool	Gut microbiota		GCST90032193	KsXRBw	1	T	168768872	2.50E-06	reported	7739	0.00426688
NA	23.21580867	NA	0.002035186	NA	rs10069877	-0.0232158	5	textfile	NA	G	Aneurinibacillales abundance in stool	Gut microbiota		GCST90032193	KsXRBw	1	A	5286585	3.50E-06	reported	7314	0.00500315
NA	21.01108761	NA	0.001179602	NA	rs78877230	0.0265641	8	textfile	NA	C	Aneurinibacillales abundance in stool	Gut microbiota		GCST90032193	KsXRBw	1	T	1118485	1.60E-06	reported	7738	0.00553607
NA	21.25791358	NA	0.001789047	NA	rs4740421	0.0222575	9	textfile	NA	T	Aneurinibacillales abundance in stool	Gut microbiota		GCST90032193	KsXRBw	1	C	130438081	3.40E-06	reported	7314	0.00478965
NA	19.72517629	NA	0.001284465	NA	rs55643638	0.0371345	13	textfile	NA	G	Aneurinibacillales abundance in stool	Gut microbiota		GCST90032193	KsXRBw	1	A	70799752	4.40E-06	reported	7710	0.00809155
NA	21.75183811	NA	0.002218952	NA	rs62126240	0.0418273	19	textfile	NA	C	Aneurinibacillales abundance in stool	Gut microbiota		GCST90032193	KsXRBw	1	T	57607050	3.50E-06	reported	14913	0.00901926
NA	20.31777189	NA	0.00142979	NA	rs116901476	0.0607725	20	textfile	NA	G	Aneurinibacillales abundance in stool	Gut microbiota		GCST90032193	KsXRBw	1	A	50626640	4.30E-06	reported	11497	0.0132199
NA	20.38608822	NA	0.001698503	NA	rs2337372	-0.0266816	2	textfile	NA	G	AR31 abundance in stool	Gut microbiota		GCST90032194	d2gpXc	1	A	27917482	4.00E-06	reported	14913	0.00578824
NA	20.26752008	NA	0.002068058	NA	rs78292477	-0.106814	4	textfile	NA	C	AR31 abundance in stool	Gut microbiota		GCST90032194	d2gpXc	1	A	64276093	4.90E-08	reported	15215	0.0195817
NA	23.42109251	NA	0.001427382	NA	rs72761817	-0.113498	5	textfile	NA	A	AR31 abundance in stool	Gut microbiota		GCST90032194	d2gpXc	1	G	41654144	2.10E-06	reported	15287	0.0239062
NA	21.00968309	NA	0.001372732	NA	rs4320627	-0.0272334	9	textfile	NA	A	AR31 abundance in stool	Gut microbiota		GCST90032194	d2gpXc	1	G	27175052	1.30E-06	reported	15284	0.00562439
NA	20.1304372	NA	0.001518805	NA	rs323639	0.0650447	11	textfile	NA	A	AR31 abundance in stool	Gut microbiota		GCST90032194	d2gpXc	1	G	75986609	3.00E-06	reported	15286	0.013922
NA	19.71175599	NA	0.001915862	NA	rs11106355	-0.0273302	12	textfile	NA	A	AR31 abundance in stool	Gut microbiota		GCST90032194	d2gpXc	1	G	77706450	9.50E-07	reported	15287	0.0055749
NA	21.12885167	NA	0.002155537	NA	rs144125979	0.0679428	13	textfile	NA	C	AR31 abundance in stool	Gut microbiota		GCST90032194	d2gpXc	1	T	107660317	4.50E-06	reported	15286	0.0148068
NA	19.75081446	NA	0.002040426	NA	rs75066972	-0.0844413	18	textfile	NA	G	AR31 abundance in stool	Gut microbiota		GCST90032194	d2gpXc	1	A	78157839	1.50E-06	reported	15284	0.0175499
NA	21.57561723	NA	0.001735131	NA	rs28495372	0.0440096	22	textfile	NA	G	AR31 abundance in stool	Gut microbiota		GCST90032194	d2gpXc	1	A	43897472	3.20E-06	reported	15287	0.00945192
NA	23.72077734	NA	0.002204795	NA	rs142752106	0.0672541	1	textfile	NA	G	Atopobiaceae abundance in stool	Gut microbiota		GCST90032195	0qGPc3	1	C	13546646	4.00E-06	reported	15287	0.0145762
NA	19.05699219	NA	0.001122514	NA	rs544038	0.125588	1	textfile	NA	T	Atopobiaceae abundance in stool	Gut microbiota		GCST90032195	0qGPc3	1	C	89243780	2.70E-06	reported	14573	0.0267584
NA	21.96093295	NA	0.001362429	NA	rs76980483	0.118754	1	textfile	NA	C	Atopobiaceae abundance in stool	Gut microbiota		GCST90032195	0qGPc3	1	T	202303760	4.00E-06	reported	15289	0.0257583
NA	24.70291533	NA	0.001474387	NA	rs1518655	-0.0381364	2	textfile	NA	G	Atopobiaceae abundance in stool	Gut microbiota		GCST90032195	0qGPc3	1	A	35647029	3.20E-06	reported	15287	0.00818362
NA	20.86740724	NA	0.00132501	NA	rs78875968	0.131684	2	textfile	NA	C	Atopobiaceae abundance in stool	Gut microbiota		GCST90032195	0qGPc3	1	G	184451226	2.20E-06	reported	15287	0.0278415
NA	23.20693012	NA	0.001437833	NA	rs6932768	-0.0300223	6	textfile	NA	A	Atopobiaceae abundance in stool	Gut microbiota		GCST90032195	0qGPc3	1	C	140891325	2.40E-06	reported	15287	0.00636178
NA	19.92444187	NA	0.001145219	NA	rs6949097	-0.0316359	7	textfile	NA	C	Atopobiaceae abundance in stool	Gut microbiota		GCST90032195	0qGPc3	1	T	29799929	8.70E-07	reported	15287	0.00643272
NA	20.49252056	NA	0.001706644	NA	rs9735474	-0.0301297	11	textfile	NA	G	Atopobiaceae abundance in stool	Gut microbiota		GCST90032195	0qGPc3	1	A	69760283	4.80E-06	reported	15287	0.00658898
NA	22.05433627	NA	0.002383208	NA	rs67547277	0.158627	12	textfile	NA	A	Atopobiaceae abundance in stool	Gut microbiota		GCST90032195	0qGPc3	1	G	67303139	1.20E-06	reported	14835	0.0326147
NA	21.53363926	NA	0.001839141	NA	rs181415	-0.0318356	22	textfile	NA	G	Atopobiaceae abundance in stool	Gut microbiota		GCST90032195	0qGPc3	1	A	17757494	3.30E-06	reported	15289	0.00684863
NA	19.12025384	NA	0.00124813	NA	rs17024692	-0.0314864	2	textfile	NA	A	Aureimonas abundance in stool	Gut microbiota		GCST90032196	JMqP8o	1	G	100747843	2.40E-06	reported	15289	0.00667991
NA	23.42466209	NA	0.002053458	NA	rs1567477	-0.022825	4	textfile	NA	G	Aureimonas abundance in stool	Gut microbiota		GCST90032196	JMqP8o	1	A	178418326	2.30E-06	reported	15287	0.00482897
NA	19.65379767	NA	0.001186848	NA	rs10122182	-0.0213857	9	textfile	NA	C	Aureimonas abundance in stool	Gut microbiota		GCST90032196	JMqP8o	1	T	4728729	4.00E-06	reported	14835	0.00463971
NA	18.8044109	NA	0.001221478	NA	rs7925814	0.0256372	11	textfile	NA	G	Aureimonas abundance in stool	Gut microbiota		GCST90032196	JMqP8o	1	A	43096489	2.20E-06	reported	13307	0.00541206
NA	19.60024243	NA	0.001229271	NA	rs118154512	-0.0474755	11	textfile	NA	G	Aureimonas abundance in stool	Gut microbiota		GCST90032196	JMqP8o	1	A	97789645	1.60E-06	reported	13304	0.00988468
NA	21.38182247	NA	0.001531169	NA	rs116196949	-0.0707871	18	textfile	NA	C	Aureimonas abundance in stool	Gut microbiota		GCST90032196	JMqP8o	1	T	9014770	4.00E-06	reported	13307	0.0153506
NA	19.66203287	NA	0.001828403	NA	rs4803162	-0.025242	19	textfile	NA	A	Aureimonas abundance in stool	Gut microbiota		GCST90032196	JMqP8o	1	G	53705842	3.20E-06	reported	12039	0.00541855
NA	19.94116885	NA	0.001389441	NA	rs76485293	0.0611516	20	textfile	NA	G	Aureimonas abundance in stool	Gut microbiota		GCST90032196	JMqP8o	1	C	21475983	3.70E-08	reported	13309	0.0111136
NA	20.71293056	NA	0.002075504	NA	rs117569402	0.0846476	21	textfile	NA	T	Aureimonas abundance in stool	Gut microbiota		GCST90032196	JMqP8o	1	C	30970876	2.80E-06	reported	13309	0.0180622
NA	19.52131563	NA	0.001639961	NA	rs4375236	-0.032928	1	textfile	NA	C	Azorhizobium abundance in stool	Gut microbiota		GCST90032197	SB5uI7	1	T	215206017	4.10E-06	reported	13309	0.00715234
NA	18.29291646	NA	0.001042849	NA	rs34474338	0.0228318	2	textfile	NA	C	Azorhizobium abundance in stool	Gut microbiota		GCST90032197	SB5uI7	1	T	191726395	4.10E-06	reported	12878	0.00495641
NA	19.61149071	NA	0.001359962	NA	rs7632521	0.0590031	3	textfile	NA	G	Azorhizobium abundance in stool	Gut microbiota		GCST90032197	SB5uI7	1	A	1072637	2.50E-06	reported	12930	0.0125356
NA	20.47394941	NA	0.001745811	NA	rs4679683	-0.028072	3	textfile	NA	C	Azorhizobium abundance in stool	Gut microbiota		GCST90032197	SB5uI7	1	T	150813207	2.00E-06	reported	12199	0.00590763
NA	21.27768795	NA	0.0016526	NA	rs144330193	0.0919923	5	textfile	NA	C	Azorhizobium abundance in stool	Gut microbiota		GCST90032197	SB5uI7	1	T	19777246	5.80E-07	reported	13256	0.0184112
NA	24.80008305	NA	0.001463235	NA	rs7030685	0.0274235	9	textfile	NA	C	Azorhizobium abundance in stool	Gut microbiota		GCST90032197	SB5uI7	1	G	38254694	2.40E-08	reported	12550	0.00491233
NA	22.08644456	NA	0.001393107	NA	rs35919189	-0.0469757	14	textfile	NA	T	Azorhizobium abundance in stool	Gut microbiota		GCST90032197	SB5uI7	1	C	79577743	3.20E-06	reported	12930	0.0100875
NA	21.73513896	NA	0.002378353	NA	rs1371483	0.0311724	2	textfile	NA	C	Bacillaceae A abundance in stool	Gut microbiota		GCST90032198	M88MOe	1	T	4841754	1.60E-06	reported	12930	0.0064905
NA	22.83855426	NA	0.002221468	NA	rs1879087	-0.0261238	2	textfile	NA	T	Bacillaceae A abundance in stool	Gut microbiota		GCST90032198	M88MOe	1	C	136064653	3.60E-06	reported	13368	0.00563526
NA	22.19608311	NA	0.001287536	NA	rs3774209	-0.0141214	3	textfile	NA	C	Bacillaceae A abundance in stool	Gut microbiota		GCST90032198	M88MOe	1	A	8652371	1.00E-06	reported	11340	0.00288646
NA	20.47609564	NA	0.002127945	NA	rs6763811	-0.017089	3	textfile	NA	T	Bacillaceae A abundance in stool	Gut microbiota		GCST90032198	M88MOe	1	C	124983463	1.10E-08	reported	13368	0.00299326
NA	20.17463753	NA	0.001667439	NA	rs114697521	0.0502133	6	textfile	NA	T	Bacillaceae A abundance in stool	Gut microbiota		GCST90032198	M88MOe	1	C	58157477	1.00E-06	reported	13382	0.0102809
NA	20.3862259	NA	0.001140655	NA	rs79253912	-0.0385864	17	textfile	NA	G	Bacillaceae A abundance in stool	Gut microbiota		GCST90032198	M88MOe	1	A	9715199	4.80E-06	reported	13379	0.00844046
NA	22.74658991	NA	0.001891805	NA	rs143048866	-0.0293428	19	textfile	NA	C	Bacillaceae A abundance in stool	Gut microbiota		GCST90032198	M88MOe	1	T	7159005	4.30E-06	reported	13289	0.0063871
NA	23.12110609	NA	0.001725311	NA	rs9979304	-0.01306	21	textfile	NA	A	Bacillaceae A abundance in stool	Gut microbiota		GCST90032198	M88MOe	1	G	39007606	4.30E-06	reported	13382	0.00284052
NA	23.70841125	NA	0.001364536	NA	rs4575107	-0.0131305	1	textfile	NA	A	Bacillales A abundance in stool	Gut microbiota		GCST90032199	pkzewy	1	G	106615677	3.30E-06	reported	13380	0.00282374
NA	21.43087834	NA	0.002452205	NA	rs9836224	-0.0139704	3	textfile	NA	C	Bacillales A abundance in stool	Gut microbiota		GCST90032199	pkzewy	1	T	124979148	1.50E-08	reported	13382	0.00246722
NA	20.61814952	NA	0.001154715	NA	rs75816161	0.0296759	3	textfile	NA	T	Bacillales A abundance in stool	Gut microbiota		GCST90032199	pkzewy	1	C	191657744	2.70E-06	reported	13377	0.00632002
NA	20.13055055	NA	0.002114525	NA	rs55888898	0.0129486	3	textfile	NA	A	Bacillales A abundance in stool	Gut microbiota		GCST90032199	pkzewy	1	G	193764868	4.70E-06	reported	12738	0.00282771
NA	23.82662222	NA	0.002342874	NA	rs34555856	0.0269102	4	textfile	NA	G	Bacillales A abundance in stool	Gut microbiota		GCST90032199	pkzewy	1	A	80715026	4.80E-07	reported	13364	0.00534625
NA	20.85016462	NA	0.002312099	NA	rs62324492	0.0426718	4	textfile	NA	A	Bacillales A abundance in stool	Gut microbiota		GCST90032199	pkzewy	1	T	124544765	2.10E-06	reported	13372	0.00900297
NA	20.39315377	NA	0.001217982	NA	rs80121911	0.0587665	7	textfile	NA	C	Bacillales A abundance in stool	Gut microbiota		GCST90032199	pkzewy	1	G	33646288	1.40E-07	reported	13382	0.0111626
NA	19.28977872	NA	0.001498434	NA	rs2930372	0.0209666	8	textfile	NA	G	Bacillales A abundance in stool	Gut microbiota		GCST90032199	pkzewy	1	A	3908815	4.30E-06	reported	11860	0.00456128
NA	20.94006942	NA	0.002335253	NA	rs117830300	0.0234899	8	textfile	NA	G	Bacillales A abundance in stool	Gut microbiota		GCST90032199	pkzewy	1	A	67657572	3.50E-06	reported	13382	0.00506106
NA	22.49920309	NA	0.002462024	NA	rs2492380	0.0475304	10	textfile	NA	T	Bacillales A abundance in stool	Gut microbiota		GCST90032199	pkzewy	1	C	33658468	4.50E-06	reported	13382	0.0103628
NA	20.87510049	NA	0.001272649	NA	rs144152600	0.0265415	11	textfile	NA	C	Bacillales A abundance in stool	Gut microbiota		GCST90032199	pkzewy	1	A	84628496	7.60E-07	reported	13380	0.00536735
NA	24.45252864	NA	0.001531206	NA	rs186791515	-0.0467388	11	textfile	NA	A	Bacillales A abundance in stool	Gut microbiota		GCST90032199	pkzewy	1	G	132385674	9.00E-08	reported	13382	0.00874329
NA	22.43222308	NA	0.001391281	NA	rs12045973	-0.00942261	1	textfile	NA	C	Bacilli A abundance in stool	Gut microbiota		GCST90032200	A8IUc9	1	T	230676436	2.40E-06	reported	13380	0.00199661
NA	21.88725664	NA	0.001363957	NA	rs4988235	-0.0100068	2	textfile	NA	A	Bacilli A abundance in stool	Gut microbiota		GCST90032200	A8IUc9	1	G	135851076	1.50E-08	reported	13380	0.00176621
NA	21.83034917	NA	0.001523526	NA	rs77458651	-0.0107196	3	textfile	NA	G	Bacilli A abundance in stool	Gut microbiota		GCST90032200	A8IUc9	1	A	69858250	3.10E-06	reported	13380	0.00229813
NA	20.97608018	NA	0.002558378	NA	rs141470488	0.040303	7	textfile	NA	G	Bacilli A abundance in stool	Gut microbiota		GCST90032200	A8IUc9	1	A	25851430	2.80E-07	reported	13380	0.00784663
NA	21.85461796	NA	0.001464899	NA	rs1989105	0.00843744	8	textfile	NA	G	Bacilli A abundance in stool	Gut microbiota		GCST90032200	A8IUc9	1	C	6523709	1.70E-06	reported	12837	0.00176278
NA	19.08640652	NA	0.001440148	NA	rs4910383	0.0217642	11	textfile	NA	C	Bacilli A abundance in stool	Gut microbiota		GCST90032200	A8IUc9	1	T	11543456	1.70E-07	reported	12838	0.00416474
NA	20.54136965	NA	0.001446928	NA	rs12417836	0.0163911	11	textfile	NA	C	Bacilli A abundance in stool	Gut microbiota		GCST90032200	A8IUc9	1	T	70243594	2.30E-06	reported	12834	0.00347073
NA	23.0001334	NA	0.002639143	NA	rs72642602	0.0154549	14	textfile	NA	C	Bacilli A abundance in stool	Gut microbiota		GCST90032200	A8IUc9	1	T	36472440	2.20E-06	reported	6326	0.00326263
NA	29.12022833	NA	0.003056241	NA	rs8133184	0.0102439	21	textfile	NA	G	Bacilli A abundance in stool	Gut microbiota		GCST90032200	A8IUc9	1	C	17417659	3.70E-06	reported	6400	0.00221329
NA	26.48993606	NA	0.001729956	NA	rs6517454	0.0243739	21	textfile	NA	G	Bacilli A abundance in stool	Gut microbiota		GCST90032200	A8IUc9	1	T	38275479	1.40E-06	reported	6401	0.00505241
NA	19.86283692	NA	0.002145278	NA	rs12757364	0.015772	1	textfile	NA	G	Bacillus abundance in stool	Gut microbiota		GCST90032203	PKJINS	1	A	82592696	3.50E-06	reported	5944	0.0033977
NA	21.36200972	NA	0.001532935	NA	rs115874215	0.047869	2	textfile	NA	G	Bacillus abundance in stool	Gut microbiota		GCST90032203	PKJINS	1	A	203850169	3.20E-06	reported	6328	0.0102806
NA	19.47558999	NA	0.001749596	NA	rs77922087	0.0226566	4	textfile	NA	A	Bacillus abundance in stool	Gut microbiota		GCST90032203	PKJINS	1	G	31089564	4.00E-07	reported	6327	0.00446826
NA	19.57212592	NA	0.002369343	NA	rs117789627	0.061194	7	textfile	NA	G	Bacillus abundance in stool	Gut microbiota		GCST90032203	PKJINS	1	C	110480101	4.20E-07	reported	6400	0.0120949
NA	19.64002416	NA	0.001208272	NA	rs35450468	0.0297434	8	textfile	NA	A	Bacillus abundance in stool	Gut microbiota		GCST90032203	PKJINS	1	G	127073787	1.90E-06	reported	6401	0.00624025
NA	21.4076153	NA	0.002024091	NA	rs138057271	0.0648391	13	textfile	NA	G	Bacillus abundance in stool	Gut microbiota		GCST90032203	PKJINS	1	T	77915207	3.20E-06	reported	6401	0.0139261
NA	19.73759678	NA	0.001387164	NA	rs2875074	0.019413	17	textfile	NA	G	Bacillus abundance in stool	Gut microbiota		GCST90032203	PKJINS	1	C	14847525	1.70E-06	reported	6401	0.0040563
NA	21.71397573	NA	0.00221555	NA	rs72821769	0.0261835	17	textfile	NA	G	Bacillus abundance in stool	Gut microbiota		GCST90032203	PKJINS	1	A	16028379	1.70E-07	reported	6326	0.00500969
NA	22.63709682	NA	0.001985948	NA	rs8080418	0.0171803	17	textfile	NA	C	Bacillus abundance in stool	Gut microbiota		GCST90032203	PKJINS	1	T	27757960	2.70E-06	reported	6399	0.00366045
NA	19.90936562	NA	0.001203717	NA	rs72895127	0.0520217	18	textfile	NA	C	Bacillus abundance in stool	Gut microbiota		GCST90032203	PKJINS	1	T	39920099	3.10E-08	reported	6401	0.00939955
NA	20.61319998	NA	0.001199585	NA	rs150011658	0.0700329	18	textfile	NA	T	Bacillus abundance in stool	Gut microbiota		GCST90032203	PKJINS	1	C	51416178	3.60E-06	reported	6241	0.0151182
NA	20.18689962	NA	0.001258285	NA	rs1862456	-0.0149431	19	textfile	NA	C	Bacillus abundance in stool	Gut microbiota		GCST90032203	PKJINS	1	A	8857873	4.50E-06	reported	6401	0.00325853
NA	19.87660722	NA	0.001415826	NA	rs12612811	-0.0307312	2	textfile	NA	T	Bacillus AY abundance in stool	Gut microbiota		GCST90032201	BqqJ2L	1	C	106040996	2.30E-06	reported	6327	0.00649968
NA	20.84850677	NA	0.002325065	NA	rs6770435	0.0261349	3	textfile	NA	G	Bacillus AY abundance in stool	Gut microbiota		GCST90032201	BqqJ2L	1	A	169704937	3.90E-06	reported	6400	0.00566271
NA	23.1728632	NA	0.00133245	NA	rs72836154	0.109291	6	textfile	NA	C	Bacillus AY abundance in stool	Gut microbiota		GCST90032201	BqqJ2L	1	G	22241813	4.80E-06	reported	6236	0.0238959
NA	20.28756278	NA	0.001378579	NA	rs8061031	0.0239125	16	textfile	NA	G	Bacillus AY abundance in stool	Gut microbiota		GCST90032201	BqqJ2L	1	A	24580513	4.00E-06	reported	6328	0.00518744
NA	19.23330392	NA	0.00202068	NA	rs12448177	0.0865097	16	textfile	NA	G	Bacillus AY abundance in stool	Gut microbiota		GCST90032201	BqqJ2L	1	A	71511100	4.80E-06	reported	6326	0.01892
NA	20.68607696	NA	0.001244299	NA	rs114602896	0.124088	17	textfile	NA	C	Bacillus AY abundance in stool	Gut microbiota		GCST90032201	BqqJ2L	1	T	76852936	3.30E-07	reported	6327	0.0243153
NA	27.00337628	NA	0.002956357	NA	rs62216401	-0.0653123	20	textfile	NA	A	Bacillus AY abundance in stool	Gut microbiota		GCST90032201	BqqJ2L	1	G	18537655	3.50E-06	reported	6397	0.0140744
NA	23.9874296	NA	0.002680763	NA	rs6714153	-0.0279535	2	textfile	NA	T	Bacillus C abundance in stool	Gut microbiota		GCST90032202	9dKjTQ	1	G	11007917	3.10E-06	reported	6401	0.00599136
NA	20.50374215	NA	0.001545178	NA	rs182417149	-0.0995656	2	textfile	NA	A	Bacillus C abundance in stool	Gut microbiota		GCST90032202	9dKjTQ	1	G	83132242	3.70E-06	reported	6398	0.0215113
NA	21.7306328	NA	0.002282694	NA	rs191996265	-0.0508481	2	textfile	NA	A	Bacillus C abundance in stool	Gut microbiota		GCST90032202	9dKjTQ	1	G	183247367	3.20E-06	reported	6401	0.0109116
NA	35.25282356	NA	0.004664767	NA	rs10201907	0.0641309	2	textfile	NA	C	Bacillus C abundance in stool	Gut microbiota		GCST90032202	9dKjTQ	1	T	223053094	3.30E-06	reported	6400	0.0137967
NA	19.02531563	NA	0.001178547	NA	rs12715572	-0.0244572	3	textfile	NA	G	Bacillus C abundance in stool	Gut microbiota		GCST90032202	9dKjTQ	1	A	61600450	1.60E-06	reported	6397	0.0050943
NA	19.83577026	NA	0.001849	NA	rs6804876	-0.0267687	3	textfile	NA	A	Bacillus C abundance in stool	Gut microbiota		GCST90032202	9dKjTQ	1	C	186562737	1.40E-08	reported	6398	0.00471414
NA	24.63470253	NA	0.002513326	NA	rs74694536	0.0427114	5	textfile	NA	G	Bacillus C abundance in stool	Gut microbiota		GCST90032202	9dKjTQ	1	A	31677832	3.50E-06	reported	6401	0.00920346
NA	21.7284386	NA	0.002409257	NA	rs140364652	0.0837255	7	textfile	NA	C	Bacillus C abundance in stool	Gut microbiota		GCST90032202	9dKjTQ	1	A	55064475	2.00E-06	reported	6401	0.01761
NA	20.24702795	NA	0.002610416	NA	rs11794103	-0.023131	9	textfile	NA	C	Bacillus C abundance in stool	Gut microbiota		GCST90032202	9dKjTQ	1	A	135928500	2.70E-06	reported	6327	0.0049258
NA	33.44888594	NA	0.001893035	NA	rs158106	-0.0219	14	textfile	NA	T	Bacillus C abundance in stool	Gut microbiota		GCST90032202	9dKjTQ	1	G	77092978	4.00E-06	reported	6401	0.00474983
NA	23.99062319	NA	0.002085236	NA	rs860180	0.0249353	19	textfile	NA	T	Bacillus C abundance in stool	Gut microbiota		GCST90032202	9dKjTQ	1	C	44575111	3.70E-06	reported	6401	0.00538686
NA	25.43535217	NA	0.001461597	NA	rs41285010	0.08974	1	textfile	NA	A	Bacillus U abundance in stool	Gut microbiota		GCST90032204	gwNuMe	1	G	56708615	8.60E-07	reported	6397	0.0182341
NA	19.26518161	NA	0.001353437	NA	rs35908994	0.077261	1	textfile	NA	C	Bacillus U abundance in stool	Gut microbiota		GCST90032204	gwNuMe	1	A	218166595	1.80E-06	reported	6399	0.0161797
NA	24.40014547	NA	0.001400102	NA	rs11687684	0.0379068	2	textfile	NA	C	Bacillus U abundance in stool	Gut microbiota		GCST90032204	gwNuMe	1	T	107190307	1.80E-06	reported	6401	0.00794536
NA	21.23765652	NA	0.001295829	NA	rs78775534	0.0752356	2	textfile	NA	A	Bacillus U abundance in stool	Gut microbiota		GCST90032204	gwNuMe	1	G	191671352	1.40E-06	reported	6401	0.0156059
NA	20.99841371	NA	0.001825632	NA	rs10201907	0.111219	2	textfile	NA	C	Bacillus U abundance in stool	Gut microbiota		GCST90032204	gwNuMe	1	T	223053094	9.10E-09	reported	6401	0.0193523
NA	19.9388141	NA	0.001737597	NA	rs71597328	0.0740244	5	textfile	NA	G	Bacillus U abundance in stool	Gut microbiota		GCST90032204	gwNuMe	1	A	175381094	6.60E-08	reported	6401	0.0137066
NA	20.3037095	NA	0.002408705	NA	rs12350649	-0.0469452	9	textfile	NA	A	Bacillus U abundance in stool	Gut microbiota		GCST90032204	gwNuMe	1	T	27174172	1.90E-06	reported	6328	0.00985272
NA	21.27846164	NA	0.002742678	NA	rs73655567	0.073489	9	textfile	NA	C	Bacillus U abundance in stool	Gut microbiota		GCST90032204	gwNuMe	1	A	116984909	2.40E-06	reported	6401	0.0155792
NA	18.95359416	NA	0.001422414	NA	rs7297939	0.0337675	12	textfile	NA	G	Bacillus U abundance in stool	Gut microbiota		GCST90032204	gwNuMe	1	A	42700483	8.30E-07	reported	6401	0.00685091
NA	20.40608035	NA	0.002006812	NA	rs2269322	0.034321	14	textfile	NA	C	Bacillus U abundance in stool	Gut microbiota		GCST90032204	gwNuMe	1	T	102983436	1.40E-07	reported	6401	0.0065262
NA	18.52397614	NA	0.00106377	NA	rs7349466	0.0539531	3	textfile	NA	G	Bacillus velezensis abundance in stool	Gut microbiota		GCST90032205	F2cnzH	1	T	17167066	2.80E-06	reported	17240	0.0115113
NA	20.38285686	NA	0.002779841	NA	rs113044297	0.120529	3	textfile	NA	C	Bacillus velezensis abundance in stool	Gut microbiota		GCST90032205	F2cnzH	1	T	50468626	3.30E-08	reported	17240	0.0218078
NA	21.07386477	NA	0.002148405	NA	rs12634628	0.0307069	3	textfile	NA	T	Bacillus velezensis abundance in stool	Gut microbiota		GCST90032205	F2cnzH	1	G	88406306	1.90E-06	reported	17679	0.0064414
NA	19.65828818	NA	0.001284297	NA	rs76812958	0.0594986	9	textfile	NA	T	Bacillus velezensis abundance in stool	Gut microbiota		GCST90032205	F2cnzH	1	G	10579595	4.30E-08	reported	17681	0.0108597
NA	19.26425203	NA	0.002558923	NA	rs7358063	0.0323437	10	textfile	NA	T	Bacillus velezensis abundance in stool	Gut microbiota		GCST90032205	F2cnzH	1	C	15181433	4.50E-06	reported	17680	0.00704862
NA	20.0954586	NA	0.002201495	NA	rs77899924	0.0945877	11	textfile	NA	G	Bacillus velezensis abundance in stool	Gut microbiota		GCST90032205	F2cnzH	1	C	93032607	4.40E-06	reported	17776	0.0205989
NA	23.16085035	NA	0.002893601	NA	rs146002128	-0.0515116	14	textfile	NA	G	Bacillus velezensis abundance in stool	Gut microbiota		GCST90032205	F2cnzH	1	A	20786205	4.10E-06	reported	17792	0.0111796
NA	20.0584647	NA	0.002679443	NA	rs199576728	0.0272245	14	textfile	NA	G	Bacillus velezensis abundance in stool	Gut microbiota		GCST90032205	F2cnzH	1	T	53301254	1.20E-06	reported	17681	0.00560805
NA	25.1759447	NA	0.002164151	NA	rs10407857	0.0427029	19	textfile	NA	G	Bacillus velezensis abundance in stool	Gut microbiota		GCST90032205	F2cnzH	1	A	22896691	8.00E-08	reported	17793	0.0079554
NA	19.02970076	NA	0.001487389	NA	rs116375699	0.404408	5	textfile	NA	G	Bacteroides A abundance in stool	Gut microbiota		GCST90032208	ejrvRn	1	T	76236898	3.20E-06	reported	17798	0.0868119
NA	21.86023594	NA	0.001522952	NA	rs57197355	-0.141231	7	textfile	NA	T	Bacteroides A abundance in stool	Gut microbiota		GCST90032208	ejrvRn	1	C	26385034	3.40E-06	reported	17798	0.0304165
NA	20.18293109	NA	0.001274241	NA	rs7798323	-0.090996	7	textfile	NA	T	Bacteroides A abundance in stool	Gut microbiota		GCST90032208	ejrvRn	1	C	71108401	4.30E-06	reported	17798	0.0197905
NA	20.95894866	NA	0.00123071	NA	rs1526413	0.117066	7	textfile	NA	G	Bacteroides A abundance in stool	Gut microbiota		GCST90032208	ejrvRn	1	A	125448097	4.00E-06	reported	17798	0.0253942
NA	19.8056301	NA	0.002397542	NA	rs117800280	0.452717	8	textfile	NA	G	Bacteroides A abundance in stool	Gut microbiota		GCST90032208	ejrvRn	1	A	32218517	9.10E-07	reported	17798	0.0922112
NA	32.64990366	NA	0.001875283	NA	rs11193113	0.101585	10	textfile	NA	A	Bacteroides A abundance in stool	Gut microbiota		GCST90032208	ejrvRn	1	G	106927569	3.30E-06	reported	16321	0.021843
NA	22.37376803	NA	0.00317973	NA	rs7138520	0.108739	12	textfile	NA	C	Bacteroides A abundance in stool	Gut microbiota		GCST90032208	ejrvRn	1	G	482012	4.40E-08	reported	17011	0.0198594
NA	21.02056842	NA	0.002791569	NA	rs74459634	0.394481	16	textfile	NA	A	Bacteroides A abundance in stool	Gut microbiota		GCST90032208	ejrvRn	1	G	78245245	1.90E-06	reported	17798	0.0827514
NA	25.84432572	NA	0.003424067	NA	rs149561196	0.270476	1	textfile	NA	T	Bacteroides A plebeius A abundance in stool	Gut microbiota		GCST90032206	OyZd7m	1	C	63007892	4.80E-06	reported	17676	0.0591149
NA	23.13397502	NA	0.003318538	NA	rs36098468	0.122212	2	textfile	NA	C	Bacteroides A plebeius A abundance in stool	Gut microbiota		GCST90032206	OyZd7m	1	T	75414446	1.30E-06	reported	17668	0.0252655
NA	20.62750883	NA	0.002227682	NA	rs7138520	0.104005	12	textfile	NA	C	Bacteroides A plebeius A abundance in stool	Gut microbiota		GCST90032206	OyZd7m	1	G	482012	2.60E-08	reported	17667	0.0186899
NA	20.00552108	NA	0.001666293	NA	rs189148845	0.354985	17	textfile	NA	C	Bacteroides A plebeius A abundance in stool	Gut microbiota		GCST90032206	OyZd7m	1	T	2977036	4.70E-06	reported	17680	0.0775721
NA	21.57657776	NA	0.003107863	NA	rs12978990	-0.11134	19	textfile	NA	C	Bacteroides A plebeius A abundance in stool	Gut microbiota		GCST90032206	OyZd7m	1	T	19002342	4.10E-06	reported	17683	0.0241678
NA	21.64912918	NA	0.001328359	NA	rs149561196	0.273343	1	textfile	NA	T	Bacteroides A plebeius abundance in stool	Gut microbiota		GCST90032207	yk68Jl	1	C	63007892	1.20E-06	reported	17783	0.0562642
NA	24.54885808	NA	0.003487773	NA	rs77969904	0.274313	1	textfile	NA	G	Bacteroides A plebeius abundance in stool	Gut microbiota		GCST90032207	yk68Jl	1	A	221929350	3.40E-06	reported	17794	0.0590701
NA	23.55836442	NA	0.001416826	NA	rs10510731	0.112354	3	textfile	NA	C	Bacteroides A plebeius abundance in stool	Gut microbiota		GCST90032207	yk68Jl	1	T	41811818	5.70E-07	reported	17353	0.0224698
NA	21.04644577	NA	0.001344731	NA	rs34760623	0.245941	4	textfile	NA	C	Bacteroides A plebeius abundance in stool	Gut microbiota		GCST90032207	yk68Jl	1	T	43154503	1.70E-06	reported	17682	0.0513769
NA	22.57197644	NA	0.003250773	NA	rs9759894	0.100905	4	textfile	NA	G	Bacteroides A plebeius abundance in stool	Gut microbiota		GCST90032207	yk68Jl	1	A	177387438	3.10E-06	reported	17676	0.0216277
NA	29.34671251	NA	0.002158585	NA	rs61269211	0.125397	7	textfile	NA	G	Bacteroides A plebeius abundance in stool	Gut microbiota		GCST90032207	yk68Jl	1	A	37707601	1.10E-06	reported	17791	0.0257311
NA	21.82915349	NA	0.003151847	NA	rs139389953	0.466232	8	textfile	NA	G	Bacteroides A plebeius abundance in stool	Gut microbiota		GCST90032207	yk68Jl	1	A	32176609	1.70E-08	reported	17778	0.0826217
NA	20.57242253	NA	0.001446768	NA	rs61881773	0.254248	11	textfile	NA	T	Bacteroides A plebeius abundance in stool	Gut microbiota		GCST90032207	yk68Jl	1	C	13809692	3.50E-06	reported	17676	0.054798
NA	20.61869383	NA	0.002864655	NA	rs7927877	0.0959895	11	textfile	NA	T	Bacteroides A plebeius abundance in stool	Gut microbiota		GCST90032207	yk68Jl	1	C	87469519	3.50E-06	reported	17792	0.020696
NA	21.24564657	NA	0.00304499	NA	rs73594223	0.28694	12	textfile	NA	C	Bacteroides A plebeius abundance in stool	Gut microbiota		GCST90032207	yk68Jl	1	G	565463	1.50E-06	reported	17798	0.0596332
NA	20.21206888	NA	0.002050069	NA	rs35651442	-0.171978	1	textfile	NA	G	Bacteroides clarus abundance in stool	Gut microbiota		GCST90032209	LziVJx	1	A	89485825	4.40E-06	reported	17798	0.0374428
NA	24.51110003	NA	0.003277537	NA	rs66504906	0.0798273	2	textfile	NA	A	Bacteroides clarus abundance in stool	Gut microbiota		GCST90032209	LziVJx	1	G	861983	4.20E-07	reported	8567	0.0157806
NA	19.29941644	NA	0.002682226	NA	rs56081869	-0.137901	3	textfile	NA	C	Bacteroides clarus abundance in stool	Gut microbiota		GCST90032209	LziVJx	1	T	21479238	1.80E-07	reported	17011	0.0264385
NA	29.33578419	NA	0.003208083	NA	rs661492	0.104143	7	textfile	NA	T	Bacteroides clarus abundance in stool	Gut microbiota		GCST90032209	LziVJx	1	C	103757594	1.30E-07	reported	17798	0.0197135
NA	19.62963529	NA	0.001197686	NA	rs117609332	-0.201964	9	textfile	NA	T	Bacteroides clarus abundance in stool	Gut microbiota		GCST90032209	LziVJx	1	C	76697789	4.10E-06	reported	17011	0.0438423
NA	20.18930584	NA	0.001182446	NA	rs12772528	-0.0859115	10	textfile	NA	A	Bacteroides clarus abundance in stool	Gut microbiota		GCST90032209	LziVJx	1	G	3583432	1.40E-06	reported	17011	0.0177929
NA	20.75037789	NA	0.002776063	NA	rs7967829	0.092082	12	textfile	NA	C	Bacteroides clarus abundance in stool	Gut microbiota		GCST90032209	LziVJx	1	T	65330441	2.50E-08	reported	17353	0.0165272
NA	20.82884432	NA	0.001311406	NA	rs11608374	0.190287	12	textfile	NA	G	Bacteroides clarus abundance in stool	Gut microbiota		GCST90032209	LziVJx	1	A	130958908	4.60E-07	reported	17353	0.0377478
NA	21.14085902	NA	0.003179966	NA	rs9538310	0.0719804	13	textfile	NA	G	Bacteroides clarus abundance in stool	Gut microbiota		GCST90032209	LziVJx	1	A	33680582	4.00E-06	reported	17011	0.0156082
NA	20.43477294	NA	0.001211134	NA	rs79568257	0.124716	15	textfile	NA	C	Bacteroides clarus abundance in stool	Gut microbiota		GCST90032209	LziVJx	1	T	24668786	3.40E-06	reported	17011	0.026862
NA	21.71279643	NA	0.002420949	NA	rs185713637	0.338101	18	textfile	NA	T	Bacteroides clarus abundance in stool	Gut microbiota		GCST90032209	LziVJx	1	C	44086753	2.80E-08	reported	17798	0.0609077
NA	20.17630006	NA	0.002167356	NA	rs35699026	0.311402	1	textfile	NA	G	Bacteroides eggerthii abundance in stool	Gut microbiota		GCST90032210	aJdEA3	1	A	42085523	3.80E-06	reported	17798	0.0673944
NA	26.64939539	NA	0.001600983	NA	rs6754404	0.136699	2	textfile	NA	G	Bacteroides eggerthii abundance in stool	Gut microbiota		GCST90032210	aJdEA3	1	C	47601253	3.10E-07	reported	17798	0.0267244
NA	23.11609389	NA	0.003069004	NA	rs72917071	0.213877	4	textfile	NA	A	Bacteroides eggerthii abundance in stool	Gut microbiota		GCST90032210	aJdEA3	1	G	101771318	2.00E-08	reported	17798	0.0381268
NA	21.91921641	NA	0.002905548	NA	rs11764571	0.236249	7	textfile	NA	A	Bacteroides eggerthii abundance in stool	Gut microbiota		GCST90032210	aJdEA3	1	G	74514027	3.50E-06	reported	17798	0.0509346
NA	23.69257058	NA	0.003422945	NA	rs34600045	-0.117293	12	textfile	NA	C	Bacteroides eggerthii abundance in stool	Gut microbiota		GCST90032210	aJdEA3	1	T	21607352	4.20E-06	reported	17795	0.0255049
NA	22.22316923	NA	0.002253592	NA	rs762088	0.276723	14	textfile	NA	C	Bacteroides eggerthii abundance in stool	Gut microbiota		GCST90032210	aJdEA3	1	G	24079150	1.00E-06	reported	17796	0.0565729
NA	20.03667599	NA	0.001150473	NA	rs1544954	-0.116473	16	textfile	NA	G	Bacteroides eggerthii abundance in stool	Gut microbiota		GCST90032210	aJdEA3	1	A	62832953	2.30E-06	reported	17796	0.0246704
NA	21.42455726	NA	0.003221048	NA	rs10421775	0.258163	19	textfile	NA	A	Bacteroides eggerthii abundance in stool	Gut microbiota		GCST90032210	aJdEA3	1	T	1314450	1.40E-07	reported	17797	0.049008
NA	19.57779808	NA	0.001201123	NA	rs7531567	-0.118671	1	textfile	NA	C	Bacteroides faecis abundance in stool	Gut microbiota		GCST90032211	VXeMz9	1	T	214125672	3.00E-06	reported	17798	0.0253891
NA	21.52433513	NA	0.001573816	NA	rs79212904	0.187398	2	textfile	NA	T	Bacteroides faecis abundance in stool	Gut microbiota		GCST90032211	VXeMz9	1	C	48691119	3.80E-07	reported	17798	0.0368828
NA	19.65453886	NA	0.001300191	NA	rs145700261	0.22959	2	textfile	NA	C	Bacteroides faecis abundance in stool	Gut microbiota		GCST90032211	VXeMz9	1	T	219412632	3.50E-06	reported	17798	0.0494767
NA	23.10595686	NA	0.00359956	NA	rs2442749	0.0984539	6	textfile	NA	T	Bacteroides faecis abundance in stool	Gut microbiota		GCST90032211	VXeMz9	1	C	31384263	3.90E-06	reported	17797	0.0213264
NA	19.90540466	NA	0.002181198	NA	rs12154346	0.255706	7	textfile	NA	A	Bacteroides faecis abundance in stool	Gut microbiota		GCST90032211	VXeMz9	1	G	33504026	2.40E-08	reported	17353	0.0458292
NA	19.09087231	NA	0.001191163	NA	rs187270717	-0.221752	2	textfile	NA	C	Bacteroides intestinalis A abundance in stool	Gut microbiota		GCST90032212	evnpO0	1	T	231419882	1.10E-07	reported	7468	0.0418108
NA	22.49009275	NA	0.001971866	NA	rs2221147	-0.110742	3	textfile	NA	G	Bacteroides intestinalis A abundance in stool	Gut microbiota		GCST90032212	evnpO0	1	A	177461848	1.10E-06	reported	7468	0.0227206
NA	20.6016133	NA	0.002952958	NA	rs73200256	0.301187	4	textfile	NA	C	Bacteroides intestinalis A abundance in stool	Gut microbiota		GCST90032212	evnpO0	1	G	6168107	4.30E-08	reported	7109	0.0549944
NA	20.22772248	NA	0.00147344	NA	rs78426958	0.178603	5	textfile	NA	G	Bacteroides intestinalis A abundance in stool	Gut microbiota		GCST90032212	evnpO0	1	A	178587386	1.70E-07	reported	7424	0.0341434
NA	19.56126499	NA	0.001901263	NA	rs1932106	0.0903299	6	textfile	NA	T	Bacteroides intestinalis A abundance in stool	Gut microbiota		GCST90032212	evnpO0	1	G	130153452	7.10E-07	reported	7424	0.0182186
NA	20.34842239	NA	0.003049207	NA	rs7777397	0.211042	7	textfile	NA	A	Bacteroides intestinalis A abundance in stool	Gut microbiota		GCST90032212	evnpO0	1	G	155258157	6.40E-07	reported	7468	0.0423985
NA	20.05486802	NA	0.001171768	NA	rs78593901	0.132501	12	textfile	NA	T	Bacteroides intestinalis A abundance in stool	Gut microbiota		GCST90032212	evnpO0	1	A	14632479	3.30E-06	reported	6347	0.0284886
NA	19.05103147	NA	0.0020022	NA	rs3795066	-0.0863463	19	textfile	NA	T	Bacteroides intestinalis A abundance in stool	Gut microbiota		GCST90032212	evnpO0	1	C	1039627	2.50E-06	reported	8243	0.0183499
NA	21.26852427	NA	0.001221187	NA	rs111980531	-0.147971	3	textfile	NA	C	Bacteroides sp002160055 abundance in stool	Gut microbiota		GCST90032213	GA2vqF	1	T	60563439	4.50E-06	reported	7929	0.0322553
NA	20.89233141	NA	0.002444436	NA	rs142192348	0.0676743	4	textfile	NA	G	Bacteroides sp002160055 abundance in stool	Gut microbiota		GCST90032213	GA2vqF	1	A	63337560	1.40E-06	reported	8243	0.0140351
NA	21.29025794	NA	0.002923566	NA	rs76485290	0.139546	5	textfile	NA	A	Bacteroides sp002160055 abundance in stool	Gut microbiota		GCST90032213	GA2vqF	1	G	15656927	4.30E-06	reported	8243	0.0303562
NA	21.2479847	NA	0.003446971	NA	rs13438500	0.112362	7	textfile	NA	C	Bacteroides sp002160055 abundance in stool	Gut microbiota		GCST90032213	GA2vqF	1	A	110003658	1.20E-06	reported	8243	0.0231243
NA	28.88050603	NA	0.004101832	NA	rs35627508	-0.0615822	8	textfile	NA	G	Bacteroides sp002160055 abundance in stool	Gut microbiota		GCST90032213	GA2vqF	1	A	15938449	2.90E-06	reported	8187	0.0131614
NA	20.25328671	NA	0.002469837	NA	rs58506785	0.150435	11	textfile	NA	A	Bacteroides sp002160055 abundance in stool	Gut microbiota		GCST90032213	GA2vqF	1	G	129702836	2.90E-06	reported	8121	0.0321679
NA	28.47517137	NA	0.002863704	NA	rs1871411	-0.0769435	12	textfile	NA	A	Bacteroides sp002160055 abundance in stool	Gut microbiota		GCST90032213	GA2vqF	1	G	5071553	2.40E-06	reported	8243	0.0163145
NA	20.28322618	NA	0.003293649	NA	rs35604439	0.169455	12	textfile	NA	A	Bacteroides sp002160055 abundance in stool	Gut microbiota		GCST90032213	GA2vqF	1	C	105286582	2.60E-08	reported	8243	0.0304349
NA	20.45396435	NA	0.001987857	NA	rs66833454	-0.218579	13	textfile	NA	A	Bacteroides sp002160055 abundance in stool	Gut microbiota		GCST90032213	GA2vqF	1	G	22225258	4.20E-06	reported	8051	0.047503
NA	24.97682999	NA	0.003217844	NA	rs7192327	-0.081056	16	textfile	NA	T	Bacteroides sp002160055 abundance in stool	Gut microbiota		GCST90032213	GA2vqF	1	C	80784531	4.20E-06	reported	8243	0.0176199
NA	20.93656356	NA	0.003479027	NA	rs189148845	0.247823	17	textfile	NA	C	Bacteroides sp002160055 abundance in stool	Gut microbiota		GCST90032213	GA2vqF	1	T	2977036	3.70E-06	reported	8243	0.0535348
NA	19.83787222	NA	0.003218951	NA	rs138563917	0.157653	22	textfile	NA	A	Bacteroides sp002160055 abundance in stool	Gut microbiota		GCST90032213	GA2vqF	1	C	28678664	4.70E-06	reported	7929	0.0344399
NA	19.9080619	NA	0.001300593	NA	rs16990070	-0.0887412	22	textfile	NA	C	Bacteroides sp002160055 abundance in stool	Gut microbiota		GCST90032213	GA2vqF	1	T	32270100	2.40E-06	reported	8107	0.0187985
NA	19.83140071	NA	0.001156226	NA	rs35166538	0.238525	3	textfile	NA	G	Bacteroides sp003545565 abundance in stool	Gut microbiota		GCST90032214	ZHKPAt	1	A	185145854	2.10E-06	reported	7929	0.0502902
NA	19.61247579	NA	0.001386765	NA	rs181823782	0.235342	6	textfile	NA	C	Bacteroides sp003545565 abundance in stool	Gut microbiota		GCST90032214	ZHKPAt	1	T	116798568	4.60E-06	reported	8051	0.0513361
NA	22.3392561	NA	0.001754116	NA	rs1614030	0.128043	6	textfile	NA	T	Bacteroides sp003545565 abundance in stool	Gut microbiota		GCST90032214	ZHKPAt	1	C	165202008	6.70E-07	reported	8243	0.0257597
NA	24.58065121	NA	0.003826628	NA	rs79575400	-0.129961	7	textfile	NA	A	Bacteroides sp003545565 abundance in stool	Gut microbiota		GCST90032214	ZHKPAt	1	G	8756150	1.30E-07	reported	8243	0.0246304
NA	21.1389348	NA	0.001529022	NA	rs35185666	-0.0704209	11	textfile	NA	C	Bacteroides sp003545565 abundance in stool	Gut microbiota		GCST90032214	ZHKPAt	1	A	18725483	2.50E-06	reported	8243	0.0149595
NA	19.29493955	NA	0.001171002	NA	rs77723358	-0.150371	12	textfile	NA	A	Bacteroides sp003545565 abundance in stool	Gut microbiota		GCST90032214	ZHKPAt	1	G	118835395	3.90E-06	reported	8243	0.0325688
NA	19.00459599	NA	0.001080543	NA	rs1040840	0.0553391	14	textfile	NA	A	Bacteroides sp003545565 abundance in stool	Gut microbiota		GCST90032214	ZHKPAt	1	G	35324451	4.80E-06	reported	8121	0.0121006
NA	22.7842183	NA	0.001495441	NA	rs12466602	0.167151	2	textfile	NA	C	Bacteroides stercoris abundance in stool	Gut microbiota		GCST90032215	GOJ1Bi	1	T	2738976	3.70E-06	reported	8107	0.0361154
NA	19.09465296	NA	0.001405766	NA	rs143341697	0.311224	4	textfile	NA	C	Bacteroides stercoris abundance in stool	Gut microbiota		GCST90032215	GOJ1Bi	1	T	41832830	8.00E-07	reported	8243	0.0630713
NA	21.35445272	NA	0.002383215	NA	rs7701143	0.0937675	5	textfile	NA	G	Bacteroides stercoris abundance in stool	Gut microbiota		GCST90032215	GOJ1Bi	1	A	6576896	3.00E-06	reported	8107	0.0200785
NA	19.31464041	NA	0.001185361	NA	rs9293681	-0.126687	5	textfile	NA	T	Bacteroides stercoris abundance in stool	Gut microbiota		GCST90032215	GOJ1Bi	1	C	76218588	3.30E-08	reported	8243	0.0229242
NA	23.09181807	NA	0.00140803	NA	rs10239497	0.102572	7	textfile	NA	C	Bacteroides stercoris abundance in stool	Gut microbiota		GCST90032215	GOJ1Bi	1	T	68778743	6.50E-07	reported	11860	0.0206104
NA	20.19503239	NA	0.001460108	NA	rs955259	0.214371	9	textfile	NA	T	Bacteroides stercoris abundance in stool	Gut microbiota		GCST90032215	GOJ1Bi	1	C	118142707	4.00E-06	reported	11857	0.0465117
NA	20.91718455	NA	0.002448196	NA	rs7352812	0.440534	20	textfile	NA	C	Bacteroides stercoris abundance in stool	Gut microbiota		GCST90032215	GOJ1Bi	1	T	9491070	4.70E-06	reported	11857	0.0962527
NA	22.19125968	NA	0.001402629	NA	rs115783272	0.179199	1	textfile	NA	T	Bacteroides thetaiotaomicron abundance in stool	Gut microbiota		GCST90032216	zDjUCH	1	C	188719614	1.20E-06	reported	11864	0.0368635
NA	20.18568293	NA	0.003276798	NA	rs11688016	-0.0793359	2	textfile	NA	C	Bacteroides thetaiotaomicron abundance in stool	Gut microbiota		GCST90032216	zDjUCH	1	T	214093791	7.10E-07	reported	11863	0.0160025
NA	19.41385491	NA	0.001394732	NA	rs72668353	0.0837351	4	textfile	NA	A	Bacteroides thetaiotaomicron abundance in stool	Gut microbiota		GCST90032216	zDjUCH	1	T	108888891	4.40E-06	reported	11215	0.0182316
NA	22.59779761	NA	0.003980169	NA	rs138111463	0.183255	12	textfile	NA	A	Bacteroides thetaiotaomicron abundance in stool	Gut microbiota		GCST90032216	zDjUCH	1	G	9884895	6.40E-07	reported	11863	0.0368074
NA	22.18532056	NA	0.003253845	NA	rs117426700	0.317463	12	textfile	NA	C	Bacteroides thetaiotaomicron abundance in stool	Gut microbiota		GCST90032216	zDjUCH	1	G	79515654	1.80E-06	reported	11689	0.0665609
NA	21.98359724	NA	0.003463083	NA	rs61945512	0.157859	13	textfile	NA	G	Bacteroides thetaiotaomicron abundance in stool	Gut microbiota		GCST90032216	zDjUCH	1	C	33685452	2.00E-06	reported	11864	0.0332015
NA	19.80083521	NA	0.002018886	NA	rs17105059	0.0874289	14	textfile	NA	T	Bacteroides thetaiotaomicron abundance in stool	Gut microbiota		GCST90032216	zDjUCH	1	C	36687553	1.10E-07	reported	11864	0.0164462
NA	21.56458123	NA	0.001671989	NA	rs10411474	0.110624	19	textfile	NA	G	Bacteroides thetaiotaomicron abundance in stool	Gut microbiota		GCST90032216	zDjUCH	1	A	6552100	4.20E-06	reported	11215	0.0240512
NA	20.44523123	NA	0.001217671	NA	rs11810424	-0.221041	1	textfile	NA	G	Barnesiella abundance in stool	Gut microbiota		GCST90032218	06R0Iv	1	A	242925492	3.70E-06	reported	11215	0.0477582
NA	21.46061199	NA	0.001266601	NA	rs220375	0.13258	4	textfile	NA	A	Barnesiella abundance in stool	Gut microbiota		GCST90032218	06R0Iv	1	G	25257157	3.10E-06	reported	4974	0.0284327
NA	19.72212084	NA	0.002615069	NA	rs17797476	-0.214791	8	textfile	NA	C	Barnesiella abundance in stool	Gut microbiota		GCST90032218	06R0Iv	1	A	84803801	4.90E-06	reported	11864	0.0469907
NA	22.38926759	NA	0.003680394	NA	rs7329216	-0.116705	13	textfile	NA	G	Barnesiella abundance in stool	Gut microbiota		GCST90032218	06R0Iv	1	A	111896638	3.00E-08	reported	11859	0.0210504
NA	23.04403021	NA	0.00141097	NA	rs220375	0.125155	4	textfile	NA	A	Barnesiellaceae abundance in stool	Gut microbiota		GCST90032217	fTjGE1	1	G	25257157	4.00E-06	reported	11864	0.0271365
NA	18.94199011	NA	0.001124692	NA	rs79995713	-0.156796	8	textfile	NA	C	Barnesiellaceae abundance in stool	Gut microbiota		GCST90032217	fTjGE1	1	G	86122166	4.90E-06	reported	11864	0.0343042
NA	23.44629677	NA	0.001967393	NA	rs4760087	-0.0935539	12	textfile	NA	T	Barnesiellaceae abundance in stool	Gut microbiota		GCST90032217	fTjGE1	1	C	130176675	3.90E-06	reported	11863	0.0202691
NA	24.68088187	NA	0.001651704	NA	rs7329216	-0.11095	13	textfile	NA	G	Barnesiellaceae abundance in stool	Gut microbiota		GCST90032217	fTjGE1	1	A	111896638	3.30E-08	reported	11592	0.0200912
NA	20.72172518	NA	0.001286686	NA	rs62168795	0.159607	2	textfile	NA	T	Bifidobacteriaceae abundance in stool	Gut microbiota		GCST90032219	fS7KV7	1	C	135671796	2.50E-28	reported	11863	0.0144582
NA	21.08505666	NA	0.00171255	NA	rs12497495	-0.0788512	3	textfile	NA	G	Bifidobacteriaceae abundance in stool	Gut microbiota		GCST90032219	fS7KV7	1	C	71820588	2.10E-06	reported	11863	0.016608
NA	24.22695255	NA	0.002409868	NA	rs76830965	-0.120854	3	textfile	NA	C	Bifidobacteriaceae abundance in stool	Gut microbiota		GCST90032219	fS7KV7	1	A	159919889	2.40E-06	reported	11863	0.0256461
NA	20.63206809	NA	0.001411644	NA	rs71323798	-0.140439	3	textfile	NA	A	Bifidobacteriaceae abundance in stool	Gut microbiota		GCST90032219	fS7KV7	1	G	197312881	2.20E-06	reported	11863	0.029675
NA	22.11170412	NA	0.001554086	NA	rs117494303	0.240592	7	textfile	NA	C	Bifidobacteriaceae abundance in stool	Gut microbiota		GCST90032219	fS7KV7	1	T	129473097	4.00E-06	reported	11863	0.0521582
NA	22.18565899	NA	0.001882344	NA	rs72650093	-0.277438	8	textfile	NA	C	Bifidobacteriaceae abundance in stool	Gut microbiota		GCST90032219	fS7KV7	1	T	55623253	4.80E-06	reported	11864	0.0606477
NA	20.07791047	NA	0.001366209	NA	rs76648959	-0.188966	8	textfile	NA	G	Bifidobacteriaceae abundance in stool	Gut microbiota		GCST90032219	fS7KV7	1	A	70752304	2.80E-07	reported	11215	0.0367971
NA	21.42078271	NA	0.002774921	NA	rs1805488	0.119774	12	textfile	NA	T	Bifidobacteriaceae abundance in stool	Gut microbiota		GCST90032219	fS7KV7	1	C	13584780	2.70E-06	reported	11620	0.0255115
NA	22.80375606	NA	0.004224636	NA	rs3809260	0.0655972	12	textfile	NA	T	Bifidobacteriaceae abundance in stool	Gut microbiota		GCST90032219	fS7KV7	1	G	101697239	3.40E-06	reported	11215	0.0141219
NA	20.76962582	NA	0.001548496	NA	rs3940549	0.179917	2	textfile	NA	A	Bifidobacterium abundance in stool	Gut microbiota		GCST90032230	35UHJD	1	G	135381057	3.20E-32	reported	3212	0.0152246
NA	21.85531696	NA	0.003902836	NA	rs12497495	-0.0844585	3	textfile	NA	G	Bifidobacterium abundance in stool	Gut microbiota		GCST90032230	35UHJD	1	C	71820588	1.60E-06	reported	3212	0.0176034
NA	21.22316883	NA	0.001543029	NA	rs76830965	-0.125818	3	textfile	NA	C	Bifidobacterium abundance in stool	Gut microbiota		GCST90032230	35UHJD	1	A	159919889	3.70E-06	reported	3212	0.0271832
NA	20.43349219	NA	0.002644622	NA	rs71323798	-0.152987	3	textfile	NA	A	Bifidobacterium abundance in stool	Gut microbiota		GCST90032230	35UHJD	1	G	197312881	1.20E-06	reported	3212	0.0314536
NA	19.78212483	NA	0.001392736	NA	rs72650093	-0.294329	8	textfile	NA	C	Bifidobacterium abundance in stool	Gut microbiota		GCST90032230	35UHJD	1	T	55623253	4.70E-06	reported	3212	0.0642817
NA	19.20722573	NA	0.001799237	NA	rs76648959	-0.204228	8	textfile	NA	G	Bifidobacterium abundance in stool	Gut microbiota		GCST90032230	35UHJD	1	A	70752304	1.60E-07	reported	3212	0.039002
NA	19.90865907	NA	0.0038546	NA	rs1805488	0.124482	12	textfile	NA	T	Bifidobacterium abundance in stool	Gut microbiota		GCST90032230	35UHJD	1	C	13584780	4.10E-06	reported	3212	0.0270383
NA	19.49527898	NA	0.001266462	NA	rs116980236	-0.142455	20	textfile	NA	A	Bifidobacterium abundance in stool	Gut microbiota		GCST90032230	35UHJD	1	G	36827927	3.20E-06	reported	3212	0.0306045
NA	20.9767437	NA	0.001379597	NA	rs182549	0.206968	2	textfile	NA	T	Bifidobacterium adolescentis abundance in stool	Gut microbiota		GCST90032220	HQsiCC	1	C	135859184	3.30E-20	reported	11808	0.0224734
NA	24.56960222	NA	0.003069064	NA	rs114319347	-0.469817	3	textfile	NA	C	Bifidobacterium adolescentis abundance in stool	Gut microbiota		GCST90032220	HQsiCC	1	G	124998296	2.30E-06	reported	16978	0.0994123
NA	23.65351895	NA	0.001828552	NA	rs6768653	-0.195529	3	textfile	NA	G	Bifidobacterium adolescentis abundance in stool	Gut microbiota		GCST90032220	HQsiCC	1	A	197053949	4.50E-06	reported	17090	0.0426163
NA	20.36473641	NA	0.002051581	NA	rs56098739	0.123291	5	textfile	NA	A	Bifidobacterium adolescentis abundance in stool	Gut microbiota		GCST90032220	HQsiCC	1	G	483449	4.80E-07	reported	17571	0.0244984
NA	20.56778078	NA	0.002101419	NA	rs79931074	0.213489	7	textfile	NA	A	Bifidobacterium adolescentis abundance in stool	Gut microbiota		GCST90032220	HQsiCC	1	G	152552721	4.10E-06	reported	17571	0.0463538
NA	20.02592515	NA	0.001630374	NA	rs55892303	0.125537	10	textfile	NA	C	Bifidobacterium adolescentis abundance in stool	Gut microbiota		GCST90032220	HQsiCC	1	G	1294817	1.80E-06	reported	17571	0.0262787
NA	20.98900883	NA	0.004062922	NA	rs17849163	0.120378	10	textfile	NA	T	Bifidobacterium adolescentis abundance in stool	Gut microbiota		GCST90032220	HQsiCC	1	C	95422098	1.80E-06	reported	17571	0.0251932
NA	20.0513795	NA	0.001356743	NA	rs78686363	-0.227139	12	textfile	NA	G	Bifidobacterium adolescentis abundance in stool	Gut microbiota		GCST90032220	HQsiCC	1	A	120720180	4.10E-06	reported	17571	0.0493098
NA	20.15879337	NA	0.001204074	NA	rs9520255	-0.111115	13	textfile	NA	T	Bifidobacterium adolescentis abundance in stool	Gut microbiota		GCST90032220	HQsiCC	1	C	106969271	2.20E-06	reported	17571	0.0234837
NA	20.13317056	NA	0.003594482	NA	rs140200601	0.113001	14	textfile	NA	C	Bifidobacterium adolescentis abundance in stool	Gut microbiota		GCST90032220	HQsiCC	1	T	81462744	3.10E-06	reported	17571	0.0242159
NA	21.93141867	NA	0.001264939	NA	rs17092955	-0.165315	14	textfile	NA	G	Bifidobacterium adolescentis abundance in stool	Gut microbiota		GCST90032220	HQsiCC	1	T	95615161	1.10E-06	reported	17568	0.0339814
NA	20.43259876	NA	0.001238007	NA	rs12611001	-0.263923	19	textfile	NA	T	Bifidobacterium adolescentis abundance in stool	Gut microbiota		GCST90032220	HQsiCC	1	C	6552232	1.40E-06	reported	17571	0.0546761
NA	20.36870146	NA	0.001450311	NA	rs335752	0.130423	19	textfile	NA	T	Bifidobacterium adolescentis abundance in stool	Gut microbiota		GCST90032220	HQsiCC	1	C	30149262	3.10E-06	reported	17571	0.0279642
NA	22.64581571	NA	0.001705688	NA	rs12046322	0.100183	1	textfile	NA	C	Bifidobacterium angulatum abundance in stool	Gut microbiota		GCST90032221	P6MOhz	1	T	33985759	3.70E-06	reported	17571	0.021659
NA	20.22396411	NA	0.002973577	NA	rs146343624	0.257503	2	textfile	NA	A	Bifidobacterium angulatum abundance in stool	Gut microbiota		GCST90032221	P6MOhz	1	G	86031151	2.40E-06	reported	17570	0.0545776
NA	26.22018414	NA	0.001816529	NA	rs3940549	0.136898	2	textfile	NA	A	Bifidobacterium angulatum abundance in stool	Gut microbiota		GCST90032221	P6MOhz	1	G	135381057	2.00E-22	reported	17570	0.0140552
NA	20.34723895	NA	0.004013779	NA	rs4368459	0.0788769	3	textfile	NA	T	Bifidobacterium angulatum abundance in stool	Gut microbiota		GCST90032221	P6MOhz	1	C	29370397	5.20E-07	reported	17571	0.0157142
NA	22.58544445	NA	0.00450395	NA	rs139280910	0.27243	6	textfile	NA	C	Bifidobacterium angulatum abundance in stool	Gut microbiota		GCST90032221	P6MOhz	1	T	128916728	7.20E-09	reported	17571	0.0470849
NA	20.39283232	NA	0.003819317	NA	rs184007219	0.22982	7	textfile	NA	T	Bifidobacterium angulatum abundance in stool	Gut microbiota		GCST90032221	P6MOhz	1	A	119320101	6.00E-08	reported	17457	0.0424134
NA	19.99876071	NA	0.002667213	NA	rs148616087	0.246914	8	textfile	NA	C	Bifidobacterium angulatum abundance in stool	Gut microbiota		GCST90032221	P6MOhz	1	T	69203024	3.20E-06	reported	17571	0.053016
NA	21.79691322	NA	0.003977686	NA	rs145241256	0.191172	11	textfile	NA	G	Bifidobacterium angulatum abundance in stool	Gut microbiota		GCST90032221	P6MOhz	1	A	47889504	8.90E-07	reported	17571	0.0389065
NA	31.03109097	NA	0.0020957	NA	rs11608886	-0.2785	12	textfile	NA	C	Bifidobacterium angulatum abundance in stool	Gut microbiota		GCST90032221	P6MOhz	1	T	105319932	2.40E-06	reported	17571	0.0590285
NA	19.93511236	NA	0.001239365	NA	rs113303075	0.182802	16	textfile	NA	C	Bifidobacterium angulatum abundance in stool	Gut microbiota		GCST90032221	P6MOhz	1	A	30471072	4.60E-06	reported	17571	0.0398921
NA	23.39223203	NA	0.001450376	NA	rs58035862	0.274512	16	textfile	NA	C	Bifidobacterium angulatum abundance in stool	Gut microbiota		GCST90032221	P6MOhz	1	T	86805050	2.40E-06	reported	17571	0.0581557
NA	21.22497228	NA	0.002839376	NA	rs7239769	0.0796922	18	textfile	NA	G	Bifidobacterium angulatum abundance in stool	Gut microbiota		GCST90032221	P6MOhz	1	A	75698814	2.80E-06	reported	17570	0.0169976
NA	21.79829494	NA	0.002406843	NA	rs335752	0.0820507	19	textfile	NA	T	Bifidobacterium angulatum abundance in stool	Gut microbiota		GCST90032221	P6MOhz	1	C	30149262	3.20E-06	reported	16694	0.017622
NA	21.84339263	NA	0.002437105	NA	rs440893	0.0694618	22	textfile	NA	G	Bifidobacterium angulatum abundance in stool	Gut microbiota		GCST90032221	P6MOhz	1	C	17830818	5.70E-07	reported	17565	0.0138919
NA	21.74569965	NA	0.001631489	NA	rs75991474	0.307141	22	textfile	NA	G	Bifidobacterium angulatum abundance in stool	Gut microbiota		GCST90032221	P6MOhz	1	A	23891203	1.40E-06	reported	17571	0.0635986
NA	19.76245923	NA	0.003079818	NA	rs4988235	0.166364	2	textfile	NA	A	Bifidobacterium bifidum abundance in stool	Gut microbiota		GCST90032222	UskG8T	1	G	135851076	8.70E-17	reported	17571	0.0199918
NA	20.62611295	NA	0.00147386	NA	rs62190196	-0.123704	2	textfile	NA	A	Bifidobacterium bifidum abundance in stool	Gut microbiota		GCST90032222	UskG8T	1	G	223281815	4.50E-06	reported	17571	0.0269569
NA	21.83610042	NA	0.001292319	NA	rs144177905	0.311141	3	textfile	NA	C	Bifidobacterium bifidum abundance in stool	Gut microbiota		GCST90032222	UskG8T	1	T	5187958	3.70E-06	reported	17571	0.0672018
NA	20.40290464	NA	0.001671355	NA	rs11742884	0.118302	5	textfile	NA	T	Bifidobacterium bifidum abundance in stool	Gut microbiota		GCST90032222	UskG8T	1	C	148804269	2.50E-06	reported	17569	0.0251342
NA	20.54085088	NA	0.001274836	NA	rs72678333	-0.199182	8	textfile	NA	T	Bifidobacterium bifidum abundance in stool	Gut microbiota		GCST90032222	UskG8T	1	A	107795530	3.90E-06	reported	17552	0.0431226
NA	22.16949964	NA	0.001416928	NA	rs112994035	0.304832	10	textfile	NA	C	Bifidobacterium bifidum abundance in stool	Gut microbiota		GCST90032222	UskG8T	1	T	53945047	4.30E-06	reported	17571	0.0663075
NA	20.0433229	NA	0.001378112	NA	rs299970	0.168358	16	textfile	NA	T	Bifidobacterium bifidum abundance in stool	Gut microbiota		GCST90032222	UskG8T	1	C	86773388	9.90E-07	reported	17571	0.034402
NA	19.93142533	NA	0.002774832	NA	rs3940549	0.117637	2	textfile	NA	A	Bifidobacterium breve abundance in stool	Gut microbiota		GCST90032223	HgNKtl	1	G	135381057	2.20E-28	reported	17380	0.0106474
NA	21.24345182	NA	0.002369534	NA	rs2371846	0.113682	7	textfile	NA	G	Bifidobacterium breve abundance in stool	Gut microbiota		GCST90032223	HgNKtl	1	A	145224785	2.60E-06	reported	17570	0.0241969
NA	21.27014223	NA	0.001565792	NA	rs73195298	0.0655404	8	textfile	NA	T	Bifidobacterium breve abundance in stool	Gut microbiota		GCST90032223	HgNKtl	1	C	11555683	2.60E-06	reported	17568	0.0139469
NA	20.72776281	NA	0.003265898	NA	rs112856913	0.144521	8	textfile	NA	A	Bifidobacterium breve abundance in stool	Gut microbiota		GCST90032223	HgNKtl	1	G	70090410	2.00E-06	reported	17571	0.0303737
NA	20.48954267	NA	0.001638444	NA	rs60034989	-0.0491232	8	textfile	NA	A	Bifidobacterium breve abundance in stool	Gut microbiota		GCST90032223	HgNKtl	1	G	134889878	4.70E-06	reported	17570	0.010733
NA	20.76670896	NA	0.001414167	NA	rs72781019	0.221634	10	textfile	NA	A	Bifidobacterium breve abundance in stool	Gut microbiota		GCST90032223	HgNKtl	1	T	7683991	2.00E-06	reported	17571	0.0466476
NA	21.88403367	NA	0.001312946	NA	rs10772699	0.061841	12	textfile	NA	A	Bifidobacterium breve abundance in stool	Gut microbiota		GCST90032223	HgNKtl	1	T	13686649	2.60E-07	reported	17570	0.0120081
NA	20.31824295	NA	0.001526847	NA	rs9893867	0.0611222	17	textfile	NA	A	Bifidobacterium breve abundance in stool	Gut microbiota		GCST90032223	HgNKtl	1	G	1606754	4.00E-06	reported	17571	0.0132491
NA	20.20774529	NA	0.001258484	NA	rs7251963	0.0521062	19	textfile	NA	C	Bifidobacterium breve abundance in stool	Gut microbiota		GCST90032223	HgNKtl	1	T	7170230	8.60E-07	reported	17569	0.0105867
NA	19.77088753	NA	0.003876059	NA	rs76496263	0.173503	19	textfile	NA	G	Bifidobacterium breve abundance in stool	Gut microbiota		GCST90032223	HgNKtl	1	A	53673978	4.60E-07	reported	17570	0.0344187
NA	20.44617958	NA	0.002533777	NA	rs4815961	-0.0500472	20	textfile	NA	T	Bifidobacterium breve abundance in stool	Gut microbiota		GCST90032223	HgNKtl	1	G	771989	3.10E-06	reported	17571	0.0107315
NA	20.25387078	NA	0.003398726	NA	rs3940549	0.168503	2	textfile	NA	A	Bifidobacterium catenulatum abundance in stool	Gut microbiota		GCST90032224	T0DeQR	1	G	135381057	7.00E-19	reported	17570	0.0189877
NA	20.27174324	NA	0.003619778	NA	rs116096645	0.394658	4	textfile	NA	A	Bifidobacterium catenulatum abundance in stool	Gut microbiota		GCST90032224	T0DeQR	1	G	56222778	1.10E-07	reported	17571	0.0742875
NA	19.83636456	NA	0.001871208	NA	rs143257892	0.214429	4	textfile	NA	G	Bifidobacterium catenulatum abundance in stool	Gut microbiota		GCST90032224	T0DeQR	1	A	182036393	2.80E-06	reported	17571	0.045764
NA	22.27147494	NA	0.001549938	NA	rs856831	-0.0883943	6	textfile	NA	A	Bifidobacterium catenulatum abundance in stool	Gut microbiota		GCST90032224	T0DeQR	1	G	67574187	4.40E-06	reported	3212	0.0192457
NA	23.20522831	NA	0.003297506	NA	rs7023933	-0.124944	9	textfile	NA	A	Bifidobacterium catenulatum abundance in stool	Gut microbiota		GCST90032224	T0DeQR	1	T	93463196	3.10E-07	reported	3212	0.0244022
NA	23.63064556	NA	0.001635494	NA	rs61970167	-0.115408	13	textfile	NA	C	Bifidobacterium catenulatum abundance in stool	Gut microbiota		GCST90032224	T0DeQR	1	T	98227653	1.90E-07	reported	3212	0.0221432
NA	23.44568659	NA	0.004730343	NA	rs1564522	0.0963093	14	textfile	NA	T	Bifidobacterium catenulatum abundance in stool	Gut microbiota		GCST90032224	T0DeQR	1	G	84669154	2.20E-07	reported	3212	0.0185858
NA	20.14987656	NA	0.001503593	NA	rs2414808	0.0899588	15	textfile	NA	C	Bifidobacterium catenulatum abundance in stool	Gut microbiota		GCST90032224	T0DeQR	1	T	62972934	1.80E-06	reported	3212	0.0188606
NA	20.47676815	NA	0.00125459	NA	rs1370336	0.0724174	2	textfile	NA	C	Bifidobacterium infantis abundance in stool	Gut microbiota		GCST90032225	vRZNet	1	T	80743324	3.20E-06	reported	3212	0.0155489
NA	21.370759	NA	0.001530378	NA	rs3940549	0.111764	2	textfile	NA	A	Bifidobacterium infantis abundance in stool	Gut microbiota		GCST90032225	vRZNet	1	G	135381057	1.10E-22	reported	3212	0.0113989
NA	21.15368445	NA	0.002825331	NA	rs138249952	-0.103343	8	textfile	NA	C	Bifidobacterium infantis abundance in stool	Gut microbiota		GCST90032225	vRZNet	1	T	60023088	1.50E-06	reported	3212	0.0214787
NA	20.0058625	NA	0.002190262	NA	rs7926512	0.0516912	11	textfile	NA	A	Bifidobacterium infantis abundance in stool	Gut microbiota		GCST90032225	vRZNet	1	T	65697016	4.70E-06	reported	3182	0.0112906
NA	19.91934847	NA	0.001302606	NA	rs7940866	0.0560358	11	textfile	NA	T	Bifidobacterium infantis abundance in stool	Gut microbiota		GCST90032225	vRZNet	1	A	130947684	5.30E-07	reported	3212	0.0111735
NA	20.90487052	NA	0.003415882	NA	rs6108032	0.0913843	20	textfile	NA	A	Bifidobacterium infantis abundance in stool	Gut microbiota		GCST90032225	vRZNet	1	G	836269	4.10E-06	reported	3212	0.0198394
NA	19.60991104	NA	0.001783107	NA	rs114330234	0.198062	1	textfile	NA	C	Bifidobacterium kashiwanohense abundance in stool	Gut microbiota		GCST90032226	2JRbIP	1	T	1222690	3.50E-06	reported	3212	0.0426798
NA	20.40262978	NA	0.001591419	NA	rs367629	-0.0787888	1	textfile	NA	A	Bifidobacterium kashiwanohense abundance in stool	Gut microbiota		GCST90032226	2JRbIP	1	G	24989486	3.30E-06	reported	3212	0.0169363
NA	20.63700563	NA	0.001379881	NA	rs3940549	0.134116	2	textfile	NA	A	Bifidobacterium kashiwanohense abundance in stool	Gut microbiota		GCST90032226	2JRbIP	1	G	135381057	3.20E-20	reported	3212	0.0145583
NA	19.3136456	NA	0.001689834	NA	rs143257892	0.179008	4	textfile	NA	G	Bifidobacterium kashiwanohense abundance in stool	Gut microbiota		GCST90032226	2JRbIP	1	A	182036393	3.40E-07	reported	3212	0.0350869
NA	21.00811923	NA	0.001524647	NA	rs10440729	0.0876901	5	textfile	NA	C	Bifidobacterium kashiwanohense abundance in stool	Gut microbiota		GCST90032226	2JRbIP	1	T	148814170	2.90E-06	reported	3212	0.0187376
NA	22.40418491	NA	0.001462949	NA	rs4552973	-0.0925966	9	textfile	NA	G	Bifidobacterium kashiwanohense abundance in stool	Gut microbiota		GCST90032226	2JRbIP	1	C	93539437	9.70E-07	reported	3212	0.0189089
NA	19.56029702	NA	0.002613071	NA	rs61970167	-0.0934918	13	textfile	NA	C	Bifidobacterium kashiwanohense abundance in stool	Gut microbiota		GCST90032226	2JRbIP	1	T	98227653	3.60E-08	reported	3212	0.0169746
NA	26.2771965	NA	0.005212409	NA	rs3940549	0.13099	2	textfile	NA	A	Bifidobacterium longum abundance in stool	Gut microbiota		GCST90032227	yjGHJA	1	G	135381057	8.90E-18	reported	3212	0.0152528
NA	21.02404068	NA	0.002349311	NA	rs114255138	-0.244704	3	textfile	NA	T	Bifidobacterium longum abundance in stool	Gut microbiota		GCST90032227	yjGHJA	1	C	1810563	4.00E-06	reported	3212	0.053072
NA	19.98389246	NA	0.00162194	NA	rs464850	-0.105102	5	textfile	NA	T	Bifidobacterium longum abundance in stool	Gut microbiota		GCST90032227	yjGHJA	1	C	179228116	3.70E-06	reported	3212	0.0227057
NA	23.30634944	NA	0.003513005	NA	rs56233915	-0.283394	6	textfile	NA	A	Bifidobacterium longum abundance in stool	Gut microbiota		GCST90032227	yjGHJA	1	C	21822425	1.30E-06	reported	3212	0.0585105
NA	20.1747493	NA	0.004825139	NA	rs117589220	0.259467	7	textfile	NA	T	Bifidobacterium longum abundance in stool	Gut microbiota		GCST90032227	yjGHJA	1	A	129415396	3.10E-06	reported	3212	0.055629
NA	21.92112332	NA	0.001407734	NA	rs3922212	-0.0731354	12	textfile	NA	G	Bifidobacterium longum abundance in stool	Gut microbiota		GCST90032227	yjGHJA	1	A	40376540	2.80E-06	reported	3212	0.0156148
NA	20.92999413	NA	0.001741129	NA	rs117466842	0.181625	19	textfile	NA	T	Bifidobacterium longum abundance in stool	Gut microbiota		GCST90032227	yjGHJA	1	C	3971210	4.60E-06	reported	3212	0.0396421
NA	22.65354478	NA	0.001726425	NA	rs2974236	-0.091968	19	textfile	NA	C	Bifidobacterium longum abundance in stool	Gut microbiota		GCST90032227	yjGHJA	1	T	47671136	2.40E-07	reported	3212	0.0177945
NA	19.95657831	NA	0.001455945	NA	rs3940549	0.153594	2	textfile	NA	A	Bifidobacterium pseudocatenulatum abundance in stool	Gut microbiota		GCST90032228	rDKZb9	1	G	135381057	5.00E-19	reported	3212	0.0172356
NA	18.90527116	NA	0.001295778	NA	rs113431722	0.166682	5	textfile	NA	C	Bifidobacterium pseudocatenulatum abundance in stool	Gut microbiota		GCST90032228	rDKZb9	1	A	150601151	4.60E-06	reported	3212	0.0363862
NA	19.91275364	NA	0.003555904	NA	rs1046013	0.254516	8	textfile	NA	T	Bifidobacterium pseudocatenulatum abundance in stool	Gut microbiota		GCST90032228	rDKZb9	1	C	70113047	1.30E-06	reported	3212	0.0526436
NA	21.3751762	NA	0.002767595	NA	rs78795415	0.128922	18	textfile	NA	T	Bifidobacterium pseudocatenulatum abundance in stool	Gut microbiota		GCST90032228	rDKZb9	1	C	4757334	7.70E-07	reported	3212	0.0260832
NA	20.49037314	NA	0.003702305	NA	rs3940549	0.149826	2	textfile	NA	A	Bifidobacterium ruminantium abundance in stool	Gut microbiota		GCST90032229	coH0dF	1	G	135381057	5.20E-29	reported	3212	0.0134039
NA	20.98762336	NA	0.003288056	NA	rs17025113	0.0818491	3	textfile	NA	A	Bifidobacterium ruminantium abundance in stool	Gut microbiota		GCST90032229	coH0dF	1	G	30219749	2.00E-06	reported	3212	0.0172035
NA	20.50116997	NA	0.003371071	NA	rs79387414	0.175062	4	textfile	NA	G	Bifidobacterium ruminantium abundance in stool	Gut microbiota		GCST90032229	coH0dF	1	A	24682664	1.80E-06	reported	3212	0.0367012
NA	21.63729719	NA	0.00300742	NA	rs56098739	0.0678659	5	textfile	NA	A	Bifidobacterium ruminantium abundance in stool	Gut microbiota		GCST90032229	coH0dF	1	G	483449	4.00E-06	reported	3212	0.0147239
NA	20.34662751	NA	0.005003663	NA	rs17849163	0.0750697	10	textfile	NA	T	Bifidobacterium ruminantium abundance in stool	Gut microbiota		GCST90032229	coH0dF	1	C	95422098	7.20E-07	reported	3212	0.0151438
NA	22.00757791	NA	0.001444066	NA	rs117562591	-0.286007	12	textfile	NA	T	Bifidobacterium ruminantium abundance in stool	Gut microbiota		GCST90032229	coH0dF	1	A	30011561	4.90E-06	reported	3212	0.0625906
NA	23.05208776	NA	0.00598126	NA	rs117636828	-0.142082	12	textfile	NA	G	Bifidobacterium ruminantium abundance in stool	Gut microbiota		GCST90032229	coH0dF	1	A	120737759	1.60E-06	reported	3212	0.0296426
NA	21.35835941	NA	0.005592133	NA	rs75896670	0.106492	13	textfile	NA	C	Bifidobacterium ruminantium abundance in stool	Gut microbiota		GCST90032229	coH0dF	1	G	110857506	3.20E-06	reported	3212	0.0228618
NA	20.99339006	NA	0.005222245	NA	rs1957942	0.0700825	14	textfile	NA	A	Bifidobacterium ruminantium abundance in stool	Gut microbiota		GCST90032229	coH0dF	1	T	95757825	3.40E-07	reported	3212	0.0137374
NA	20.927272	NA	0.003307129	NA	rs335751	0.091631	19	textfile	NA	G	Bifidobacterium ruminantium abundance in stool	Gut microbiota		GCST90032229	coH0dF	1	A	30150517	2.60E-07	reported	3212	0.0177947
NA	21.89652704	NA	0.001711616	NA	rs10912146	-0.0287826	1	textfile	NA	T	Bin127 abundance in stool	Gut microbiota		GCST90032231	qWBrJv	1	C	187716263	2.60E-06	reported	3212	0.00611866
NA	20.60603959	NA	0.00177905	NA	rs78883023	-0.109125	2	textfile	NA	A	Bin127 abundance in stool	Gut microbiota		GCST90032231	qWBrJv	1	C	77580449	3.20E-06	reported	3212	0.0234399
NA	23.27464998	NA	0.002110453	NA	rs11680252	-0.028425	2	textfile	NA	T	Bin127 abundance in stool	Gut microbiota		GCST90032231	qWBrJv	1	C	227908571	2.10E-06	reported	3212	0.00599414
NA	20.38768905	NA	0.005002638	NA	rs1190807	-0.0312236	6	textfile	NA	C	Bin127 abundance in stool	Gut microbiota		GCST90032231	qWBrJv	1	T	131202526	1.20E-06	reported	3212	0.00643966
NA	20.61415956	NA	0.001854356	NA	rs4880308	-0.0381562	10	textfile	NA	G	Bin127 abundance in stool	Gut microbiota		GCST90032231	qWBrJv	1	C	132042410	4.20E-07	reported	3212	0.00754211
NA	20.50386427	NA	0.005456778	NA	rs7337561	-0.0287676	13	textfile	NA	G	Bin127 abundance in stool	Gut microbiota		GCST90032231	qWBrJv	1	T	91295157	4.70E-07	reported	3212	0.00570901
NA	21.76224235	NA	0.0028183	NA	rs67054945	0.0265157	16	textfile	NA	A	Bin127 abundance in stool	Gut microbiota		GCST90032231	qWBrJv	1	G	81264428	4.00E-06	reported	3212	0.00575136
NA	23.40806517	NA	0.003796062	NA	rs928300	-0.112048	21	textfile	NA	A	Bin127 abundance in stool	Gut microbiota		GCST90032231	qWBrJv	1	T	41304990	1.20E-06	reported	3212	0.0230699
NA	21.56123554	NA	0.002120174	NA	rs134974	0.030026	22	textfile	NA	A	Bin127 abundance in stool	Gut microbiota		GCST90032231	qWBrJv	1	G	50497107	1.70E-08	reported	3212	0.00532747
NA	20.76773758	NA	0.001574415	NA	rs61761368	-0.0440714	1	textfile	NA	G	Blautia A sp000285855 abundance in stool	Gut microbiota		GCST90032232	Q2O2WU	1	A	18851724	2.60E-06	reported	3212	0.0093828
NA	23.69869359	NA	0.00286746	NA	rs9429768	-0.0349527	1	textfile	NA	A	Blautia A sp000285855 abundance in stool	Gut microbiota		GCST90032232	Q2O2WU	1	G	109986862	2.70E-06	reported	3212	0.00744762
NA	23.65785277	NA	0.005649424	NA	rs3775318	0.0375758	4	textfile	NA	G	Blautia A sp000285855 abundance in stool	Gut microbiota		GCST90032232	Q2O2WU	1	C	165333201	1.80E-07	reported	3212	0.00720594
NA	20.94697401	NA	0.001425163	NA	rs6552403	-0.0501651	4	textfile	NA	C	Blautia A sp000285855 abundance in stool	Gut microbiota		GCST90032232	Q2O2WU	1	T	179976097	2.10E-06	reported	3212	0.0105798
NA	19.28007787	NA	0.0015927	NA	rs62500489	0.0652708	8	textfile	NA	T	Blautia A sp000285855 abundance in stool	Gut microbiota		GCST90032232	Q2O2WU	1	C	15424606	1.60E-06	reported	3005	0.0136114
NA	29.65170882	NA	0.004666877	NA	rs117377284	-0.117192	8	textfile	NA	T	Blautia A sp000285855 abundance in stool	Gut microbiota		GCST90032232	Q2O2WU	1	A	16937655	4.00E-07	reported	3009	0.0231115
NA	25.27765375	NA	0.001552846	NA	rs10850043	0.0588435	12	textfile	NA	G	Blautia A sp000285855 abundance in stool	Gut microbiota		GCST90032232	Q2O2WU	1	A	112519334	2.70E-07	reported	3009	0.0114485
NA	21.58552929	NA	0.005158343	NA	rs76054583	0.0760355	1	textfile	NA	C	Blautia A sp002159835 abundance in stool	Gut microbiota		GCST90032233	gU1laS	1	A	242463731	4.70E-06	reported	3009	0.0166142
NA	19.96681016	NA	0.002433503	NA	rs7631252	-0.0609757	3	textfile	NA	G	Blautia A sp002159835 abundance in stool	Gut microbiota		GCST90032233	gU1laS	1	A	13762009	5.20E-07	reported	3009	0.0121466
NA	20.46504719	NA	0.001645436	NA	rs2844680	-0.0411652	6	textfile	NA	T	Blautia A sp002159835 abundance in stool	Gut microbiota		GCST90032233	gU1laS	1	G	30978719	1.90E-06	reported	3007	0.00863217
NA	19.0557075	NA	0.00234559	NA	rs141685809	0.156989	7	textfile	NA	T	Blautia A sp002159835 abundance in stool	Gut microbiota		GCST90032233	gU1laS	1	C	15055188	1.70E-06	reported	3008	0.0328041
NA	24.76036152	NA	0.006610236	NA	rs112362553	-0.0396189	7	textfile	NA	T	Blautia A sp002159835 abundance in stool	Gut microbiota		GCST90032233	gU1laS	1	G	116926675	4.20E-06	reported	3009	0.00861411
NA	21.930896	NA	0.003146501	NA	rs10491026	0.049915	10	textfile	NA	T	Blautia A sp002159835 abundance in stool	Gut microbiota		GCST90032233	gU1laS	1	C	129039226	3.70E-06	reported	5017	0.0107884
NA	19.54193326	NA	0.001448565	NA	rs117493946	0.131624	11	textfile	NA	C	Blautia A sp002159835 abundance in stool	Gut microbiota		GCST90032233	gU1laS	1	T	6334556	1.60E-07	reported	5051	0.0250965
NA	21.67188845	NA	0.001472908	NA	rs692938	0.0636814	15	textfile	NA	T	Blautia A sp002159835 abundance in stool	Gut microbiota		GCST90032233	gU1laS	1	G	39877658	4.70E-08	reported	4935	0.011657
NA	20.88082192	NA	0.005556542	NA	rs1364546	-0.045433	15	textfile	NA	A	Blautia A sp002159835 abundance in stool	Gut microbiota		GCST90032233	gU1laS	1	G	94561515	1.90E-06	reported	5051	0.00953156
NA	26.84680291	NA	0.003727249	NA	rs12121909	-0.040697	1	textfile	NA	A	Blautia A sp900066145 abundance in stool	Gut microbiota		GCST90032234	TUz73p	1	G	24284094	9.70E-07	reported	4935	0.00831003
NA	20.83856609	NA	0.00554536	NA	rs79440758	0.181765	2	textfile	NA	T	Blautia A sp900066145 abundance in stool	Gut microbiota		GCST90032234	TUz73p	1	C	174557082	8.70E-07	reported	5051	0.0369524
NA	21.52900044	NA	0.003913276	NA	rs628653	-0.0387518	7	textfile	NA	A	Blautia A sp900066145 abundance in stool	Gut microbiota		GCST90032234	TUz73p	1	G	51756365	3.90E-06	reported	4994	0.00839152
NA	23.62311186	NA	0.001989378	NA	rs148748467	0.109143	7	textfile	NA	C	Blautia A sp900066145 abundance in stool	Gut microbiota		GCST90032234	TUz73p	1	G	68931737	1.70E-06	reported	4935	0.0227995
NA	20.71341482	NA	0.001645657	NA	rs56077366	0.152408	13	textfile	NA	C	Blautia A sp900066145 abundance in stool	Gut microbiota		GCST90032234	TUz73p	1	T	64587046	1.90E-06	reported	5051	0.0320051
NA	20.64811989	NA	0.00171245	NA	rs117395302	0.195656	13	textfile	NA	C	Blautia A sp900066145 abundance in stool	Gut microbiota		GCST90032234	TUz73p	1	T	92636492	2.10E-06	reported	4935	0.0412562
NA	23.09788506	NA	0.005669448	NA	rs118160262	0.184846	14	textfile	NA	T	Blautia A sp900066145 abundance in stool	Gut microbiota		GCST90032234	TUz73p	1	C	20214132	4.00E-06	reported	4935	0.0400687
NA	19.94038632	NA	0.00254701	NA	rs11627420	0.137601	14	textfile	NA	G	Blautia A sp900066145 abundance in stool	Gut microbiota		GCST90032234	TUz73p	1	A	72706312	2.90E-06	reported	5050	0.0294244
NA	22.95912357	NA	0.004265149	NA	rs9931220	0.124828	16	textfile	NA	T	Blautia A sp900066145 abundance in stool	Gut microbiota		GCST90032234	TUz73p	1	C	87003853	1.70E-06	reported	5051	0.0261029
NA	21.93061741	NA	0.001905696	NA	rs72818042	0.0847875	17	textfile	NA	G	Blautia A sp900066145 abundance in stool	Gut microbiota		GCST90032234	TUz73p	1	A	9466420	3.30E-08	reported	4935	0.0153398
NA	22.24740088	NA	0.006174264	NA	rs72865990	0.134909	18	textfile	NA	A	Blautia A sp900066145 abundance in stool	Gut microbiota		GCST90032234	TUz73p	1	T	2443574	2.80E-06	reported	4935	0.0288081
NA	21.90647592	NA	0.005737824	NA	rs585050	0.0426903	22	textfile	NA	C	Blautia A sp900066145 abundance in stool	Gut microbiota		GCST90032234	TUz73p	1	T	25532301	5.10E-07	reported	5051	0.00850063
NA	24.67129589	NA	0.007041556	NA	rs9845697	-0.0457094	3	textfile	NA	G	Blautia A sp900066355 abundance in stool	Gut microbiota		GCST90032235	HIhC3M	1	T	133557358	2.60E-07	reported	5050	0.00887856
NA	17.41893007	NA	0.00133515	NA	rs9820762	-0.0575674	3	textfile	NA	C	Blautia A sp900066355 abundance in stool	Gut microbiota		GCST90032235	HIhC3M	1	T	194456593	1.90E-08	reported	5051	0.010248
NA	20.36782956	NA	0.005862312	NA	rs115565565	0.14493	5	textfile	NA	G	Blautia A sp900066355 abundance in stool	Gut microbiota		GCST90032235	HIhC3M	1	A	6537237	1.80E-06	reported	5051	0.0303562
NA	19.62945927	NA	0.005225285	NA	rs7779109	0.0540872	7	textfile	NA	A	Blautia A sp900066355 abundance in stool	Gut microbiota		GCST90032235	HIhC3M	1	G	24444655	2.80E-06	reported	4856	0.0115375
NA	19.98718997	NA	0.001475615	NA	rs11764085	0.0570796	7	textfile	NA	G	Blautia A sp900066355 abundance in stool	Gut microbiota		GCST90032235	HIhC3M	1	A	51627993	1.00E-06	reported	5051	0.0116729
NA	21.13315593	NA	0.001779015	NA	rs1220694	0.0671693	9	textfile	NA	C	Blautia A sp900066355 abundance in stool	Gut microbiota		GCST90032235	HIhC3M	1	T	129545883	3.00E-06	reported	5051	0.0143894
NA	21.7610973	NA	0.001965637	NA	rs76460815	0.157318	1	textfile	NA	C	Blautia hansenii abundance in stool	Gut microbiota		GCST90032236	h1l8Fe	1	T	55258280	4.00E-07	reported	5051	0.0310434
NA	19.93781894	NA	0.001408442	NA	rs9842455	0.0600226	3	textfile	NA	T	Blautia hansenii abundance in stool	Gut microbiota		GCST90032236	h1l8Fe	1	C	2020900	1.90E-06	reported	5051	0.0126055
NA	28.91825908	NA	0.006176584	NA	rs6151874	0.224717	5	textfile	NA	A	Blautia hansenii abundance in stool	Gut microbiota		GCST90032236	h1l8Fe	1	C	80807845	4.10E-08	reported	16926	0.0409433
NA	22.82349631	NA	0.001779912	NA	rs141509161	0.215971	8	textfile	NA	C	Blautia hansenii abundance in stool	Gut microbiota		GCST90032236	h1l8Fe	1	G	15358940	4.40E-07	reported	16926	0.0427668
NA	23.17123402	NA	0.003292224	NA	rs16893548	0.118578	8	textfile	NA	C	Blautia hansenii abundance in stool	Gut microbiota		GCST90032236	h1l8Fe	1	T	138867047	2.30E-07	reported	16926	0.0229142
NA	21.57888332	NA	0.001549364	NA	rs2293092	0.0669508	12	textfile	NA	G	Blautia hansenii abundance in stool	Gut microbiota		GCST90032236	h1l8Fe	1	A	51923291	3.20E-06	reported	16926	0.0143825
NA	20.55909469	NA	0.005631766	NA	rs75295662	0.08659	13	textfile	NA	T	Blautia hansenii abundance in stool	Gut microbiota		GCST90032236	h1l8Fe	1	A	102917681	4.80E-06	reported	16926	0.0189337
NA	23.26412828	NA	0.005705818	NA	rs77884727	0.220462	14	textfile	NA	A	Blautia hansenii abundance in stool	Gut microbiota		GCST90032236	h1l8Fe	1	G	57027355	7.50E-07	reported	14694	0.0445445
NA	21.17799965	NA	0.001583854	NA	rs4902778	0.0454383	14	textfile	NA	C	Blautia hansenii abundance in stool	Gut microbiota		GCST90032236	h1l8Fe	1	T	70113519	2.60E-06	reported	16926	0.00966666
NA	19.52967526	NA	0.00382895	NA	rs72705179	0.216523	15	textfile	NA	G	Blautia hansenii abundance in stool	Gut microbiota		GCST90032236	h1l8Fe	1	A	35593256	4.20E-06	reported	16926	0.0470345
NA	21.30837582	NA	0.001743971	NA	rs34388758	-0.0734732	17	textfile	NA	C	Blautia hansenii abundance in stool	Gut microbiota		GCST90032236	h1l8Fe	1	T	3035331	2.90E-06	reported	16926	0.0157083
NA	20.0548018	NA	0.006053266	NA	rs62076169	-0.0722145	17	textfile	NA	G	Blautia hansenii abundance in stool	Gut microbiota		GCST90032236	h1l8Fe	1	T	18961970	2.20E-06	reported	16925	0.0152615
NA	20.01763839	NA	0.00604942	NA	rs118069643	0.181892	22	textfile	NA	G	Blautia hansenii abundance in stool	Gut microbiota		GCST90032236	h1l8Fe	1	A	36797659	1.80E-06	reported	16925	0.0381173
NA	21.91461975	NA	0.003508633	NA	rs116791031	0.25748	1	textfile	NA	C	Blautia sp000436935 abundance in stool	Gut microbiota		GCST90032237	teZAMJ	1	T	230645984	6.50E-07	reported	16926	0.0517379
NA	22.4630455	NA	0.001809134	NA	rs76168489	0.13415	2	textfile	NA	G	Blautia sp000436935 abundance in stool	Gut microbiota		GCST90032237	teZAMJ	1	A	101970694	1.30E-06	reported	16925	0.0277009
NA	19.24569139	NA	0.002106521	NA	rs75372535	0.310454	2	textfile	NA	T	Blautia sp000436935 abundance in stool	Gut microbiota		GCST90032237	teZAMJ	1	C	194924149	3.50E-06	reported	16926	0.0669384
NA	22.29910037	NA	0.006810343	NA	rs187295052	0.27457	4	textfile	NA	C	Blautia sp000436935 abundance in stool	Gut microbiota		GCST90032237	teZAMJ	1	A	101095684	2.60E-06	reported	16925	0.0584269
NA	19.56587067	NA	0.00281906	NA	rs28728129	0.0671729	5	textfile	NA	T	Blautia sp000436935 abundance in stool	Gut microbiota		GCST90032237	teZAMJ	1	C	178940656	2.90E-06	reported	16926	0.0143707
NA	21.3091839	NA	0.006354673	NA	rs113432335	0.24429	6	textfile	NA	G	Blautia sp000436935 abundance in stool	Gut microbiota		GCST90032237	teZAMJ	1	A	7303815	4.20E-06	reported	16926	0.0531063
NA	19.9649155	NA	0.001456234	NA	rs6975606	0.341832	7	textfile	NA	T	Blautia sp000436935 abundance in stool	Gut microbiota		GCST90032237	teZAMJ	1	G	8234734	4.50E-07	reported	16132	0.0677396
NA	23.06230778	NA	0.002078797	NA	rs72661898	0.0893642	8	textfile	NA	T	Blautia sp000436935 abundance in stool	Gut microbiota		GCST90032237	teZAMJ	1	A	74123729	2.40E-06	reported	16926	0.0189315
NA	25.08055773	NA	0.002165462	NA	rs77321789	0.203185	10	textfile	NA	G	Blautia sp000436935 abundance in stool	Gut microbiota		GCST90032237	teZAMJ	1	T	2249869	3.30E-07	reported	16926	0.0397795
NA	20.20629898	NA	0.002442083	NA	rs55780146	0.238287	10	textfile	NA	G	Blautia sp000436935 abundance in stool	Gut microbiota		GCST90032237	teZAMJ	1	A	77740589	3.60E-06	reported	16926	0.0514265
NA	21.66789336	NA	0.006704864	NA	rs76118965	0.121567	10	textfile	NA	A	Blautia sp000436935 abundance in stool	Gut microbiota		GCST90032237	teZAMJ	1	G	103373929	4.70E-06	reported	16926	0.0265632
NA	19.68603568	NA	0.005995103	NA	rs62059581	-0.0738824	17	textfile	NA	T	Blautia sp000436935 abundance in stool	Gut microbiota		GCST90032237	teZAMJ	1	A	13525116	4.40E-06	reported	16926	0.0160946
NA	21.94195965	NA	0.006675493	NA	rs17629158	0.310694	17	textfile	NA	G	Blautia sp000436935 abundance in stool	Gut microbiota		GCST90032237	teZAMJ	1	T	35127540	4.30E-06	reported	16926	0.0676303
NA	26.48669737	NA	0.007067856	NA	rs76349908	0.235521	17	textfile	NA	G	Blautia sp000436935 abundance in stool	Gut microbiota		GCST90032237	teZAMJ	1	A	57945011	4.30E-06	reported	16926	0.0512243
NA	18.3796528	NA	0.001589883	NA	rs78593116	0.0749051	20	textfile	NA	C	Blautia sp000436935 abundance in stool	Gut microbiota		GCST90032237	teZAMJ	1	A	9787012	4.80E-06	reported	16926	0.0163859
NA	21.89723849	NA	0.004043141	NA	rs9610657	0.172038	22	textfile	NA	G	Blautia sp000436935 abundance in stool	Gut microbiota		GCST90032237	teZAMJ	1	A	37156769	2.80E-06	reported	16926	0.0367094
NA	20.92372753	NA	0.003296672	NA	rs2224153	-0.0478212	1	textfile	NA	G	Blautia sp001304935 abundance in stool	Gut microbiota		GCST90032238	2lixNr	1	A	95430451	1.70E-06	reported	16926	0.00999479
NA	25.75396561	NA	0.008104456	NA	rs10497521	-0.0718947	2	textfile	NA	T	Blautia sp001304935 abundance in stool	Gut microbiota		GCST90032238	2lixNr	1	C	178786523	1.30E-06	reported	16926	0.0148629
NA	25.67527284	NA	0.0069947	NA	rs114081723	0.180116	3	textfile	NA	T	Blautia sp001304935 abundance in stool	Gut microbiota		GCST90032238	2lixNr	1	A	184555680	1.50E-08	reported	16926	0.0317909
NA	22.54252779	NA	0.00272795	NA	rs26147	0.0436257	5	textfile	NA	A	Blautia sp001304935 abundance in stool	Gut microbiota		GCST90032238	2lixNr	1	G	11482300	4.10E-06	reported	16926	0.00947517
NA	19.41273948	NA	0.003031151	NA	rs12183541	0.0761242	6	textfile	NA	G	Blautia sp001304935 abundance in stool	Gut microbiota		GCST90032238	2lixNr	1	T	170016732	2.50E-06	reported	16926	0.0161782
NA	19.83498953	NA	0.004935507	NA	rs147296376	0.177493	7	textfile	NA	C	Blautia sp001304935 abundance in stool	Gut microbiota		GCST90032238	2lixNr	1	A	105695684	2.60E-07	reported	16926	0.0344684
NA	23.13437917	NA	0.004128828	NA	rs13274856	0.10852	8	textfile	NA	T	Blautia sp001304935 abundance in stool	Gut microbiota		GCST90032238	2lixNr	1	C	8712942	5.60E-07	reported	16926	0.0216775
NA	23.26374372	NA	0.001826288	NA	rs144583916	0.153229	12	textfile	NA	T	Blautia sp001304935 abundance in stool	Gut microbiota		GCST90032238	2lixNr	1	A	105732902	4.40E-06	reported	16926	0.0333708
NA	20.95486408	NA	0.001513757	NA	rs72834033	0.151712	17	textfile	NA	A	Blautia sp001304935 abundance in stool	Gut microbiota		GCST90032238	2lixNr	1	G	38414801	1.20E-07	reported	16924	0.0286251
NA	19.43231708	NA	0.005049411	NA	rs7227267	0.0461591	18	textfile	NA	G	Blautia sp001304935 abundance in stool	Gut microbiota		GCST90032238	2lixNr	1	A	8966714	1.60E-06	reported	16926	0.00961494
NA	20.34334865	NA	0.002080875	NA	rs2678796	-0.0951989	18	textfile	NA	G	Blautia sp001304935 abundance in stool	Gut microbiota		GCST90032238	2lixNr	1	A	30593726	1.60E-06	reported	16926	0.019855
NA	22.36030488	NA	0.006818496	NA	rs763475	0.07009	20	textfile	NA	T	Blautia sp001304935 abundance in stool	Gut microbiota		GCST90032238	2lixNr	1	C	42336011	3.00E-06	reported	16926	0.0150079
NA	26.62599115	NA	0.005690985	NA	rs12741629	0.0270513	1	textfile	NA	T	Borreliaceae abundance in stool	Gut microbiota		GCST90032239	sodRLZ	1	A	215739525	1.70E-07	reported	16926	0.00516911
NA	20.29167513	NA	0.001560623	NA	rs115637942	0.101428	2	textfile	NA	G	Borreliaceae abundance in stool	Gut microbiota		GCST90032239	sodRLZ	1	A	23561268	4.90E-06	reported	16926	0.0221918
NA	20.73742692	NA	0.001591546	NA	rs4589687	-0.0247198	2	textfile	NA	C	Borreliaceae abundance in stool	Gut microbiota		GCST90032239	sodRLZ	1	A	208377345	4.20E-06	reported	16926	0.00537234
NA	19.73225968	NA	0.005475507	NA	rs4973125	0.0279911	2	textfile	NA	A	Borreliaceae abundance in stool	Gut microbiota		GCST90032239	sodRLZ	1	G	228770701	4.40E-07	reported	16926	0.00554068
NA	20.21534722	NA	0.006059365	NA	rs62311746	-0.0764984	4	textfile	NA	T	Borreliaceae abundance in stool	Gut microbiota		GCST90032239	sodRLZ	1	G	106793939	1.70E-06	reported	16926	0.0159694
NA	23.46727504	NA	0.001879417	NA	rs60458630	0.128903	16	textfile	NA	G	Borreliaceae abundance in stool	Gut microbiota		GCST90032239	sodRLZ	1	A	49934944	3.10E-08	reported	16926	0.0232874
NA	20.42004522	NA	0.002106371	NA	rs56303129	-0.0344954	18	textfile	NA	C	Borreliaceae abundance in stool	Gut microbiota		GCST90032239	sodRLZ	1	A	68457973	1.60E-06	reported	16926	0.00719762
NA	21.23614313	NA	0.007017345	NA	rs12741629	0.0258469	1	textfile	NA	T	Borreliales abundance in stool	Gut microbiota		GCST90032240	v9nwAf	1	A	215739525	1.30E-07	reported	16922	0.00489781
NA	21.93001953	NA	0.002488109	NA	rs4589687	-0.0236878	2	textfile	NA	C	Borreliales abundance in stool	Gut microbiota		GCST90032240	v9nwAf	1	A	208377345	3.30E-06	reported	16926	0.00509036
NA	20.93709875	NA	0.002198135	NA	rs4973125	0.0264279	2	textfile	NA	A	Borreliales abundance in stool	Gut microbiota		GCST90032240	v9nwAf	1	G	228770701	4.80E-07	reported	16926	0.00524986
NA	20.59836519	NA	0.005884241	NA	rs62311746	-0.0734326	4	textfile	NA	T	Borreliales abundance in stool	Gut microbiota		GCST90032240	v9nwAf	1	G	106793939	1.20E-06	reported	15215	0.0151313
NA	20.40863774	NA	0.005830359	NA	rs142727117	-0.0835051	11	textfile	NA	C	Borreliales abundance in stool	Gut microbiota		GCST90032240	v9nwAf	1	G	12907046	4.60E-06	reported	16926	0.0182226
NA	21.30018142	NA	0.006071368	NA	rs60458630	0.120568	16	textfile	NA	G	Borreliales abundance in stool	Gut microbiota		GCST90032240	v9nwAf	1	A	49934944	4.70E-08	reported	16925	0.0220652
NA	18.62568253	NA	0.001695614	NA	rs56303129	-0.032554	18	textfile	NA	C	Borreliales abundance in stool	Gut microbiota		GCST90032240	v9nwAf	1	A	68457973	1.80E-06	reported	16926	0.00681984
NA	22.57273593	NA	0.003281125	NA	rs3765718	0.120653	1	textfile	NA	A	Brachyspira abundance in stool	Gut microbiota		GCST90032244	1dOBdt	1	T	3687131	1.50E-06	reported	16566	0.0250485
NA	24.84209035	NA	0.003351676	NA	rs12468984	0.0778464	2	textfile	NA	G	Brachyspira abundance in stool	Gut microbiota		GCST90032244	1dOBdt	1	A	15270984	3.30E-06	reported	16566	0.0167304
NA	21.78370955	NA	0.003581207	NA	rs145853742	0.141274	2	textfile	NA	T	Brachyspira abundance in stool	Gut microbiota		GCST90032244	1dOBdt	1	C	25584190	2.30E-06	reported	16566	0.0298972
NA	20.29236695	NA	0.006176731	NA	rs79567558	0.0819024	2	textfile	NA	G	Brachyspira abundance in stool	Gut microbiota		GCST90032244	1dOBdt	1	A	236575053	2.40E-06	reported	16566	0.0173721
NA	18.88474978	NA	0.001502739	NA	rs144137514	0.176829	3	textfile	NA	T	Brachyspira abundance in stool	Gut microbiota		GCST90032244	1dOBdt	1	A	194920287	5.60E-07	reported	16566	0.035337
NA	23.85674296	NA	0.003508934	NA	rs13101445	0.0364972	4	textfile	NA	A	Brachyspira abundance in stool	Gut microbiota		GCST90032244	1dOBdt	1	G	132520472	2.20E-06	reported	16552	0.00771512
NA	19.67931698	NA	0.0019066	NA	rs181723532	0.111341	4	textfile	NA	C	Brachyspira abundance in stool	Gut microbiota		GCST90032244	1dOBdt	1	T	174647233	3.30E-06	reported	16548	0.0239515
NA	20.61079483	NA	0.00249779	NA	rs75542355	0.121369	6	textfile	NA	T	Brachyspira abundance in stool	Gut microbiota		GCST90032244	1dOBdt	1	G	96047977	2.80E-06	reported	16566	0.0258957
NA	20.60275789	NA	0.005125571	NA	rs75450753	0.0872667	6	textfile	NA	T	Brachyspira abundance in stool	Gut microbiota		GCST90032244	1dOBdt	1	A	166348378	6.70E-07	reported	16566	0.0175618
NA	24.06111745	NA	0.00630853	NA	rs146992520	0.0647037	7	textfile	NA	A	Brachyspira abundance in stool	Gut microbiota		GCST90032244	1dOBdt	1	G	4675738	6.90E-07	reported	16566	0.0130356
NA	22.62683912	NA	0.006459963	NA	rs2169037	0.0963401	10	textfile	NA	T	Brachyspira abundance in stool	Gut microbiota		GCST90032244	1dOBdt	1	C	125454405	4.90E-06	reported	16565	0.0210906
NA	20.31971791	NA	0.002350644	NA	rs77358038	0.0742912	14	textfile	NA	A	Brachyspira abundance in stool	Gut microbiota		GCST90032244	1dOBdt	1	G	36347156	1.90E-07	reported	16566	0.0142514
NA	19.59946993	NA	0.001815505	NA	rs682423	-0.040753	15	textfile	NA	T	Brachyspira abundance in stool	Gut microbiota		GCST90032244	1dOBdt	1	C	79810432	4.80E-06	reported	16566	0.0089077
NA	22.23111771	NA	0.002968808	NA	rs2283558	-0.0359379	16	textfile	NA	C	Brachyspira abundance in stool	Gut microbiota		GCST90032244	1dOBdt	1	T	24356974	4.00E-06	reported	16566	0.00778897
NA	22.03722182	NA	0.001982649	NA	rs72990560	0.0521895	19	textfile	NA	C	Brachyspira abundance in stool	Gut microbiota		GCST90032244	1dOBdt	1	T	3773602	4.60E-06	reported	16566	0.01139
NA	20.66149079	NA	0.002496959	NA	rs66515265	0.0362732	19	textfile	NA	C	Brachyspira abundance in stool	Gut microbiota		GCST90032244	1dOBdt	1	A	57863854	2.30E-06	reported	16566	0.0076752
NA	19.93082274	NA	0.005305081	NA	rs3765718	0.113202	1	textfile	NA	A	Brachyspiraceae abundance in stool	Gut microbiota		GCST90032241	kiC0P9	1	T	3687131	9.00E-07	reported	16926	0.023046
NA	22.76216572	NA	0.002693504	NA	rs12468984	0.0712883	2	textfile	NA	G	Brachyspiraceae abundance in stool	Gut microbiota		GCST90032241	kiC0P9	1	A	15270984	3.60E-06	reported	16926	0.015393
NA	21.003128	NA	0.001805167	NA	rs145853742	0.135305	2	textfile	NA	T	Brachyspiraceae abundance in stool	Gut microbiota		GCST90032241	kiC0P9	1	C	25584190	8.70E-07	reported	16925	0.0275072
NA	22.06204386	NA	0.004350577	NA	rs79567558	0.076518	2	textfile	NA	G	Brachyspiraceae abundance in stool	Gut microbiota		GCST90032241	kiC0P9	1	A	236575053	1.70E-06	reported	16926	0.0159833
NA	19.44662626	NA	0.001856578	NA	rs144137514	0.159557	3	textfile	NA	T	Brachyspiraceae abundance in stool	Gut microbiota		GCST90032241	kiC0P9	1	A	194920287	9.20E-07	reported	16926	0.0325121
NA	20.48802055	NA	0.00196972	NA	rs13101445	0.0335044	4	textfile	NA	A	Brachyspiraceae abundance in stool	Gut microbiota		GCST90032241	kiC0P9	1	G	132520472	2.40E-06	reported	16925	0.0070984
NA	24.31342677	NA	0.002538913	NA	rs181723532	0.101522	4	textfile	NA	C	Brachyspiraceae abundance in stool	Gut microbiota		GCST90032241	kiC0P9	1	T	174647233	4.10E-06	reported	16925	0.0220369
NA	21.36374481	NA	0.002411703	NA	rs296272	-0.031871	5	textfile	NA	C	Brachyspiraceae abundance in stool	Gut microbiota		GCST90032241	kiC0P9	1	T	106792939	4.30E-06	reported	16925	0.00693535
NA	20.11625679	NA	0.001674664	NA	rs75542355	0.111469	6	textfile	NA	T	Brachyspiraceae abundance in stool	Gut microbiota		GCST90032241	kiC0P9	1	G	96047977	2.90E-06	reported	16925	0.0238259
NA	18.94911179	NA	0.005659916	NA	rs75450753	0.0792624	6	textfile	NA	T	Brachyspiraceae abundance in stool	Gut microbiota		GCST90032241	kiC0P9	1	A	166348378	9.30E-07	reported	16925	0.0161581
NA	19.33601205	NA	0.001750129	NA	rs146992520	0.060088	7	textfile	NA	A	Brachyspiraceae abundance in stool	Gut microbiota		GCST90032241	kiC0P9	1	G	4675738	5.40E-07	reported	16926	0.0119937
NA	21.54214186	NA	0.001860201	NA	rs12358422	0.0757794	10	textfile	NA	A	Brachyspiraceae abundance in stool	Gut microbiota		GCST90032241	kiC0P9	1	G	22968586	2.30E-06	reported	16926	0.0160378
NA	21.2852742	NA	0.005088172	NA	rs77358038	0.0691249	14	textfile	NA	A	Brachyspiraceae abundance in stool	Gut microbiota		GCST90032241	kiC0P9	1	G	36347156	1.40E-07	reported	16926	0.0131122
NA	26.09967325	NA	0.004816238	NA	rs2283558	-0.0340219	16	textfile	NA	C	Brachyspiraceae abundance in stool	Gut microbiota		GCST90032241	kiC0P9	1	T	24356974	2.10E-06	reported	16925	0.00716641
NA	20.68570671	NA	0.001638642	NA	rs72990560	0.0481392	19	textfile	NA	C	Brachyspiraceae abundance in stool	Gut microbiota		GCST90032241	kiC0P9	1	T	3773602	4.40E-06	reported	16924	0.0104796
NA	19.43582884	NA	0.005888867	NA	rs66515265	0.033267	19	textfile	NA	C	Brachyspiraceae abundance in stool	Gut microbiota		GCST90032241	kiC0P9	1	A	57863854	2.50E-06	reported	16925	0.00706171
NA	20.75303675	NA	0.006264589	NA	rs3765718	0.0982474	1	textfile	NA	A	Brachyspirae abundance in stool	Gut microbiota		GCST90032242	Ghe3bV	1	T	3687131	1.40E-06	reported	16926	0.0203908
NA	23.31990973	NA	0.006643243	NA	rs12468984	0.0630744	2	textfile	NA	G	Brachyspirae abundance in stool	Gut microbiota		GCST90032242	Ghe3bV	1	A	15270984	3.60E-06	reported	16924	0.0136196
NA	26.04474096	NA	0.006825062	NA	rs145853742	0.1191	2	textfile	NA	T	Brachyspirae abundance in stool	Gut microbiota		GCST90032242	Ghe3bV	1	C	25584190	9.90E-07	reported	16925	0.0243381
NA	21.75704341	NA	0.002248846	NA	rs79567558	0.0689113	2	textfile	NA	G	Brachyspirae abundance in stool	Gut microbiota		GCST90032242	Ghe3bV	1	A	236575053	1.10E-06	reported	16925	0.0141419
NA	20.69218964	NA	0.003230282	NA	rs144137514	0.136534	3	textfile	NA	T	Brachyspirae abundance in stool	Gut microbiota		GCST90032242	Ghe3bV	1	A	194920287	2.10E-06	reported	16925	0.0287664
NA	20.0171229	NA	0.006181908	NA	rs13101445	0.0296264	4	textfile	NA	A	Brachyspirae abundance in stool	Gut microbiota		GCST90032242	Ghe3bV	1	G	132520472	2.40E-06	reported	16926	0.00628069
NA	19.70069338	NA	0.005906014	NA	rs181723532	0.0892356	4	textfile	NA	C	Brachyspirae abundance in stool	Gut microbiota		GCST90032242	Ghe3bV	1	T	174647233	4.70E-06	reported	16925	0.0194983
NA	20.02256021	NA	0.001713523	NA	rs75542355	0.10418	6	textfile	NA	T	Brachyspirae abundance in stool	Gut microbiota		GCST90032242	Ghe3bV	1	G	96047977	7.70E-07	reported	16925	0.0210811
NA	18.90207971	NA	0.001681545	NA	rs75450753	0.0677548	6	textfile	NA	T	Brachyspirae abundance in stool	Gut microbiota		GCST90032242	Ghe3bV	1	A	166348378	2.10E-06	reported	16925	0.0142967
NA	21.34309244	NA	0.002035517	NA	rs146992520	0.0508346	7	textfile	NA	A	Brachyspirae abundance in stool	Gut microbiota		GCST90032242	Ghe3bV	1	G	4675738	1.70E-06	reported	16925	0.010612
NA	20.50461127	NA	0.006585701	NA	rs12358422	0.0664038	10	textfile	NA	A	Brachyspirae abundance in stool	Gut microbiota		GCST90032242	Ghe3bV	1	G	22968586	2.90E-06	reported	16925	0.0141901
NA	21.48280332	NA	0.002356221	NA	rs77358038	0.0609731	14	textfile	NA	A	Brachyspirae abundance in stool	Gut microbiota		GCST90032242	Ghe3bV	1	G	36347156	1.50E-07	reported	16925	0.0116016
NA	20.35273524	NA	0.002293692	NA	rs2283558	-0.0304911	16	textfile	NA	C	Brachyspirae abundance in stool	Gut microbiota		GCST90032242	Ghe3bV	1	T	24356974	1.50E-06	reported	16920	0.00634084
NA	20.05351886	NA	0.006626954	NA	rs72990560	0.0435354	19	textfile	NA	C	Brachyspirae abundance in stool	Gut microbiota		GCST90032242	Ghe3bV	1	T	3773602	2.70E-06	reported	16925	0.00927237
NA	20.82176588	NA	0.002504175	NA	rs3765718	0.105254	1	textfile	NA	A	Brachyspirales abundance in stool	Gut microbiota		GCST90032243	TtdZm9	1	T	3687131	1.10E-06	reported	16918	0.0215936
NA	18.94956336	NA	0.001768351	NA	rs12468984	0.0663851	2	textfile	NA	G	Brachyspirales abundance in stool	Gut microbiota		GCST90032243	TtdZm9	1	A	15270984	4.20E-06	reported	16445	0.014423
NA	20.69742396	NA	0.002439958	NA	rs145853742	0.125526	2	textfile	NA	T	Brachyspirales abundance in stool	Gut microbiota		GCST90032243	TtdZm9	1	C	25584190	1.10E-06	reported	16925	0.0257739
NA	20.50440536	NA	0.003660518	NA	rs79567558	0.0709072	2	textfile	NA	G	Brachyspirales abundance in stool	Gut microbiota		GCST90032243	TtdZm9	1	A	236575053	2.20E-06	reported	16925	0.0149762
NA	20.22507063	NA	0.00546295	NA	rs144137514	0.146911	3	textfile	NA	T	Brachyspirales abundance in stool	Gut microbiota		GCST90032243	TtdZm9	1	A	194920287	1.40E-06	reported	16926	0.0304635
NA	25.07541099	NA	0.002176671	NA	rs13101445	0.0313188	4	textfile	NA	A	Brachyspirales abundance in stool	Gut microbiota		GCST90032243	TtdZm9	1	G	132520472	2.50E-06	reported	16925	0.00665121
NA	21.0387754	NA	0.003885249	NA	rs181723532	0.0957757	4	textfile	NA	C	Brachyspirales abundance in stool	Gut microbiota		GCST90032243	TtdZm9	1	T	174647233	3.50E-06	reported	16925	0.0206486
NA	19.43292179	NA	0.001786371	NA	rs75542355	0.105945	6	textfile	NA	T	Brachyspirales abundance in stool	Gut microbiota		GCST90032243	TtdZm9	1	G	96047977	2.10E-06	reported	16925	0.0223249
NA	20.03026453	NA	0.001849341	NA	rs75450753	0.0722829	6	textfile	NA	T	Brachyspirales abundance in stool	Gut microbiota		GCST90032243	TtdZm9	1	A	166348378	1.80E-06	reported	10360	0.0151403
NA	20.928067	NA	0.004174819	NA	rs146992520	0.0553736	7	textfile	NA	A	Brachyspirales abundance in stool	Gut microbiota		GCST90032243	TtdZm9	1	G	4675738	8.30E-07	reported	16924	0.0112381
NA	22.95254638	NA	0.003187875	NA	rs12358422	0.0705938	10	textfile	NA	A	Brachyspirales abundance in stool	Gut microbiota		GCST90032243	TtdZm9	1	G	22968586	2.60E-06	reported	16445	0.0150273
NA	21.25849108	NA	0.006476788	NA	rs77358038	0.0648232	14	textfile	NA	A	Brachyspirales abundance in stool	Gut microbiota		GCST90032243	TtdZm9	1	G	36347156	1.30E-07	reported	16344	0.0122861
NA	20.61337522	NA	0.006497286	NA	rs2283558	-0.0321767	16	textfile	NA	C	Brachyspirales abundance in stool	Gut microbiota		GCST90032243	TtdZm9	1	T	24356974	1.70E-06	reported	16566	0.00671491
NA	22.36216023	NA	0.003247783	NA	rs72990560	0.0453987	19	textfile	NA	C	Brachyspirales abundance in stool	Gut microbiota		GCST90032243	TtdZm9	1	T	3773602	3.80E-06	reported	16563	0.00981937
NA	19.83297975	NA	0.005988521	NA	rs66515265	0.0307397	19	textfile	NA	C	Brachyspirales abundance in stool	Gut microbiota		GCST90032243	TtdZm9	1	A	57863854	3.40E-06	reported	16566	0.00661682
NA	21.63097541	NA	0.006457719	NA	rs147736660	0.0636726	1	textfile	NA	G	Brevibacillaceae abundance in stool	Gut microbiota		GCST90032245	R58FMw	1	A	50009317	4.90E-06	reported	16566	0.0139353
NA	23.7371593	NA	0.003322328	NA	rs77127114	0.0727416	2	textfile	NA	T	Brevibacillaceae abundance in stool	Gut microbiota		GCST90032245	R58FMw	1	A	102331084	3.40E-06	reported	16565	0.0156588
NA	25.15884117	NA	0.003229567	NA	rs4988235	-0.0231996	2	textfile	NA	A	Brevibacillaceae abundance in stool	Gut microbiota		GCST90032245	R58FMw	1	G	135851076	9.60E-09	reported	16566	0.00404391
NA	19.55625147	NA	0.002131807	NA	rs111977341	0.0531281	4	textfile	NA	T	Brevibacillaceae abundance in stool	Gut microbiota		GCST90032245	R58FMw	1	C	136102358	2.40E-06	reported	16566	0.0112614
NA	21.8051209	NA	0.004669386	NA	rs118082134	0.0716149	6	textfile	NA	G	Brevibacillaceae abundance in stool	Gut microbiota		GCST90032245	R58FMw	1	A	168566364	2.90E-06	reported	16565	0.0153154
NA	20.53052082	NA	0.002066374	NA	rs78619477	0.0495261	10	textfile	NA	C	Brevibacillaceae abundance in stool	Gut microbiota		GCST90032245	R58FMw	1	G	83683845	1.70E-06	reported	16566	0.010343
NA	32.35407491	NA	0.009978575	NA	rs9612804	0.0280192	22	textfile	NA	T	Brevibacillaceae abundance in stool	Gut microbiota		GCST90032245	R58FMw	1	G	24891561	7.00E-07	reported	16566	0.0056475
NA	21.60700277	NA	0.004789203	NA	rs147736660	0.0598611	1	textfile	NA	G	Brevibacillales abundance in stool	Gut microbiota		GCST90032246	7fatyk	1	A	50009317	2.80E-06	reported	16566	0.0127848
NA	21.93121099	NA	0.0065703	NA	rs6739491	0.0682572	2	textfile	NA	T	Brevibacillales abundance in stool	Gut microbiota		GCST90032246	7fatyk	1	G	19338483	3.50E-06	reported	16566	0.0147052
NA	24.24483522	NA	0.002636384	NA	rs77127114	0.0686456	2	textfile	NA	T	Brevibacillales abundance in stool	Gut microbiota		GCST90032246	7fatyk	1	A	102331084	1.80E-06	reported	16117	0.0143654
NA	26.8908273	NA	0.002598677	NA	rs4988235	-0.0209247	2	textfile	NA	A	Brevibacillales abundance in stool	Gut microbiota		GCST90032246	7fatyk	1	G	135851076	1.70E-08	reported	16566	0.00370989
NA	24.34491219	NA	0.007526999	NA	rs111977341	0.0490538	4	textfile	NA	T	Brevibacillales abundance in stool	Gut microbiota		GCST90032246	7fatyk	1	C	136102358	2.10E-06	reported	16563	0.0103311
NA	20.54199762	NA	0.002284337	NA	rs118082134	0.0663836	6	textfile	NA	G	Brevibacillales abundance in stool	Gut microbiota		GCST90032246	7fatyk	1	A	168566364	2.30E-06	reported	16566	0.0140504
NA	22.72726205	NA	0.002937581	NA	rs78619477	0.044534	10	textfile	NA	C	Brevibacillales abundance in stool	Gut microbiota		GCST90032246	7fatyk	1	G	83683845	2.70E-06	reported	16566	0.00948863
NA	21.61779623	NA	0.002947767	NA	rs76574255	0.0387891	15	textfile	NA	T	Brevibacillales abundance in stool	Gut microbiota		GCST90032246	7fatyk	1	C	68474794	4.00E-06	reported	16566	0.00841063
NA	22.83298103	NA	0.00421519	NA	rs77519307	0.0493734	17	textfile	NA	C	Brevibacillales abundance in stool	Gut microbiota		GCST90032246	7fatyk	1	A	7423770	3.80E-06	reported	16566	0.0106865
NA	20.65220786	NA	0.006632792	NA	rs189828013	0.0620991	17	textfile	NA	T	Brevibacillales abundance in stool	Gut microbiota		GCST90032246	7fatyk	1	C	36154429	4.90E-06	reported	16566	0.0135928
NA	20.03254141	NA	0.002300467	NA	rs9612804	0.0262301	22	textfile	NA	T	Brevibacillales abundance in stool	Gut microbiota		GCST90032246	7fatyk	1	G	24891561	4.10E-07	reported	16010	0.00518099
NA	20.34097525	NA	0.004012548	NA	rs10916738	0.0495789	1	textfile	NA	C	Brevibacillus B abundance in stool	Gut microbiota		GCST90032247	wFNtwW	1	T	20252916	5.70E-07	reported	16566	0.00991626
NA	20.31271792	NA	0.002029585	NA	rs6432310	0.0447612	2	textfile	NA	T	Brevibacillus B abundance in stool	Gut microbiota		GCST90032247	wFNtwW	1	G	12539307	1.00E-06	reported	16565	0.00915775
NA	20.7271675	NA	0.003875884	NA	rs1375131	-0.0424128	2	textfile	NA	T	Brevibacillus B abundance in stool	Gut microbiota		GCST90032247	wFNtwW	1	C	135197227	7.00E-07	reported	16566	0.00854718
NA	20.27805896	NA	0.003148142	NA	rs77204798	0.201538	3	textfile	NA	T	Brevibacillus B abundance in stool	Gut microbiota		GCST90032247	wFNtwW	1	A	51214645	2.30E-07	reported	16564	0.0389725
NA	19.8913229	NA	0.003204716	NA	rs1419759	0.0446507	7	textfile	NA	C	Brevibacillus B abundance in stool	Gut microbiota		GCST90032247	wFNtwW	1	T	22217369	1.40E-06	reported	16565	0.00924291
NA	19.22120071	NA	0.002090802	NA	rs13223549	-0.0488399	7	textfile	NA	A	Brevibacillus B abundance in stool	Gut microbiota		GCST90032247	wFNtwW	1	G	80267956	2.90E-08	reported	16566	0.00880449
NA	21.08640368	NA	0.003963545	NA	rs11841139	0.0811181	13	textfile	NA	A	Brevibacillus B abundance in stool	Gut microbiota		GCST90032247	wFNtwW	1	G	41396915	1.00E-06	reported	6278	0.0165949
NA	19.52974048	NA	0.002376595	NA	rs6491899	0.0386008	13	textfile	NA	G	Brevibacillus B abundance in stool	Gut microbiota		GCST90032247	wFNtwW	1	A	104916031	4.20E-06	reported	16566	0.00838679
NA	22.56722917	NA	0.002403693	NA	rs7150822	-0.0446689	14	textfile	NA	A	Brevibacillus B abundance in stool	Gut microbiota		GCST90032247	wFNtwW	1	G	56713032	4.00E-06	reported	16564	0.00968348
NA	24.24486611	NA	0.002680399	NA	rs1834575	0.0414229	15	textfile	NA	G	Brevibacillus B abundance in stool	Gut microbiota		GCST90032247	wFNtwW	1	A	34612292	7.60E-07	reported	16560	0.00837813
NA	22.6827269	NA	0.005881409	NA	rs150791980	0.140495	16	textfile	NA	G	Brevibacillus B abundance in stool	Gut microbiota		GCST90032247	wFNtwW	1	A	57282432	3.60E-06	reported	16564	0.0303304
NA	19.36273207	NA	0.005373517	NA	rs72964401	0.0656497	18	textfile	NA	A	Brevibacillus B abundance in stool	Gut microbiota		GCST90032247	wFNtwW	1	G	10357514	1.50E-06	reported	16566	0.0136516
NA	20.00490583	NA	0.006608812	NA	rs138926167	0.132331	19	textfile	NA	C	Brevibacillus B abundance in stool	Gut microbiota		GCST90032247	wFNtwW	1	A	43194081	4.90E-06	reported	16564	0.0289757
NA	20.27240237	NA	0.002955905	NA	rs73166234	0.1224	22	textfile	NA	T	Brevibacillus B abundance in stool	Gut microbiota		GCST90032247	wFNtwW	1	C	33303943	4.80E-06	reported	16117	0.026755
NA	18.86722321	NA	0.002390414	NA	rs72875021	-0.27449	2	textfile	NA	C	Butyricimonas sp900258545 abundance in stool	Gut microbiota		GCST90032248	ZSgZFY	1	A	47659647	4.10E-06	reported	16564	0.0596038
NA	21.02987105	NA	0.005170818	NA	rs75974360	-0.156063	3	textfile	NA	T	Butyricimonas sp900258545 abundance in stool	Gut microbiota		GCST90032248	ZSgZFY	1	G	106251637	1.20E-06	reported	16117	0.0321259
NA	19.5367683	NA	0.005964448	NA	rs807532	0.120063	6	textfile	NA	C	Butyricimonas sp900258545 abundance in stool	Gut microbiota		GCST90032248	ZSgZFY	1	T	24549440	5.30E-07	reported	15927	0.023941
NA	22.90351165	NA	0.005697528	NA	rs10455650	-0.08081	6	textfile	NA	G	Butyricimonas sp900258545 abundance in stool	Gut microbiota		GCST90032248	ZSgZFY	1	A	68148358	1.70E-06	reported	16067	0.0168968
NA	20.87946119	NA	0.00595216	NA	rs12226550	-0.0693022	11	textfile	NA	T	Butyricimonas sp900258545 abundance in stool	Gut microbiota		GCST90032248	ZSgZFY	1	C	23279175	2.60E-06	reported	16566	0.0147336
NA	20.28038928	NA	0.00218815	NA	rs666472	-0.0861471	11	textfile	NA	A	Butyricimonas sp900258545 abundance in stool	Gut microbiota		GCST90032248	ZSgZFY	1	G	86552876	1.10E-07	reported	16566	0.0162153
NA	25.26630822	NA	0.007681442	NA	rs76302221	0.0789291	12	textfile	NA	T	Butyricimonas sp900258545 abundance in stool	Gut microbiota		GCST90032248	ZSgZFY	1	A	65346901	3.50E-08	reported	16553	0.0143167
NA	28.99054798	NA	0.003416283	NA	rs74074704	0.117679	14	textfile	NA	C	Butyricimonas sp900258545 abundance in stool	Gut microbiota		GCST90032248	ZSgZFY	1	T	94860080	1.50E-06	reported	16564	0.0244446
NA	21.5140387	NA	0.002535683	NA	rs3760172	-0.0673427	17	textfile	NA	A	Butyricimonas sp900258545 abundance in stool	Gut microbiota		GCST90032248	ZSgZFY	1	T	58158107	4.80E-06	reported	16564	0.0147228
NA	24.18830631	NA	0.006892849	NA	rs112809136	0.307066	17	textfile	NA	G	Butyricimonas sp900258545 abundance in stool	Gut microbiota		GCST90032248	ZSgZFY	1	T	81734198	1.00E-06	reported	16566	0.0628753
NA	19.45137927	NA	0.005392	NA	rs12746961	0.179926	1	textfile	NA	C	CAG-1000 abundance in stool	Gut microbiota		GCST90032250	VeimmJ	1	T	109257699	4.00E-06	reported	17707	0.0390094
NA	19.40024578	NA	0.004590253	NA	rs77804075	0.287583	2	textfile	NA	C	CAG-1000 abundance in stool	Gut microbiota		GCST90032250	VeimmJ	1	T	22956435	3.60E-07	reported	18302	0.0565044
NA	22.95364651	NA	0.006321658	NA	rs12712141	0.0733811	2	textfile	NA	T	CAG-1000 abundance in stool	Gut microbiota		GCST90032250	VeimmJ	1	C	102336607	4.60E-06	reported	17411	0.016014
NA	20.66437839	NA	0.00222397	NA	rs6732884	0.0951996	2	textfile	NA	C	CAG-1000 abundance in stool	Gut microbiota		GCST90032250	VeimmJ	1	T	215165384	2.10E-06	reported	18302	0.0200787
NA	19.29089424	NA	0.003082454	NA	rs79738309	0.397057	3	textfile	NA	G	CAG-1000 abundance in stool	Gut microbiota		GCST90032250	VeimmJ	1	A	111314065	8.20E-09	reported	17291	0.0688711
NA	20.42409341	NA	0.004069822	NA	rs111594454	0.200574	3	textfile	NA	C	CAG-1000 abundance in stool	Gut microbiota		GCST90032250	VeimmJ	1	G	174647149	3.70E-06	reported	13893	0.0433242
NA	28.3850621	NA	0.004192533	NA	rs4833641	0.111408	4	textfile	NA	C	CAG-1000 abundance in stool	Gut microbiota		GCST90032250	VeimmJ	1	G	120455008	4.70E-06	reported	8091	0.0243483
NA	24.46210315	NA	0.002612227	NA	rs10098321	-0.0844801	8	textfile	NA	C	CAG-1000 abundance in stool	Gut microbiota		GCST90032250	VeimmJ	1	T	4963231	5.90E-07	reported	14205	0.0169119
NA	21.00023052	NA	0.005019175	NA	rs10790969	0.0747064	11	textfile	NA	C	CAG-1000 abundance in stool	Gut microbiota		GCST90032250	VeimmJ	1	T	128659947	3.60E-06	reported	13945	0.0161266
NA	24.374149	NA	0.002715064	NA	rs112091683	0.235452	14	textfile	NA	C	CAG-1000 abundance in stool	Gut microbiota		GCST90032250	VeimmJ	1	T	67856149	5.60E-07	reported	14208	0.0470581
NA	20.32145542	NA	0.002233539	NA	rs143412328	0.202732	16	textfile	NA	C	CAG-1000 abundance in stool	Gut microbiota		GCST90032250	VeimmJ	1	G	18728695	4.40E-06	reported	13945	0.0441479
NA	21.7937819	NA	0.002578293	NA	rs35643385	0.168344	16	textfile	NA	C	CAG-1000 abundance in stool	Gut microbiota		GCST90032250	VeimmJ	1	T	84649106	3.00E-06	reported	13945	0.0360586
NA	19.27120318	NA	0.005783204	NA	rs138567877	0.291172	19	textfile	NA	T	CAG-1000 abundance in stool	Gut microbiota		GCST90032250	VeimmJ	1	C	4729735	4.30E-06	reported	13394	0.0633719
NA	22.46088395	NA	0.003176721	NA	rs62189981	0.290833	20	textfile	NA	T	CAG-1000 abundance in stool	Gut microbiota		GCST90032250	VeimmJ	1	C	510004	2.20E-06	reported	13383	0.0613782
NA	21.89065167	NA	0.002473551	NA	rs5769717	0.110956	22	textfile	NA	G	CAG-1000 abundance in stool	Gut microbiota		GCST90032250	VeimmJ	1	A	48972568	4.30E-06	reported	14205	0.0241318
NA	20.39042752	NA	0.002495955	NA	rs79305706	0.299656	1	textfile	NA	C	CAG-1000 sp000434555 abundance in stool	Gut microbiota		GCST90032249	vBoUSK	1	A	29803838	4.60E-06	reported	16549	0.0654168
NA	20.18884935	NA	0.003999226	NA	rs12746961	0.178564	1	textfile	NA	C	CAG-1000 sp000434555 abundance in stool	Gut microbiota		GCST90032249	vBoUSK	1	T	109257699	2.30E-06	reported	9273	0.0377736
NA	19.55141756	NA	0.003279585	NA	rs77804075	0.284644	2	textfile	NA	C	CAG-1000 sp000434555 abundance in stool	Gut microbiota		GCST90032249	vBoUSK	1	T	22956435	2.00E-07	reported	16566	0.054706
NA	27.81210926	NA	0.008312514	NA	rs6732884	0.0964773	2	textfile	NA	C	CAG-1000 sp000434555 abundance in stool	Gut microbiota		GCST90032249	vBoUSK	1	T	215165384	6.90E-07	reported	12419	0.0194396
NA	20.88202249	NA	0.002538575	NA	rs55728424	0.166601	3	textfile	NA	A	CAG-1000 sp000434555 abundance in stool	Gut microbiota		GCST90032249	vBoUSK	1	G	5414887	1.90E-06	reported	18301	0.0349752
NA	19.90003532	NA	0.005155583	NA	rs79738309	0.382357	3	textfile	NA	G	CAG-1000 sp000434555 abundance in stool	Gut microbiota		GCST90032249	vBoUSK	1	A	111314065	9.80E-09	reported	18302	0.0666818
NA	20.58506256	NA	0.002537111	NA	rs111594454	0.207306	3	textfile	NA	C	CAG-1000 sp000434555 abundance in stool	Gut microbiota		GCST90032249	vBoUSK	1	G	174647149	7.70E-07	reported	18302	0.041947
NA	21.81817628	NA	0.002392654	NA	rs56183845	-0.0871501	3	textfile	NA	T	CAG-1000 sp000434555 abundance in stool	Gut microbiota		GCST90032249	vBoUSK	1	A	188835628	4.40E-06	reported	14833	0.0189736
NA	19.775047	NA	0.00325206	NA	rs9686896	0.0859142	5	textfile	NA	T	CAG-1000 sp000434555 abundance in stool	Gut microbiota		GCST90032249	vBoUSK	1	G	141731340	4.30E-06	reported	18184	0.0186924
NA	19.99628812	NA	0.002325962	NA	rs59894901	0.0927754	9	textfile	NA	C	CAG-1000 sp000434555 abundance in stool	Gut microbiota		GCST90032249	vBoUSK	1	A	74658380	2.10E-06	reported	17707	0.0195532
NA	17.28308092	NA	0.002367454	NA	rs3019533	0.197923	10	textfile	NA	T	CAG-1000 sp000434555 abundance in stool	Gut microbiota		GCST90032249	vBoUSK	1	C	122617175	1.20E-06	reported	17404	0.0407302
NA	19.66068842	NA	0.006144617	NA	rs11060238	0.175518	12	textfile	NA	C	CAG-1000 sp000434555 abundance in stool	Gut microbiota		GCST90032249	vBoUSK	1	T	129291521	4.40E-06	reported	17484	0.038236
NA	21.68573619	NA	0.002595948	NA	rs143412328	0.204108	16	textfile	NA	C	CAG-1000 sp000434555 abundance in stool	Gut microbiota		GCST90032249	vBoUSK	1	G	18728695	1.80E-06	reported	17707	0.0427433
NA	24.17203421	NA	0.002979357	NA	rs62189981	0.30269	20	textfile	NA	T	CAG-1000 sp000434555 abundance in stool	Gut microbiota		GCST90032249	vBoUSK	1	C	510004	3.50E-07	reported	17821	0.059423
NA	20.66032713	NA	0.003664049	NA	rs73680295	0.334845	7	textfile	NA	C	CAG-1031 abundance in stool	Gut microbiota		GCST90032251	q84HSL	1	T	15855255	4.50E-06	reported	12401	0.0730262
NA	29.94096515	NA	0.009075932	NA	rs117697640	-0.263431	8	textfile	NA	T	CAG-1031 abundance in stool	Gut microbiota		GCST90032251	q84HSL	1	G	21225195	3.10E-06	reported	14201	0.0565087
NA	23.17584055	NA	0.003046977	NA	rs10815093	-0.0802083	9	textfile	NA	T	CAG-1031 abundance in stool	Gut microbiota		GCST90032251	q84HSL	1	C	4842061	1.20E-06	reported	13698	0.0165438
NA	20.51437315	NA	0.006789434	NA	rs2658784	0.125215	11	textfile	NA	G	CAG-1031 abundance in stool	Gut microbiota		GCST90032251	q84HSL	1	A	93441455	4.80E-06	reported	14778	0.0273718
NA	21.388779	NA	0.00291663	NA	rs12831295	0.0905307	12	textfile	NA	G	CAG-1031 abundance in stool	Gut microbiota		GCST90032251	q84HSL	1	A	128713885	4.30E-06	reported	14777	0.0196953
NA	18.67560407	NA	0.003482516	NA	rs74873203	0.300098	14	textfile	NA	T	CAG-1031 abundance in stool	Gut microbiota		GCST90032251	q84HSL	1	C	21035046	4.40E-06	reported	14666	0.0653765
NA	24.22763017	NA	0.0034699	NA	rs17059587	-0.0999387	18	textfile	NA	C	CAG-1031 abundance in stool	Gut microbiota		GCST90032251	q84HSL	1	T	76569855	1.70E-06	reported	14778	0.020859
NA	20.86098064	NA	0.002803948	NA	rs7519123	-0.259062	1	textfile	NA	C	CAG-110 abundance in stool	Gut microbiota		GCST90032252	7e1Lf5	1	T	16942789	4.00E-06	reported	14777	0.0561905
NA	19.19861538	NA	0.002484551	NA	rs62148957	-0.189304	2	textfile	NA	A	CAG-110 abundance in stool	Gut microbiota		GCST90032252	7e1Lf5	1	C	83056523	4.90E-06	reported	13806	0.0414291
NA	18.86645659	NA	0.005748697	NA	rs1221552	-0.259913	6	textfile	NA	T	CAG-110 abundance in stool	Gut microbiota		GCST90032252	7e1Lf5	1	C	90422027	4.00E-06	reported	14778	0.0563919
NA	23.12894371	NA	0.006412009	NA	rs62529959	-0.13304	9	textfile	NA	G	CAG-110 abundance in stool	Gut microbiota		GCST90032252	7e1Lf5	1	A	7417145	1.10E-06	reported	13806	0.0272669
NA	19.26799931	NA	0.004314116	NA	rs62550808	-0.236514	9	textfile	NA	T	CAG-110 abundance in stool	Gut microbiota		GCST90032252	7e1Lf5	1	C	31953069	3.10E-08	reported	14778	0.0427421
NA	20.24647189	NA	0.004364173	NA	rs62010551	0.176204	15	textfile	NA	G	CAG-110 abundance in stool	Gut microbiota		GCST90032252	7e1Lf5	1	A	78683074	4.10E-06	reported	14666	0.0382687
NA	22.25239059	NA	0.003079382	NA	rs73157690	0.0824454	21	textfile	NA	T	CAG-110 abundance in stool	Gut microbiota		GCST90032252	7e1Lf5	1	C	45946837	4.40E-06	reported	14778	0.0179631
NA	21.07156643	NA	0.002746171	NA	rs114265851	-0.234989	1	textfile	NA	G	CAG-145 abundance in stool	Gut microbiota		GCST90032255	zL970M	1	A	188744200	4.20E-08	reported	14778	0.0428758
NA	20.76903338	NA	0.006546028	NA	rs116750580	0.202052	4	textfile	NA	C	CAG-145 abundance in stool	Gut microbiota		GCST90032255	zL970M	1	G	14329417	6.60E-07	reported	14778	0.040624
NA	26.1048528	NA	0.005515376	NA	rs10009310	-0.049298	4	textfile	NA	G	CAG-145 abundance in stool	Gut microbiota		GCST90032255	zL970M	1	C	186569901	4.40E-06	reported	14778	0.0107383
NA	21.56918459	NA	0.004979531	NA	rs74620412	-0.174002	5	textfile	NA	G	CAG-145 abundance in stool	Gut microbiota		GCST90032255	zL970M	1	A	5972715	1.10E-06	reported	14778	0.0357546
NA	20.21394454	NA	0.006686243	NA	rs117553749	0.131049	7	textfile	NA	C	CAG-145 abundance in stool	Gut microbiota		GCST90032255	zL970M	1	T	38699784	3.30E-06	reported	14778	0.0281871
NA	19.75360726	NA	0.005096714	NA	rs12576787	-0.105365	11	textfile	NA	C	CAG-145 abundance in stool	Gut microbiota		GCST90032255	zL970M	1	T	44943053	5.10E-08	reported	14777	0.0193397
NA	19.59439404	NA	0.002723867	NA	rs73083219	-0.125952	20	textfile	NA	C	CAG-145 abundance in stool	Gut microbiota		GCST90032255	zL970M	1	T	2837702	2.10E-07	reported	14778	0.0242599
NA	18.26662399	NA	0.002902105	NA	rs145594154	0.239131	1	textfile	NA	C	CAG-145 sp000435615 abundance in stool	Gut microbiota		GCST90032253	txAanS	1	T	150997045	4.80E-06	reported	14778	0.0522747
NA	20.7514803	NA	0.002848619	NA	rs11707547	0.0786051	3	textfile	NA	A	CAG-145 sp000435615 abundance in stool	Gut microbiota		GCST90032253	txAanS	1	G	174759128	1.20E-06	reported	14774	0.0161851
NA	19.56830911	NA	0.003056322	NA	rs72746245	-0.0965401	5	textfile	NA	G	CAG-145 sp000435615 abundance in stool	Gut microbiota		GCST90032253	txAanS	1	A	28115568	4.50E-06	reported	14778	0.0210408
NA	20.40038686	NA	0.00303018	NA	rs201043	0.0755344	6	textfile	NA	G	CAG-145 sp000435615 abundance in stool	Gut microbiota		GCST90032253	txAanS	1	A	6714317	8.60E-07	reported	14778	0.0153485
NA	20.20189916	NA	0.006254067	NA	rs2244263	0.117111	7	textfile	NA	C	CAG-145 sp000435615 abundance in stool	Gut microbiota		GCST90032253	txAanS	1	T	110111617	1.50E-06	reported	14666	0.024333
NA	21.62634164	NA	0.004043345	NA	rs10812297	-0.0703338	9	textfile	NA	C	CAG-145 sp000435615 abundance in stool	Gut microbiota		GCST90032253	txAanS	1	T	25665387	3.60E-06	reported	14778	0.0151807
NA	20.54803057	NA	0.003048874	NA	rs2087310	0.0921581	11	textfile	NA	A	CAG-145 sp000435615 abundance in stool	Gut microbiota		GCST90032253	txAanS	1	G	92930385	4.80E-06	reported	14778	0.0201537
NA	22.26224337	NA	0.003805992	NA	rs118020824	0.261744	12	textfile	NA	C	CAG-145 sp000435615 abundance in stool	Gut microbiota		GCST90032253	txAanS	1	T	5491159	1.00E-08	reported	14778	0.0456839
NA	19.50362553	NA	0.003632296	NA	rs143736490	-0.16566	20	textfile	NA	G	CAG-145 sp000435615 abundance in stool	Gut microbiota		GCST90032253	txAanS	1	C	2967603	3.20E-06	reported	14776	0.0355831
NA	23.04053248	NA	0.004309831	NA	rs12074319	0.126398	1	textfile	NA	T	CAG-145 sp002320005 abundance in stool	Gut microbiota		GCST90032254	pfS7BJ	1	C	10770486	3.50E-06	reported	14778	0.027256
NA	18.1717846	NA	0.00465207	NA	rs10931443	0.0411734	2	textfile	NA	G	CAG-145 sp002320005 abundance in stool	Gut microbiota		GCST90032254	pfS7BJ	1	A	153054957	4.30E-10	reported	14778	0.00659452
NA	22.73328257	NA	0.00380363	NA	rs13025431	0.0408933	2	textfile	NA	G	CAG-145 sp002320005 abundance in stool	Gut microbiota		GCST90032254	pfS7BJ	1	A	153154209	3.80E-06	reported	14777	0.00884377
NA	19.28125379	NA	0.003202185	NA	rs73203290	-0.0329054	3	textfile	NA	A	CAG-145 sp002320005 abundance in stool	Gut microbiota		GCST90032254	pfS7BJ	1	T	106540146	4.10E-06	reported	14778	0.00714317
NA	23.30951774	NA	0.005021104	NA	rs113106320	0.117179	6	textfile	NA	A	CAG-145 sp002320005 abundance in stool	Gut microbiota		GCST90032254	pfS7BJ	1	G	161328361	4.00E-06	reported	14775	0.0254124
NA	19.60418464	NA	0.003848029	NA	rs156926	0.0504456	7	textfile	NA	G	CAG-145 sp002320005 abundance in stool	Gut microbiota		GCST90032254	pfS7BJ	1	T	132487165	3.40E-06	reported	14666	0.0108539
NA	20.5928773	NA	0.006458296	NA	rs62553714	-0.0467362	9	textfile	NA	T	CAG-145 sp002320005 abundance in stool	Gut microbiota		GCST90032254	pfS7BJ	1	C	29342796	3.70E-06	reported	14778	0.0101009
NA	23.82694012	NA	0.003917083	NA	rs2073142	-0.0321878	20	textfile	NA	T	CAG-145 sp002320005 abundance in stool	Gut microbiota		GCST90032254	pfS7BJ	1	C	57590880	4.30E-06	reported	14778	0.00700624
NA	26.73356971	NA	0.005493124	NA	rs12739461	0.0756103	1	textfile	NA	C	CAG-170 sp003516765 abundance in stool	Gut microbiota		GCST90032256	U7c0ML	1	T	206473875	8.00E-07	reported	14778	0.0153196
NA	19.6962442	NA	0.00532087	NA	rs72780529	-0.128374	2	textfile	NA	A	CAG-170 sp003516765 abundance in stool	Gut microbiota		GCST90032256	U7c0ML	1	G	4216607	2.10E-06	reported	14778	0.0270844
NA	20.63142482	NA	0.003964813	NA	rs7587359	0.0795354	2	textfile	NA	A	CAG-170 sp003516765 abundance in stool	Gut microbiota		GCST90032256	U7c0ML	1	T	97564165	1.20E-06	reported	14778	0.0163543
NA	20.12539576	NA	0.00575155	NA	rs75821360	-0.223747	4	textfile	NA	A	CAG-170 sp003516765 abundance in stool	Gut microbiota		GCST90032256	U7c0ML	1	T	56689126	2.80E-06	reported	14778	0.0477495
NA	18.51905963	NA	0.005861354	NA	rs10049846	0.0860815	4	textfile	NA	T	CAG-170 sp003516765 abundance in stool	Gut microbiota		GCST90032256	U7c0ML	1	C	110582657	1.80E-07	reported	14778	0.0164902
NA	24.86450169	NA	0.004416536	NA	rs189113914	-0.168511	8	textfile	NA	T	CAG-170 sp003516765 abundance in stool	Gut microbiota		GCST90032256	U7c0ML	1	A	12007703	1.30E-06	reported	14666	0.0348363
NA	20.08424213	NA	0.003495292	NA	rs77414905	0.108341	8	textfile	NA	T	CAG-170 sp003516765 abundance in stool	Gut microbiota		GCST90032256	U7c0ML	1	C	46083348	4.70E-06	reported	14778	0.023659
NA	20.84840848	NA	0.003463853	NA	rs1880069	-0.0672799	10	textfile	NA	G	CAG-170 sp003516765 abundance in stool	Gut microbiota		GCST90032256	U7c0ML	1	A	55785709	4.00E-06	reported	14778	0.0145936
NA	21.95037492	NA	0.00601059	NA	rs195869	0.0854096	16	textfile	NA	T	CAG-170 sp003516765 abundance in stool	Gut microbiota		GCST90032256	U7c0ML	1	C	26845781	9.80E-07	reported	14778	0.0174479
NA	18.91230436	NA	0.004912399	NA	rs62098130	-0.0973142	18	textfile	NA	G	CAG-170 sp003516765 abundance in stool	Gut microbiota		GCST90032256	U7c0ML	1	T	74231517	8.30E-07	reported	14778	0.0197428
NA	21.85215861	NA	0.004191173	NA	rs6084086	-0.119288	20	textfile	NA	G	CAG-170 sp003516765 abundance in stool	Gut microbiota		GCST90032256	U7c0ML	1	A	2695163	1.30E-06	reported	14778	0.024631
NA	22.88198499	NA	0.003918227	NA	rs59244950	-0.0827374	20	textfile	NA	G	CAG-170 sp003516765 abundance in stool	Gut microbiota		GCST90032256	U7c0ML	1	C	59202597	2.60E-06	reported	14778	0.0175907
NA	21.59786144	NA	0.004247703	NA	rs5993734	0.152825	22	textfile	NA	T	CAG-170 sp003516765 abundance in stool	Gut microbiota		GCST90032256	U7c0ML	1	C	19618273	1.10E-06	reported	14778	0.0313048
NA	23.0019235	NA	0.004358074	NA	rs3013431	-0.103611	1	textfile	NA	C	CAG-177 abundance in stool	Gut microbiota		GCST90032261	FY5cKA	1	T	112699866	1.80E-06	reported	14778	0.0216981
NA	21.40789267	NA	0.004268425	NA	rs12126972	0.175328	1	textfile	NA	C	CAG-177 abundance in stool	Gut microbiota		GCST90032261	FY5cKA	1	G	215836657	2.80E-06	reported	14778	0.0374046
NA	19.97404111	NA	0.005528421	NA	rs10026739	-0.107764	4	textfile	NA	G	CAG-177 abundance in stool	Gut microbiota		GCST90032261	FY5cKA	1	A	95870255	4.60E-06	reported	14778	0.0235164
NA	21.02469668	NA	0.006541548	NA	rs78706190	-0.204884	12	textfile	NA	C	CAG-177 abundance in stool	Gut microbiota		GCST90032261	FY5cKA	1	T	129883962	3.90E-06	reported	14778	0.044401
NA	21.83045198	NA	0.004317877	NA	rs72738598	0.404824	15	textfile	NA	A	CAG-177 abundance in stool	Gut microbiota		GCST90032261	FY5cKA	1	T	52540578	4.00E-06	reported	14778	0.0878038
NA	18.75133252	NA	0.005807611	NA	rs34966720	-0.139812	16	textfile	NA	G	CAG-177 abundance in stool	Gut microbiota		GCST90032261	FY5cKA	1	C	11368607	3.30E-10	reported	14778	0.0222473
NA	21.17231867	NA	0.003601854	NA	rs62060068	0.41883	17	textfile	NA	T	CAG-177 abundance in stool	Gut microbiota		GCST90032261	FY5cKA	1	C	50279407	4.40E-07	reported	14778	0.0828932
NA	23.99301297	NA	0.006569841	NA	rs28824495	0.339415	19	textfile	NA	C	CAG-177 abundance in stool	Gut microbiota		GCST90032261	FY5cKA	1	T	3717776	2.70E-07	reported	14778	0.065962
NA	19.43741927	NA	0.005179945	NA	rs8128434	-0.140435	21	textfile	NA	G	CAG-177 abundance in stool	Gut microbiota		GCST90032261	FY5cKA	1	A	44438323	2.60E-06	reported	14778	0.0298561
NA	22.04657828	NA	0.004521404	NA	rs55969230	0.156554	1	textfile	NA	C	CAG-177 sp002438685 abundance in stool	Gut microbiota		GCST90032257	LR5dEB	1	T	108213870	9.70E-07	reported	14778	0.0319665
NA	21.82316991	NA	0.00443306	NA	rs36143851	0.119629	3	textfile	NA	T	CAG-177 sp002438685 abundance in stool	Gut microbiota		GCST90032257	LR5dEB	1	G	153522578	3.40E-06	reported	14778	0.0257482
NA	19.21252341	NA	0.005085083	NA	rs7639187	0.0933403	3	textfile	NA	T	CAG-177 sp002438685 abundance in stool	Gut microbiota		GCST90032257	LR5dEB	1	C	172874521	2.60E-07	reported	14778	0.0181286
NA	23.22465519	NA	0.004560807	NA	rs1436533	-0.0921054	4	textfile	NA	T	CAG-177 sp002438685 abundance in stool	Gut microbiota		GCST90032257	LR5dEB	1	C	95879144	1.10E-06	reported	14778	0.0188992
NA	20.00090592	NA	0.006081149	NA	rs193144607	-0.240828	7	textfile	NA	T	CAG-177 sp002438685 abundance in stool	Gut microbiota		GCST90032257	LR5dEB	1	C	7960710	4.00E-06	reported	14777	0.0522421
NA	21.15062128	NA	0.003730169	NA	rs619151	0.0885223	11	textfile	NA	G	CAG-177 sp002438685 abundance in stool	Gut microbiota		GCST90032257	LR5dEB	1	T	114190692	7.30E-07	reported	14778	0.0178715
NA	20.23742126	NA	0.006130253	NA	rs78706190	-0.165104	12	textfile	NA	C	CAG-177 sp002438685 abundance in stool	Gut microbiota		GCST90032257	LR5dEB	1	T	129883962	3.40E-06	reported	13806	0.0355226
NA	20.9984566	NA	0.005765641	NA	rs72738598	0.377975	15	textfile	NA	A	CAG-177 sp002438685 abundance in stool	Gut microbiota		GCST90032257	LR5dEB	1	T	52540578	7.40E-08	reported	14778	0.0702542
NA	20.49199618	NA	0.003892493	NA	rs34966720	-0.099372	16	textfile	NA	G	CAG-177 sp002438685 abundance in stool	Gut microbiota		GCST90032257	LR5dEB	1	C	11368607	2.40E-08	reported	14778	0.0178004
NA	21.29384136	NA	0.003943089	NA	rs28824495	0.296168	19	textfile	NA	C	CAG-177 sp002438685 abundance in stool	Gut microbiota		GCST90032257	LR5dEB	1	T	3717776	2.00E-08	reported	14778	0.0527796
NA	22.02715937	NA	0.006297024	NA	rs117345628	-0.369805	21	textfile	NA	A	CAG-177 sp002438685 abundance in stool	Gut microbiota		GCST90032257	LR5dEB	1	G	39483967	4.70E-06	reported	14777	0.0807724
NA	21.35744466	NA	0.005610993	NA	rs55969230	0.163692	1	textfile	NA	C	CAG-177 sp002451755 abundance in stool	Gut microbiota		GCST90032258	cIOQPZ	1	T	108213870	4.30E-07	reported	14778	0.0323805
NA	22.41775985	NA	0.004488563	NA	rs62642788	-0.0941551	2	textfile	NA	C	CAG-177 sp002451755 abundance in stool	Gut microbiota		GCST90032258	cIOQPZ	1	T	239738858	2.50E-06	reported	14775	0.0199982
NA	20.51573708	NA	0.005713869	NA	rs7639187	0.0859953	3	textfile	NA	T	CAG-177 sp002451755 abundance in stool	Gut microbiota		GCST90032258	cIOQPZ	1	C	172874521	2.80E-06	reported	14774	0.018364
NA	19.33710711	NA	0.005411498	NA	rs1436533	-0.0896563	4	textfile	NA	T	CAG-177 sp002451755 abundance in stool	Gut microbiota		GCST90032258	cIOQPZ	1	C	95879144	2.80E-06	reported	14776	0.0191458
NA	22.71878181	NA	0.007425121	NA	rs62427125	0.217797	6	textfile	NA	C	CAG-177 sp002451755 abundance in stool	Gut microbiota		GCST90032258	cIOQPZ	1	A	144002155	4.30E-06	reported	14778	0.0474049
NA	19.41270965	NA	0.006267395	NA	rs619151	0.0831045	11	textfile	NA	G	CAG-177 sp002451755 abundance in stool	Gut microbiota		GCST90032258	cIOQPZ	1	T	114190692	4.40E-06	reported	14775	0.0181039
NA	22.04750118	NA	0.004479335	NA	rs72738598	0.34401	15	textfile	NA	A	CAG-177 sp002451755 abundance in stool	Gut microbiota		GCST90032258	cIOQPZ	1	T	52540578	1.30E-06	reported	14778	0.0711637
NA	22.31711168	NA	0.004556077	NA	rs34966720	-0.106941	16	textfile	NA	G	CAG-177 sp002451755 abundance in stool	Gut microbiota		GCST90032258	cIOQPZ	1	C	11368607	3.00E-09	reported	14778	0.0180316
NA	20.60804935	NA	0.005300959	NA	rs28824495	0.29013	19	textfile	NA	C	CAG-177 sp002451755 abundance in stool	Gut microbiota		GCST90032258	cIOQPZ	1	T	3717776	5.70E-08	reported	14778	0.0534654
NA	19.7297775	NA	0.005626261	NA	rs165560	0.349548	20	textfile	NA	T	CAG-177 sp002451755 abundance in stool	Gut microbiota		GCST90032258	cIOQPZ	1	A	12911488	4.60E-06	reported	14666	0.0763141
NA	19.92178479	NA	0.005575769	NA	rs7639187	0.121515	3	textfile	NA	T	CAG-177 sp003514385 abundance in stool	Gut microbiota		GCST90032259	4YiUif	1	C	172874521	8.00E-07	reported	14666	0.0246209
NA	20.89852652	NA	0.004799957	NA	rs1436533	-0.118147	4	textfile	NA	T	CAG-177 sp003514385 abundance in stool	Gut microbiota		GCST90032259	4YiUif	1	C	95879144	4.20E-06	reported	14778	0.025668
NA	21.20485364	NA	0.005880102	NA	rs62427125	0.302287	6	textfile	NA	C	CAG-177 sp003514385 abundance in stool	Gut microbiota		GCST90032259	4YiUif	1	A	144002155	2.00E-06	reported	14778	0.0635507
NA	22.07599106	NA	0.005248595	NA	rs78706190	-0.232122	12	textfile	NA	C	CAG-177 sp003514385 abundance in stool	Gut microbiota		GCST90032259	4YiUif	1	T	129883962	1.50E-06	reported	14777	0.0482464
NA	20.02428412	NA	0.004626657	NA	rs72738598	0.466069	15	textfile	NA	A	CAG-177 sp003514385 abundance in stool	Gut microbiota		GCST90032259	4YiUif	1	T	52540578	1.00E-06	reported	14666	0.0954077
NA	24.16387886	NA	0.006656415	NA	rs34966720	-0.135449	16	textfile	NA	G	CAG-177 sp003514385 abundance in stool	Gut microbiota		GCST90032259	4YiUif	1	C	11368607	2.10E-08	reported	14777	0.0241738
NA	23.88985684	NA	0.005252954	NA	rs7217298	-0.112919	17	textfile	NA	A	CAG-177 sp003514385 abundance in stool	Gut microbiota		GCST90032259	4YiUif	1	G	14762937	2.70E-06	reported	14778	0.0240572
NA	21.66925456	NA	0.005019902	NA	rs28824495	0.375421	19	textfile	NA	C	CAG-177 sp003514385 abundance in stool	Gut microbiota		GCST90032259	4YiUif	1	T	3717776	1.60E-07	reported	14666	0.0716733
NA	19.22690168	NA	0.005804826	NA	rs8128434	-0.151605	21	textfile	NA	G	CAG-177 sp003514385 abundance in stool	Gut microbiota		GCST90032259	4YiUif	1	A	44438323	3.00E-06	reported	14778	0.0324418
NA	20.44207631	NA	0.005849883	NA	rs202123822	-0.137837	1	textfile	NA	T	CAG-177 sp003538135 abundance in stool	Gut microbiota		GCST90032260	RzQClC	1	C	64546939	2.80E-06	reported	14778	0.0293992
NA	20.48196726	NA	0.005518541	NA	rs2999156	-0.0723218	1	textfile	NA	G	CAG-177 sp003538135 abundance in stool	Gut microbiota		GCST90032260	RzQClC	1	C	112704505	8.40E-07	reported	14777	0.0146854
NA	21.34927652	NA	0.005788301	NA	rs2185315	0.170066	1	textfile	NA	T	CAG-177 sp003538135 abundance in stool	Gut microbiota		GCST90032260	RzQClC	1	C	215864158	6.10E-07	reported	14777	0.034099
NA	21.47432431	NA	0.005884224	NA	rs10197213	0.210143	2	textfile	NA	G	CAG-177 sp003538135 abundance in stool	Gut microbiota		GCST90032260	RzQClC	1	A	33964276	2.20E-06	reported	14778	0.0443855
NA	19.01479893	NA	0.005508319	NA	rs149975310	0.355174	3	textfile	NA	T	CAG-177 sp003538135 abundance in stool	Gut microbiota		GCST90032260	RzQClC	1	C	113221846	8.80E-07	reported	14778	0.0722514
NA	19.16742399	NA	0.005633886	NA	rs9375059	0.0689039	6	textfile	NA	A	CAG-177 sp003538135 abundance in stool	Gut microbiota		GCST90032260	RzQClC	1	G	121743610	2.70E-06	reported	14778	0.0146762
NA	23.4075704	NA	0.006431698	NA	rs34966720	-0.0829443	16	textfile	NA	G	CAG-177 sp003538135 abundance in stool	Gut microbiota		GCST90032260	RzQClC	1	C	11368607	2.20E-08	reported	14778	0.0148301
NA	20.07762419	NA	0.00646398	NA	rs56407369	-0.0766626	17	textfile	NA	T	CAG-177 sp003538135 abundance in stool	Gut microbiota		GCST90032260	RzQClC	1	C	10998317	3.90E-06	reported	14778	0.0166149
NA	19.84004012	NA	0.005173629	NA	rs79696893	-0.156182	18	textfile	NA	A	CAG-177 sp003538135 abundance in stool	Gut microbiota		GCST90032260	RzQClC	1	G	52608901	4.00E-06	reported	14778	0.0338793
NA	20.62927004	NA	0.005837984	NA	rs12628297	-0.13635	22	textfile	NA	A	CAG-177 sp003538135 abundance in stool	Gut microbiota		GCST90032260	RzQClC	1	G	27552092	2.90E-06	reported	14778	0.0291521
NA	20.5376321	NA	0.005845286	NA	rs11681167	0.127692	2	textfile	NA	T	CAG-180 sp000432435 abundance in stool	Gut microbiota		GCST90032262	HNdr6S	1	C	36923388	2.40E-07	reported	14777	0.0247108
NA	20.12607259	NA	0.006096729	NA	rs967895	0.121929	2	textfile	NA	G	CAG-180 sp000432435 abundance in stool	Gut microbiota		GCST90032262	HNdr6S	1	A	111043825	4.00E-06	reported	14778	0.0264269
NA	21.27116767	NA	0.006980399	NA	rs7599804	0.20293	2	textfile	NA	C	CAG-180 sp000432435 abundance in stool	Gut microbiota		GCST90032262	HNdr6S	1	G	234764714	1.30E-06	reported	14778	0.0419521
NA	20.38414613	NA	0.006744393	NA	rs111717438	0.12414	3	textfile	NA	A	CAG-180 sp000432435 abundance in stool	Gut microbiota		GCST90032262	HNdr6S	1	G	2548151	4.00E-06	reported	14778	0.0269076
NA	20.65781248	NA	0.006703474	NA	rs78279385	0.158067	6	textfile	NA	G	CAG-180 sp000432435 abundance in stool	Gut microbiota		GCST90032262	HNdr6S	1	A	32483981	2.90E-08	reported	14778	0.0284821
NA	22.5747188	NA	0.00721335	NA	rs79338453	-0.237214	7	textfile	NA	A	CAG-180 sp000432435 abundance in stool	Gut microbiota		GCST90032262	HNdr6S	1	G	105907475	2.50E-06	reported	14778	0.0503448
NA	21.54412835	NA	0.006829554	NA	rs278576	-0.132723	8	textfile	NA	C	CAG-180 sp000432435 abundance in stool	Gut microbiota		GCST90032262	HNdr6S	1	T	93146910	4.30E-07	reported	14778	0.0262572
NA	22.31108606	NA	0.006298673	NA	rs11057029	0.135177	12	textfile	NA	C	CAG-180 sp000432435 abundance in stool	Gut microbiota		GCST90032262	HNdr6S	1	G	16666481	4.00E-07	reported	14778	0.0266785
NA	21.90217178	NA	0.00354124	NA	rs79834276	-0.249813	14	textfile	NA	C	CAG-180 sp000432435 abundance in stool	Gut microbiota		GCST90032262	HNdr6S	1	T	48808533	1.90E-06	reported	14778	0.0524976
NA	19.53047519	NA	0.005638151	NA	rs148911923	0.600151	15	textfile	NA	T	CAG-180 sp000432435 abundance in stool	Gut microbiota		GCST90032262	HNdr6S	1	G	38837526	3.00E-06	reported	14778	0.128504
NA	20.42827163	NA	0.005438655	NA	rs2772243	0.0666247	1	textfile	NA	G	CAG-194 sp002441865 abundance in stool	Gut microbiota		GCST90032263	URDHO5	1	A	204651165	4.80E-06	reported	14778	0.0145732
NA	18.9274416	NA	0.001774498	NA	rs4663553	-0.0593388	2	textfile	NA	A	CAG-194 sp002441865 abundance in stool	Gut microbiota		GCST90032263	URDHO5	1	C	235192208	1.40E-06	reported	14778	0.0123115
NA	22.02200376	NA	0.005876468	NA	rs115395107	-0.10962	3	textfile	NA	A	CAG-194 sp002441865 abundance in stool	Gut microbiota		GCST90032263	URDHO5	1	T	144778895	4.90E-06	reported	14778	0.024003
NA	24.9480903	NA	0.004489073	NA	rs35516842	-0.0362541	4	textfile	NA	G	CAG-194 sp002441865 abundance in stool	Gut microbiota		GCST90032263	URDHO5	1	C	6466829	1.90E-07	reported	14778	0.00695787
NA	21.6787907	NA	0.004415393	NA	rs16894216	-0.0980246	6	textfile	NA	T	CAG-194 sp002441865 abundance in stool	Gut microbiota		GCST90032263	URDHO5	1	C	28696436	5.20E-07	reported	14777	0.0195309
NA	22.64138513	NA	0.002754356	NA	rs36024384	0.0528425	9	textfile	NA	G	CAG-194 sp002441865 abundance in stool	Gut microbiota		GCST90032263	URDHO5	1	A	77596188	1.60E-06	reported	14778	0.011017
NA	23.27086397	NA	0.001560181	NA	rs11196036	-0.0631265	10	textfile	NA	T	CAG-194 sp002441865 abundance in stool	Gut microbiota		GCST90032263	URDHO5	1	A	112655358	2.60E-07	reported	14778	0.0122515
NA	19.65542899	NA	0.001452544	NA	rs9538890	-0.0344078	13	textfile	NA	C	CAG-194 sp002441865 abundance in stool	Gut microbiota		GCST90032263	URDHO5	1	T	60730810	2.70E-06	reported	14778	0.00732713
NA	21.03053822	NA	0.002924095	NA	rs11625348	0.0385958	14	textfile	NA	C	CAG-194 sp002441865 abundance in stool	Gut microbiota		GCST90032263	URDHO5	1	T	55883561	2.40E-06	reported	14778	0.00818701
NA	18.91242058	NA	0.002674236	NA	rs11082524	0.0508138	18	textfile	NA	G	CAG-194 sp002441865 abundance in stool	Gut microbiota		GCST90032263	URDHO5	1	T	46391146	5.80E-07	reported	14778	0.0101703
NA	22.90440406	NA	0.004043992	NA	rs6657600	-0.214814	1	textfile	NA	G	CAG-245 abundance in stool	Gut microbiota		GCST90032265	Ps7lzh	1	T	82664709	3.10E-06	reported	14778	0.0460315
NA	24.23009535	NA	0.005867804	NA	rs7515895	0.12138	1	textfile	NA	T	CAG-245 abundance in stool	Gut microbiota		GCST90032265	Ps7lzh	1	C	172447720	1.30E-09	reported	14778	0.0200095
NA	22.16580721	NA	0.001067976	NA	rs74839180	0.330609	2	textfile	NA	T	CAG-245 abundance in stool	Gut microbiota		GCST90032265	Ps7lzh	1	C	6620806	4.60E-08	reported	14778	0.0605015
NA	23.61214242	NA	0.00411371	NA	rs12477883	-0.13567	2	textfile	NA	C	CAG-245 abundance in stool	Gut microbiota		GCST90032265	Ps7lzh	1	T	82438713	1.10E-06	reported	14778	0.0278354
NA	18.56807839	NA	0.007478714	NA	rs13088215	0.146346	3	textfile	NA	A	CAG-245 abundance in stool	Gut microbiota		GCST90032265	Ps7lzh	1	G	109969269	2.80E-06	reported	14778	0.0312296
NA	23.53705473	NA	0.004688447	NA	rs17445998	-0.253661	4	textfile	NA	C	CAG-245 abundance in stool	Gut microbiota		GCST90032265	Ps7lzh	1	T	42110519	5.20E-07	reported	14778	0.0505603
NA	22.78472041	NA	0.004254674	NA	rs71666202	0.244221	7	textfile	NA	C	CAG-245 abundance in stool	Gut microbiota		GCST90032265	Ps7lzh	1	T	76829431	8.00E-07	reported	14778	0.0494849
NA	19.93514395	NA	0.006218571	NA	rs57291069	-0.0969868	8	textfile	NA	G	CAG-245 abundance in stool	Gut microbiota		GCST90032265	Ps7lzh	1	T	23712698	1.70E-06	reported	14777	0.0202461
NA	19.08018431	NA	0.004528518	NA	rs7515895	0.107526	1	textfile	NA	T	CAG-245 sp000435175 abundance in stool	Gut microbiota		GCST90032264	TbILLi	1	C	172447720	2.10E-09	reported	14778	0.0179536
NA	19.44594997	NA	0.003395794	NA	rs74839180	0.289289	2	textfile	NA	T	CAG-245 sp000435175 abundance in stool	Gut microbiota		GCST90032264	TbILLi	1	C	6620806	9.90E-08	reported	14778	0.054293
NA	22.89100303	NA	0.007349021	NA	rs12477883	-0.12482	2	textfile	NA	C	CAG-245 sp000435175 abundance in stool	Gut microbiota		GCST90032264	TbILLi	1	T	82438713	5.80E-07	reported	14778	0.024979
NA	24.02320068	NA	0.00491245	NA	rs13088215	0.132851	3	textfile	NA	A	CAG-245 sp000435175 abundance in stool	Gut microbiota		GCST90032264	TbILLi	1	G	109969269	2.10E-06	reported	14778	0.0280235
NA	23.98498154	NA	0.004778826	NA	rs17445998	-0.226765	4	textfile	NA	C	CAG-245 sp000435175 abundance in stool	Gut microbiota		GCST90032264	TbILLi	1	T	42110519	5.80E-07	reported	14778	0.0453691
NA	22.58284506	NA	0.002217766	NA	rs71666202	0.204949	7	textfile	NA	C	CAG-245 sp000435175 abundance in stool	Gut microbiota		GCST90032264	TbILLi	1	T	76829431	3.90E-06	reported	14778	0.0444056
NA	20.95991263	NA	0.003905541	NA	rs10278671	-0.0936594	7	textfile	NA	T	CAG-245 sp000435175 abundance in stool	Gut microbiota		GCST90032264	TbILLi	1	C	154791344	3.80E-06	reported	14778	0.020268
NA	20.70975821	NA	0.005244583	NA	rs57291069	-0.0832398	8	textfile	NA	G	CAG-245 sp000435175 abundance in stool	Gut microbiota		GCST90032264	TbILLi	1	T	23712698	4.60E-06	reported	14778	0.0181664
NA	24.19354635	NA	0.007572418	NA	rs9671261	-0.109951	14	textfile	NA	T	CAG-245 sp000435175 abundance in stool	Gut microbiota		GCST90032264	TbILLi	1	C	24946992	4.90E-06	reported	14666	0.0240733
NA	19.7307441	NA	0.006893262	NA	rs1887934	-0.0783424	20	textfile	NA	A	CAG-245 sp000435175 abundance in stool	Gut microbiota		GCST90032264	TbILLi	1	T	50301749	1.60E-06	reported	12157	0.0163239
NA	24.98360682	NA	0.003295304	NA	rs6699916	-0.0667959	1	textfile	NA	A	CAG-269 sp001915995 abundance in stool	Gut microbiota		GCST90032266	5oujzf	1	G	161917546	2.50E-06	reported	14778	0.0141759
NA	19.11553218	NA	0.007239451	NA	rs6894193	0.0842334	5	textfile	NA	T	CAG-269 sp001915995 abundance in stool	Gut microbiota		GCST90032266	5oujzf	1	G	175062785	2.50E-06	reported	14778	0.0178954
NA	20.71175681	NA	0.003099675	NA	rs1920604	0.0670462	12	textfile	NA	T	CAG-269 sp001915995 abundance in stool	Gut microbiota		GCST90032266	5oujzf	1	A	114254567	2.20E-06	reported	14778	0.0141625
NA	21.62961228	NA	0.003068936	NA	rs73202898	0.267419	13	textfile	NA	G	CAG-269 sp001915995 abundance in stool	Gut microbiota		GCST90032266	5oujzf	1	A	54904307	4.80E-07	reported	14778	0.0531012
NA	22.67754326	NA	0.004684413	NA	rs57375211	0.109655	16	textfile	NA	G	CAG-269 sp001915995 abundance in stool	Gut microbiota		GCST90032266	5oujzf	1	A	84166970	4.90E-08	reported	14778	0.0201033
NA	18.53037409	NA	0.007578727	NA	rs76026163	0.267684	20	textfile	NA	A	CAG-269 sp001915995 abundance in stool	Gut microbiota		GCST90032266	5oujzf	1	G	4618793	2.40E-06	reported	14778	0.0567271
NA	20.06389529	NA	0.007340474	NA	rs4952151	-0.124276	2	textfile	NA	A	CAG-269 sp001916065 abundance in stool	Gut microbiota		GCST90032267	A8O3ZD	1	G	30573802	1.60E-06	reported	14778	0.025929
NA	19.39837294	NA	0.002595302	NA	rs4672483	0.0952907	2	textfile	NA	A	CAG-269 sp001916065 abundance in stool	Gut microbiota		GCST90032267	A8O3ZD	1	G	62245679	3.90E-06	reported	14778	0.0206502
NA	23.57402463	NA	0.005054673	NA	rs62291025	-0.0956086	3	textfile	NA	T	CAG-269 sp001916065 abundance in stool	Gut microbiota		GCST90032267	A8O3ZD	1	C	194782750	4.40E-06	reported	14673	0.0208172
NA	19.06460469	NA	0.004069929	NA	rs139492259	0.314364	4	textfile	NA	G	CAG-269 sp001916065 abundance in stool	Gut microbiota		GCST90032267	A8O3ZD	1	A	173328212	1.10E-06	reported	14778	0.0646289
NA	22.05182551	NA	0.004098056	NA	rs282375	0.0777152	5	textfile	NA	C	CAG-269 sp001916065 abundance in stool	Gut microbiota		GCST90032267	A8O3ZD	1	G	73977115	3.80E-06	reported	12157	0.0168162
NA	20.26171544	NA	0.007630843	NA	rs76888365	-0.154958	7	textfile	NA	C	CAG-269 sp001916065 abundance in stool	Gut microbiota		GCST90032267	A8O3ZD	1	T	99226894	3.00E-07	reported	14778	0.0302475
NA	19.91026978	NA	0.003776526	NA	rs11109072	-0.161165	12	textfile	NA	C	CAG-269 sp001916065 abundance in stool	Gut microbiota		GCST90032267	A8O3ZD	1	A	97507492	1.70E-06	reported	14778	0.0336364
NA	19.01492179	NA	0.007860687	NA	rs148383881	0.355736	13	textfile	NA	G	CAG-269 sp001916065 abundance in stool	Gut microbiota		GCST90032267	A8O3ZD	1	A	69912834	1.40E-08	reported	14778	0.06271
NA	24.11559144	NA	0.003570693	NA	rs4777599	0.0766008	15	textfile	NA	A	CAG-269 sp001916065 abundance in stool	Gut microbiota		GCST90032267	A8O3ZD	1	G	73337405	3.70E-06	reported	14778	0.0165547
NA	18.12280436	NA	0.003178693	NA	rs12073549	-0.100246	1	textfile	NA	C	CAG-269 sp002372935 abundance in stool	Gut microbiota		GCST90032268	dzrjiy	1	T	17394049	4.70E-06	reported	12156	0.021901
NA	18.77253598	NA	0.005192141	NA	rs150433877	0.0726676	2	textfile	NA	A	CAG-269 sp002372935 abundance in stool	Gut microbiota		GCST90032268	dzrjiy	1	G	128382930	4.70E-06	reported	14778	0.0158746
NA	20.17814416	NA	0.007091668	NA	rs4340879	0.0487688	5	textfile	NA	A	CAG-269 sp002372935 abundance in stool	Gut microbiota		GCST90032268	dzrjiy	1	G	180054302	2.10E-06	reported	14778	0.0102846
NA	21.76892538	NA	0.004239663	NA	rs73728503	0.0643073	7	textfile	NA	T	CAG-269 sp002372935 abundance in stool	Gut microbiota		GCST90032268	dzrjiy	1	C	152931469	6.50E-08	reported	12157	0.0118995
NA	22.61190022	NA	0.00420795	NA	rs8059594	-0.0556165	16	textfile	NA	A	CAG-269 sp002372935 abundance in stool	Gut microbiota		GCST90032268	dzrjiy	1	G	54280541	2.20E-06	reported	12157	0.0117534
NA	22.88416217	NA	0.004072042	NA	rs8080540	0.0690511	17	textfile	NA	T	CAG-269 sp002372935 abundance in stool	Gut microbiota		GCST90032268	dzrjiy	1	C	72669137	1.50E-06	reported	14777	0.0143594
NA	23.78735467	NA	0.004352729	NA	rs1474909	0.094993	20	textfile	NA	C	CAG-269 sp002372935 abundance in stool	Gut microbiota		GCST90032268	dzrjiy	1	A	59984599	4.70E-06	reported	14778	0.0207423
NA	24.05784572	NA	0.006593064	NA	rs1474687	0.0923901	1	textfile	NA	G	CAG-273 sp003507395 abundance in stool	Gut microbiota		GCST90032269	MWymTw	1	A	14755183	1.50E-07	reported	14778	0.0175952
NA	23.75116904	NA	0.004654177	NA	rs34760325	-0.0849393	1	textfile	NA	A	CAG-273 sp003507395 abundance in stool	Gut microbiota		GCST90032269	MWymTw	1	G	214728992	1.60E-06	reported	14778	0.0176834
NA	20.29934381	NA	0.001145422	NA	rs75171778	0.212642	2	textfile	NA	A	CAG-273 sp003507395 abundance in stool	Gut microbiota		GCST90032269	MWymTw	1	G	40347897	2.00E-06	reported	14775	0.0447028
NA	19.09315336	NA	0.00688654	NA	rs72997769	0.145609	3	textfile	NA	C	CAG-273 sp003507395 abundance in stool	Gut microbiota		GCST90032269	MWymTw	1	G	1406701	1.10E-06	reported	14778	0.0298528
NA	22.3519491	NA	0.002730388	NA	rs76506738	-0.110185	4	textfile	NA	G	CAG-273 sp003507395 abundance in stool	Gut microbiota		GCST90032269	MWymTw	1	A	6002590	1.10E-06	reported	14774	0.0225857
NA	22.38385887	NA	0.002627002	NA	rs35788979	0.0991035	4	textfile	NA	G	CAG-273 sp003507395 abundance in stool	Gut microbiota		GCST90032269	MWymTw	1	A	17072543	2.90E-06	reported	14778	0.0211891
NA	18.40558227	NA	0.004095931	NA	rs78796791	0.313465	4	textfile	NA	G	CAG-273 sp003507395 abundance in stool	Gut microbiota		GCST90032269	MWymTw	1	A	53992521	2.70E-06	reported	14778	0.0668139
NA	20.02369776	NA	0.002632845	NA	rs728949	-0.0962704	7	textfile	NA	G	CAG-273 sp003507395 abundance in stool	Gut microbiota		GCST90032269	MWymTw	1	A	3081896	1.20E-06	reported	14778	0.0198135
NA	24.5168882	NA	0.002294614	NA	rs16933036	0.308984	8	textfile	NA	A	CAG-273 sp003507395 abundance in stool	Gut microbiota		GCST90032269	MWymTw	1	G	66737446	1.30E-08	reported	14777	0.0543396
NA	24.07369919	NA	0.004371417	NA	rs117044520	0.239183	12	textfile	NA	T	CAG-273 sp003507395 abundance in stool	Gut microbiota		GCST90032269	MWymTw	1	A	108119233	2.90E-07	reported	12157	0.0466266
NA	22.24732268	NA	0.004844257	NA	rs75770361	0.239007	13	textfile	NA	C	CAG-273 sp003507395 abundance in stool	Gut microbiota		GCST90032269	MWymTw	1	T	33300841	4.20E-06	reported	14778	0.0519304
NA	18.42654427	NA	0.002334806	NA	rs17881959	0.314317	17	textfile	NA	C	CAG-273 sp003507395 abundance in stool	Gut microbiota		GCST90032269	MWymTw	1	T	76000003	3.70E-06	reported	14778	0.0679245
NA	23.84849906	NA	0.001699314	NA	rs1346827	0.129591	18	textfile	NA	A	CAG-273 sp003507395 abundance in stool	Gut microbiota		GCST90032269	MWymTw	1	G	60609953	1.20E-06	reported	14778	0.0266776
NA	19.43480406	NA	0.007057635	NA	rs703930	0.100929	1	textfile	NA	G	CAG-273 sp003534295 abundance in stool	Gut microbiota		GCST90032270	SisCXl	1	A	190537629	1.20E-06	reported	14778	0.0207928
NA	19.54425171	NA	0.003443652	NA	rs75034777	0.230179	6	textfile	NA	A	CAG-273 sp003534295 abundance in stool	Gut microbiota		GCST90032270	SisCXl	1	C	137663064	1.70E-06	reported	14775	0.0481125
NA	18.417722	NA	0.00329658	NA	rs4617046	0.0937681	7	textfile	NA	C	CAG-273 sp003534295 abundance in stool	Gut microbiota		GCST90032270	SisCXl	1	T	12182520	9.30E-07	reported	14778	0.0191117
NA	22.27292574	NA	0.007882726	NA	rs139557654	0.378589	10	textfile	NA	G	CAG-273 sp003534295 abundance in stool	Gut microbiota		GCST90032270	SisCXl	1	T	17527357	3.80E-06	reported	14775	0.0818696
NA	18.44261881	NA	0.00370717	NA	rs150544433	0.219103	12	textfile	NA	C	CAG-273 sp003534295 abundance in stool	Gut microbiota		GCST90032270	SisCXl	1	A	99716437	2.40E-07	reported	14778	0.0424159
NA	18.97081455	NA	0.004933326	NA	rs8037071	-0.102805	15	textfile	NA	A	CAG-273 sp003534295 abundance in stool	Gut microbiota		GCST90032270	SisCXl	1	C	66803291	4.50E-06	reported	14778	0.0224024
NA	19.99485945	NA	0.006227446	NA	rs4793879	0.0897814	17	textfile	NA	C	CAG-273 sp003534295 abundance in stool	Gut microbiota		GCST90032270	SisCXl	1	T	57614342	3.70E-06	reported	14778	0.0193933
NA	21.27843416	NA	0.006776747	NA	rs56654623	0.215303	1	textfile	NA	A	CAG-274 sp000432155 abundance in stool	Gut microbiota		GCST90032271	9Hz3Ks	1	G	118557302	2.90E-08	reported	14778	0.0388281
NA	18.62544305	NA	0.001565331	NA	rs75921885	-0.202086	1	textfile	NA	T	CAG-274 sp000432155 abundance in stool	Gut microbiota		GCST90032271	9Hz3Ks	1	C	239214750	1.10E-06	reported	14776	0.0415351
NA	22.80789091	NA	0.006703094	NA	rs6754549	-0.120752	2	textfile	NA	G	CAG-274 sp000432155 abundance in stool	Gut microbiota		GCST90032271	9Hz3Ks	1	C	65489120	4.50E-06	reported	14775	0.0263351
NA	22.94952473	NA	0.002618603	NA	rs3820895	0.182268	2	textfile	NA	A	CAG-274 sp000432155 abundance in stool	Gut microbiota		GCST90032271	9Hz3Ks	1	G	79084988	3.70E-06	reported	14778	0.0393782
NA	23.80310871	NA	0.001383105	NA	rs13066905	0.205375	3	textfile	NA	A	CAG-274 sp000432155 abundance in stool	Gut microbiota		GCST90032271	9Hz3Ks	1	C	62927168	1.30E-06	reported	14778	0.0425007
NA	21.10747908	NA	0.006350608	NA	rs74865782	0.378599	3	textfile	NA	A	CAG-274 sp000432155 abundance in stool	Gut microbiota		GCST90032271	9Hz3Ks	1	T	79879333	3.10E-06	reported	14778	0.0811608
NA	21.10697371	NA	0.001267827	NA	rs6845130	0.249908	4	textfile	NA	A	CAG-274 sp000432155 abundance in stool	Gut microbiota		GCST90032271	9Hz3Ks	1	G	66393015	3.00E-06	reported	14021	0.053491
NA	21.83759626	NA	0.004689754	NA	rs34247468	-0.155582	5	textfile	NA	C	CAG-274 sp000432155 abundance in stool	Gut microbiota		GCST90032271	9Hz3Ks	1	T	176371172	4.10E-06	reported	14778	0.0337822
NA	23.95144463	NA	0.00618376	NA	rs117697016	-0.226485	8	textfile	NA	A	CAG-274 sp000432155 abundance in stool	Gut microbiota		GCST90032271	9Hz3Ks	1	G	128506393	4.90E-06	reported	14778	0.0495675
NA	22.03436337	NA	0.005115878	NA	rs10963594	0.283101	9	textfile	NA	G	CAG-274 sp000432155 abundance in stool	Gut microbiota		GCST90032271	9Hz3Ks	1	T	18389972	4.90E-06	reported	14778	0.0619835
NA	24.12366587	NA	0.002983412	NA	rs4757096	-0.11091	11	textfile	NA	T	CAG-274 sp000432155 abundance in stool	Gut microbiota		GCST90032271	9Hz3Ks	1	C	13039483	2.90E-06	reported	14778	0.023716
NA	22.1705263	NA	0.003574893	NA	rs8118617	-0.351927	20	textfile	NA	T	CAG-274 sp000432155 abundance in stool	Gut microbiota		GCST90032271	9Hz3Ks	1	A	9151574	4.90E-06	reported	14293	0.0770506
NA	23.00217497	NA	0.004000642	NA	rs6090311	0.115188	20	textfile	NA	A	CAG-274 sp000432155 abundance in stool	Gut microbiota		GCST90032271	9Hz3Ks	1	G	63217810	1.30E-06	reported	14778	0.0238191
NA	20.72928125	NA	0.002912537	NA	rs7433832	0.548533	3	textfile	NA	T	CAG-302 abundance in stool	Gut microbiota		GCST90032272	1nf8Bf	1	G	111389687	2.20E-08	reported	14778	0.0979641
NA	19.71319236	NA	0.002927454	NA	rs2194028	0.112396	5	textfile	NA	C	CAG-302 abundance in stool	Gut microbiota		GCST90032272	1nf8Bf	1	T	88529672	2.90E-06	reported	14778	0.0240096
NA	21.19373198	NA	0.003231536	NA	rs7809151	-0.148671	7	textfile	NA	C	CAG-302 abundance in stool	Gut microbiota		GCST90032272	1nf8Bf	1	T	2704797	1.30E-07	reported	14778	0.0281965
NA	22.59207226	NA	0.007360391	NA	rs73220473	0.347172	7	textfile	NA	T	CAG-302 abundance in stool	Gut microbiota		GCST90032272	1nf8Bf	1	G	116173441	6.60E-07	reported	14778	0.0698329
NA	19.40816719	NA	0.00338248	NA	rs12355282	-0.196932	10	textfile	NA	G	CAG-302 abundance in stool	Gut microbiota		GCST90032272	1nf8Bf	1	A	66717261	4.40E-06	reported	14778	0.0428806
NA	22.13332826	NA	0.002843781	NA	rs4964219	0.120098	12	textfile	NA	T	CAG-302 abundance in stool	Gut microbiota		GCST90032272	1nf8Bf	1	A	104151952	2.90E-06	reported	14778	0.0256763
NA	22.33824173	NA	0.007074315	NA	rs8022045	0.104503	14	textfile	NA	T	CAG-302 abundance in stool	Gut microbiota		GCST90032272	1nf8Bf	1	C	77571941	4.10E-06	reported	14778	0.0226886
NA	19.39907517	NA	0.002808329	NA	rs11632125	0.268659	15	textfile	NA	G	CAG-302 abundance in stool	Gut microbiota		GCST90032272	1nf8Bf	1	A	92554013	3.60E-06	reported	14775	0.0579608
NA	23.17143465	NA	0.006899407	NA	rs116972983	0.331262	18	textfile	NA	T	CAG-302 abundance in stool	Gut microbiota		GCST90032272	1nf8Bf	1	A	71962214	4.30E-06	reported	14778	0.072036
NA	23.5323824	NA	0.007116882	NA	rs144054037	0.303908	19	textfile	NA	A	CAG-302 abundance in stool	Gut microbiota		GCST90032272	1nf8Bf	1	G	6934659	2.70E-06	reported	14778	0.0647199
NA	18.94396927	NA	0.001892381	NA	rs4819162	0.1143	21	textfile	NA	T	CAG-302 abundance in stool	Gut microbiota		GCST90032272	1nf8Bf	1	C	45890043	2.70E-06	reported	14778	0.0243698
NA	18.15074343	NA	0.007882227	NA	rs61799545	0.346659	1	textfile	NA	A	CAG-345 abundance in stool	Gut microbiota		GCST90032274	xUhS0H	1	G	33304914	8.00E-07	reported	14778	0.0702448
NA	20.29489567	NA	0.006836743	NA	rs61777973	0.331552	1	textfile	NA	G	CAG-345 abundance in stool	Gut microbiota		GCST90032274	xUhS0H	1	A	74147460	4.20E-06	reported	14778	0.0720324
NA	19.51557277	NA	0.003343865	NA	rs4656252	0.216728	1	textfile	NA	G	CAG-345 abundance in stool	Gut microbiota		GCST90032274	xUhS0H	1	A	160215472	3.00E-06	reported	14023	0.0463763
NA	20.85011411	NA	0.003526029	NA	rs6540507	0.087041	1	textfile	NA	A	CAG-345 abundance in stool	Gut microbiota		GCST90032274	xUhS0H	1	G	209096282	3.80E-06	reported	14778	0.0188331
NA	24.87561642	NA	0.00387829	NA	rs76037455	0.513088	2	textfile	NA	A	CAG-345 abundance in stool	Gut microbiota		GCST90032274	xUhS0H	1	G	42746752	4.60E-08	reported	14778	0.0938479
NA	23.98543563	NA	0.00306454	NA	rs1590022	0.21452	2	textfile	NA	A	CAG-345 abundance in stool	Gut microbiota		GCST90032274	xUhS0H	1	G	57527816	1.10E-06	reported	14778	0.0439961
NA	21.88468012	NA	0.001956357	NA	rs139409522	0.315722	4	textfile	NA	T	CAG-345 abundance in stool	Gut microbiota		GCST90032274	xUhS0H	1	C	90934419	4.30E-06	reported	14778	0.0686912
NA	24.35920148	NA	0.005241622	NA	rs10458074	0.20469	6	textfile	NA	C	CAG-345 abundance in stool	Gut microbiota		GCST90032274	xUhS0H	1	T	3374753	3.00E-06	reported	14778	0.043804
NA	23.76433812	NA	0.006245593	NA	rs73727344	0.42118	6	textfile	NA	A	CAG-345 abundance in stool	Gut microbiota		GCST90032274	xUhS0H	1	G	24597253	2.10E-06	reported	13911	0.0887248
NA	19.26904771	NA	0.005969751	NA	rs9644146	-0.104019	8	textfile	NA	T	CAG-345 abundance in stool	Gut microbiota		GCST90032274	xUhS0H	1	G	21838883	2.80E-06	reported	14778	0.022201
NA	24.84834282	NA	0.007161841	NA	rs117203648	0.458273	10	textfile	NA	C	CAG-345 abundance in stool	Gut microbiota		GCST90032274	xUhS0H	1	T	6293641	8.40E-07	reported	14778	0.0930164
NA	24.26310989	NA	0.001436201	NA	rs1111890	0.0983162	11	textfile	NA	C	CAG-345 abundance in stool	Gut microbiota		GCST90032274	xUhS0H	1	G	100630840	6.80E-07	reported	14778	0.0197904
NA	24.85260873	NA	0.004144129	NA	rs4494362	-0.141863	12	textfile	NA	T	CAG-345 abundance in stool	Gut microbiota		GCST90032274	xUhS0H	1	C	47956666	4.60E-06	reported	14666	0.0309697
NA	20.70397144	NA	0.002961745	NA	rs78032993	0.208276	14	textfile	NA	A	CAG-345 abundance in stool	Gut microbiota		GCST90032274	xUhS0H	1	G	92822075	3.70E-06	reported	14778	0.0450197
NA	23.81190348	NA	0.006884621	NA	rs12910343	-0.130691	15	textfile	NA	G	CAG-345 abundance in stool	Gut microbiota		GCST90032274	xUhS0H	1	A	71618376	4.80E-07	reported	14561	0.0259566
NA	23.92944014	NA	0.006851945	NA	rs6023037	0.486619	20	textfile	NA	C	CAG-345 abundance in stool	Gut microbiota		GCST90032274	xUhS0H	1	G	54208934	1.30E-07	reported	14778	0.0920791
NA	21.91962574	NA	0.002465473	NA	rs61799545	0.329984	1	textfile	NA	A	CAG-345 sp000433315 abundance in stool	Gut microbiota		GCST90032273	7ZR6Xj	1	G	33304914	4.60E-07	reported	14778	0.0654301
NA	22.11450711	NA	0.001507706	NA	rs4656891	0.203712	1	textfile	NA	A	CAG-345 sp000433315 abundance in stool	Gut microbiota		GCST90032273	7ZR6Xj	1	C	160207697	2.30E-06	reported	14775	0.0431176
NA	24.94421918	NA	0.006865586	NA	rs6540507	0.0801395	1	textfile	NA	A	CAG-345 sp000433315 abundance in stool	Gut microbiota		GCST90032273	7ZR6Xj	1	G	209096282	4.90E-06	reported	14778	0.0175423
NA	19.99115508	NA	0.002204299	NA	rs114643344	0.243296	2	textfile	NA	C	CAG-345 sp000433315 abundance in stool	Gut microbiota		GCST90032273	7ZR6Xj	1	T	19897505	4.40E-06	reported	14778	0.0530098
NA	22.20449114	NA	0.002104403	NA	rs76037455	0.481207	2	textfile	NA	A	CAG-345 sp000433315 abundance in stool	Gut microbiota		GCST90032273	7ZR6Xj	1	G	42746752	3.70E-08	reported	14778	0.0874158
NA	22.94284173	NA	0.004548396	NA	rs1590022	0.192227	2	textfile	NA	A	CAG-345 sp000433315 abundance in stool	Gut microbiota		GCST90032273	7ZR6Xj	1	G	57527816	2.70E-06	reported	14778	0.0409807
NA	24.1859091	NA	0.006430869	NA	rs139409522	0.297908	4	textfile	NA	T	CAG-345 sp000433315 abundance in stool	Gut microbiota		GCST90032273	7ZR6Xj	1	C	90934419	3.20E-06	reported	14778	0.06398
NA	20.80771554	NA	0.006241408	NA	rs73727344	0.384855	6	textfile	NA	A	CAG-345 sp000433315 abundance in stool	Gut microbiota		GCST90032273	7ZR6Xj	1	G	24597253	3.20E-06	reported	14778	0.0826433
NA	24.28592922	NA	0.005898528	NA	rs117203648	0.401741	10	textfile	NA	C	CAG-345 sp000433315 abundance in stool	Gut microbiota		GCST90032273	7ZR6Xj	1	T	6293641	3.50E-06	reported	14778	0.0866426
NA	23.67316952	NA	0.007634122	NA	rs1111890	0.088825	11	textfile	NA	C	CAG-345 sp000433315 abundance in stool	Gut microbiota		GCST90032273	7ZR6Xj	1	G	100630840	1.40E-06	reported	14777	0.0184334
NA	23.31538796	NA	0.002706028	NA	rs4494362	-0.141676	12	textfile	NA	T	CAG-345 sp000433315 abundance in stool	Gut microbiota		GCST90032273	7ZR6Xj	1	C	47956666	9.10E-07	reported	14777	0.0288477
NA	18.14160767	NA	0.004901494	NA	rs1158817	0.0843656	12	textfile	NA	A	CAG-345 sp000433315 abundance in stool	Gut microbiota		GCST90032273	7ZR6Xj	1	G	90728339	3.20E-06	reported	14666	0.0181049
NA	22.34382625	NA	0.004519896	NA	rs28510485	0.191224	14	textfile	NA	C	CAG-345 sp000433315 abundance in stool	Gut microbiota		GCST90032273	7ZR6Xj	1	G	67478414	2.90E-06	reported	14778	0.0408924
NA	18.14361869	NA	0.005209942	NA	rs12910343	-0.118906	15	textfile	NA	G	CAG-345 sp000433315 abundance in stool	Gut microbiota		GCST90032273	7ZR6Xj	1	A	71618376	8.70E-07	reported	14778	0.0241775
NA	23.98565128	NA	0.006871224	NA	rs6023037	0.469277	20	textfile	NA	C	CAG-345 sp000433315 abundance in stool	Gut microbiota		GCST90032273	7ZR6Xj	1	G	54208934	4.50E-08	reported	14778	0.0857677
NA	19.0712891	NA	0.002424027	NA	rs4648973	-0.113053	1	textfile	NA	C	CAG-349 abundance in stool	Gut microbiota		GCST90032275	NPZbZs	1	T	24307661	1.50E-06	reported	14778	0.0234711
NA	18.30346398	NA	0.001166697	NA	rs818157	-0.107148	2	textfile	NA	G	CAG-349 abundance in stool	Gut microbiota		GCST90032275	NPZbZs	1	A	10499976	4.00E-06	reported	14778	0.0232369
NA	18.79770667	NA	0.005291232	NA	rs191325458	0.354796	5	textfile	NA	A	CAG-349 abundance in stool	Gut microbiota		GCST90032275	NPZbZs	1	G	58137692	1.70E-06	reported	14778	0.0742154
NA	24.93747763	NA	0.005418929	NA	rs1508248	0.165252	6	textfile	NA	T	CAG-349 abundance in stool	Gut microbiota		GCST90032275	NPZbZs	1	C	86407070	8.20E-09	reported	14778	0.0286695
NA	23.54091358	NA	0.002563337	NA	rs2817775	0.284292	6	textfile	NA	C	CAG-349 abundance in stool	Gut microbiota		GCST90032275	NPZbZs	1	G	110518817	2.60E-06	reported	14778	0.060447
NA	23.97352172	NA	0.004703394	NA	rs71523642	0.30941	8	textfile	NA	C	CAG-349 abundance in stool	Gut microbiota		GCST90032275	NPZbZs	1	T	4703385	2.10E-06	reported	14778	0.065235
NA	19.36814332	NA	0.006847851	NA	rs189325463	0.430745	8	textfile	NA	C	CAG-349 abundance in stool	Gut microbiota		GCST90032275	NPZbZs	1	G	102776877	4.10E-06	reported	14778	0.0935214
NA	24.5599081	NA	0.007381143	NA	rs1337381	0.0939872	10	textfile	NA	T	CAG-349 abundance in stool	Gut microbiota		GCST90032275	NPZbZs	1	C	3348128	1.40E-06	reported	12052	0.0194654
NA	19.89193636	NA	0.001591856	NA	rs1462246	0.18208	11	textfile	NA	A	CAG-349 abundance in stool	Gut microbiota		GCST90032275	NPZbZs	1	T	38264856	3.50E-06	reported	14778	0.0392398
NA	21.30127129	NA	0.003621179	NA	rs73025045	0.258585	11	textfile	NA	T	CAG-349 abundance in stool	Gut microbiota		GCST90032275	NPZbZs	1	C	128372040	2.60E-07	reported	14778	0.0501848
NA	24.68042041	NA	0.004690942	NA	rs150544433	0.205775	12	textfile	NA	C	CAG-349 abundance in stool	Gut microbiota		GCST90032275	NPZbZs	1	A	99716437	1.60E-06	reported	9066	0.0428572
NA	20.95034051	NA	0.005889166	NA	rs938760	0.193479	16	textfile	NA	A	CAG-349 abundance in stool	Gut microbiota		GCST90032275	NPZbZs	1	C	5336916	1.00E-06	reported	14778	0.0396204
NA	24.79900675	NA	0.007868751	NA	rs1466864	-0.104001	16	textfile	NA	C	CAG-349 abundance in stool	Gut microbiota		GCST90032275	NPZbZs	1	A	85100004	2.60E-06	reported	14778	0.0221225
NA	23.90552201	NA	0.004223923	NA	rs3922397	0.0908283	19	textfile	NA	G	CAG-349 abundance in stool	Gut microbiota		GCST90032275	NPZbZs	1	A	3403233	3.90E-06	reported	14777	0.0196683
NA	21.01564072	NA	0.003879381	NA	rs35189154	0.437337	19	textfile	NA	C	CAG-349 abundance in stool	Gut microbiota		GCST90032275	NPZbZs	1	T	56555539	3.00E-06	reported	14778	0.0936019
NA	18.14328543	NA	0.001710431	NA	rs17497248	0.0788453	2	textfile	NA	G	CAG-390 sp003523225 abundance in stool	Gut microbiota		GCST90032276	lMcZ7U	1	A	170354130	1.50E-06	reported	14778	0.0163688
NA	22.81456609	NA	0.003748532	NA	rs73229710	0.056862	4	textfile	NA	T	CAG-390 sp003523225 abundance in stool	Gut microbiota		GCST90032276	lMcZ7U	1	A	39923030	1.90E-06	reported	14778	0.0119459
NA	19.83979011	NA	0.006651355	NA	rs189869515	0.202995	4	textfile	NA	T	CAG-390 sp003523225 abundance in stool	Gut microbiota		GCST90032276	lMcZ7U	1	G	125593364	4.70E-06	reported	14773	0.0443632
NA	20.59927507	NA	0.00600123	NA	rs4864405	0.0601342	4	textfile	NA	C	CAG-390 sp003523225 abundance in stool	Gut microbiota		GCST90032276	lMcZ7U	1	G	130182729	3.90E-06	reported	14778	0.0130239
NA	24.50536298	NA	0.007088962	NA	rs118087961	0.142402	6	textfile	NA	G	CAG-390 sp003523225 abundance in stool	Gut microbiota		GCST90032276	lMcZ7U	1	A	168130472	1.40E-06	reported	9918	0.0295117
NA	18.16870888	NA	0.001628024	NA	rs12678306	0.0513195	8	textfile	NA	C	CAG-390 sp003523225 abundance in stool	Gut microbiota		GCST90032276	lMcZ7U	1	T	2663849	2.80E-06	reported	14778	0.0109531
NA	23.36661214	NA	0.003037663	NA	rs4073948	0.0434262	8	textfile	NA	A	CAG-390 sp003523225 abundance in stool	Gut microbiota		GCST90032276	lMcZ7U	1	T	10915134	2.20E-06	reported	14778	0.00916829
NA	20.39939378	NA	0.005237619	NA	rs140094916	0.115556	13	textfile	NA	G	CAG-390 sp003523225 abundance in stool	Gut microbiota		GCST90032276	lMcZ7U	1	A	89884075	2.10E-06	reported	14778	0.0243428
NA	22.51700223	NA	0.007326059	NA	rs74780291	0.119731	14	textfile	NA	G	CAG-390 sp003523225 abundance in stool	Gut microbiota		GCST90032276	lMcZ7U	1	A	35344296	4.10E-08	reported	14778	0.0218195
NA	23.27191652	NA	0.006750933	NA	rs150146696	0.146171	18	textfile	NA	T	CAG-390 sp003523225 abundance in stool	Gut microbiota		GCST90032276	lMcZ7U	1	C	14651686	4.60E-06	reported	14778	0.0319071
NA	24.57110772	NA	0.007770875	NA	rs142170405	0.117281	19	textfile	NA	G	CAG-390 sp003523225 abundance in stool	Gut microbiota		GCST90032276	lMcZ7U	1	A	43460008	1.40E-06	reported	14778	0.0242997
NA	24.30648115	NA	0.004736063	NA	rs5752459	0.190198	22	textfile	NA	G	CAG-390 sp003523225 abundance in stool	Gut microbiota		GCST90032276	lMcZ7U	1	T	26977971	3.90E-07	reported	14776	0.0374983
NA	22.31683007	NA	0.005027256	NA	rs185174116	0.178715	1	textfile	NA	T	CAG-433 abundance in stool	Gut microbiota		GCST90032277	Njyfli	1	A	7969741	1.50E-08	reported	14777	0.0315649
NA	19.86064205	NA	0.006660556	NA	rs76904272	0.152466	1	textfile	NA	G	CAG-433 abundance in stool	Gut microbiota		GCST90032277	Njyfli	1	A	40377261	8.60E-07	reported	14778	0.0309743
NA	22.54575185	NA	0.007475237	NA	rs181717897	0.248533	7	textfile	NA	G	CAG-433 abundance in stool	Gut microbiota		GCST90032277	Njyfli	1	A	16886773	4.40E-07	reported	14778	0.0491992
NA	23.960205	NA	0.002910023	NA	rs174062	-0.0935452	7	textfile	NA	T	CAG-433 abundance in stool	Gut microbiota		GCST90032277	Njyfli	1	C	90360102	4.10E-06	reported	14778	0.0203034
NA	18.04962164	NA	0.004030566	NA	rs140969351	0.281521	13	textfile	NA	T	CAG-433 abundance in stool	Gut microbiota		GCST90032277	Njyfli	1	A	24881314	6.80E-07	reported	14778	0.0566916
NA	22.11443446	NA	0.007372842	NA	rs35763096	-0.0696469	15	textfile	NA	G	CAG-433 abundance in stool	Gut microbiota		GCST90032277	Njyfli	1	A	33710325	4.40E-06	reported	14778	0.0151648
NA	23.96772704	NA	0.007088747	NA	rs8037071	-0.0875726	15	textfile	NA	A	CAG-433 abundance in stool	Gut microbiota		GCST90032277	Njyfli	1	C	66803291	4.00E-07	reported	14778	0.0172748
NA	18.54406748	NA	0.007387348	NA	rs820967	0.128587	2	textfile	NA	G	CAG-448 abundance in stool	Gut microbiota		GCST90032280	wr5Hr7	1	C	57516214	4.50E-06	reported	14778	0.0280384
NA	18.98423553	NA	0.002430596	NA	rs6766789	0.157922	3	textfile	NA	C	CAG-448 abundance in stool	Gut microbiota		GCST90032280	wr5Hr7	1	A	60104287	9.10E-09	reported	14778	0.0274842
NA	19.02824156	NA	0.003382226	NA	rs144109676	-0.347638	3	textfile	NA	C	CAG-448 abundance in stool	Gut microbiota		GCST90032280	wr5Hr7	1	T	138265549	3.30E-06	reported	14778	0.0747745
NA	24.03159316	NA	0.007069289	NA	rs80071658	0.248167	5	textfile	NA	G	CAG-448 abundance in stool	Gut microbiota		GCST90032280	wr5Hr7	1	A	180755714	3.40E-06	reported	14778	0.0534496
NA	19.4022277	NA	0.003724962	NA	rs61831695	0.346586	10	textfile	NA	C	CAG-448 abundance in stool	Gut microbiota		GCST90032280	wr5Hr7	1	T	3546417	2.80E-08	reported	14778	0.062415
NA	24.68876665	NA	0.001465487	NA	rs56008851	-0.137877	10	textfile	NA	A	CAG-448 abundance in stool	Gut microbiota		GCST90032280	wr5Hr7	1	G	81781045	4.50E-06	reported	14778	0.0300603
NA	19.34729076	NA	0.002825635	NA	rs11235714	0.146602	11	textfile	NA	T	CAG-448 abundance in stool	Gut microbiota		GCST90032280	wr5Hr7	1	C	73286876	1.10E-06	reported	14778	0.0300756
NA	20.6298408	NA	0.007330483	NA	rs888265	0.073551	18	textfile	NA	A	CAG-448 abundance in stool	Gut microbiota		GCST90032280	wr5Hr7	1	G	12750500	2.70E-06	reported	14778	0.0156856
NA	20.1070544	NA	0.004171173	NA	rs80025782	-0.109465	18	textfile	NA	T	CAG-448 abundance in stool	Gut microbiota		GCST90032280	wr5Hr7	1	A	79821741	1.50E-06	reported	14778	0.0227311
NA	22.96768513	NA	0.003300225	NA	rs77105559	-0.170371	19	textfile	NA	G	CAG-448 abundance in stool	Gut microbiota		GCST90032280	wr5Hr7	1	A	15576271	7.10E-07	reported	14778	0.0343543
NA	18.58340051	NA	0.002454488	NA	rs147442884	0.275454	20	textfile	NA	C	CAG-448 abundance in stool	Gut microbiota		GCST90032280	wr5Hr7	1	T	6666124	3.20E-06	reported	14777	0.0591035
NA	18.09897258	NA	0.003927257	NA	rs149411016	0.356965	20	textfile	NA	T	CAG-448 abundance in stool	Gut microbiota		GCST90032280	wr5Hr7	1	C	43019415	8.60E-07	reported	14777	0.0725301
NA	20.16689386	NA	0.005796562	NA	rs2055863	0.0457193	2	textfile	NA	C	CAG-448 sp000433415 abundance in stool	Gut microbiota		GCST90032278	q3oMlY	1	T	238605381	3.20E-06	reported	14777	0.00981765
NA	19.43695028	NA	0.007790549	NA	rs7616384	-0.0952243	3	textfile	NA	C	CAG-448 sp000433415 abundance in stool	Gut microbiota		GCST90032278	q3oMlY	1	A	143734353	2.10E-06	reported	14778	0.0200832
NA	19.09198207	NA	0.006172179	NA	rs1486284	0.0430128	5	textfile	NA	G	CAG-448 sp000433415 abundance in stool	Gut microbiota		GCST90032278	q3oMlY	1	A	85300550	1.20E-06	reported	14777	0.00884988
NA	21.06696275	NA	0.004139286	NA	rs2518210	0.232207	6	textfile	NA	G	CAG-448 sp000433415 abundance in stool	Gut microbiota		GCST90032278	q3oMlY	1	A	101907892	3.90E-08	reported	14778	0.0422654
NA	24.90352672	NA	0.002929128	NA	rs6906581	-0.0490018	6	textfile	NA	G	CAG-448 sp000433415 abundance in stool	Gut microbiota		GCST90032278	q3oMlY	1	C	150202701	1.40E-06	reported	14778	0.0101494
NA	20.655921	NA	0.005321946	NA	rs7870445	-0.0574119	9	textfile	NA	A	CAG-448 sp000433415 abundance in stool	Gut microbiota		GCST90032278	q3oMlY	1	C	19702492	3.10E-06	reported	14778	0.0123156
NA	21.73736504	NA	0.005889545	NA	rs79366624	0.0649854	12	textfile	NA	C	CAG-448 sp000433415 abundance in stool	Gut microbiota		GCST90032278	q3oMlY	1	T	101877105	3.70E-07	reported	14778	0.0127797
NA	19.16150249	NA	0.004162232	NA	rs77352294	0.0821839	15	textfile	NA	A	CAG-448 sp000433415 abundance in stool	Gut microbiota		GCST90032278	q3oMlY	1	C	84978492	1.50E-07	reported	14020	0.0156331
NA	22.12460895	NA	0.00252199	NA	rs7210122	-0.0416923	17	textfile	NA	C	CAG-448 sp000433415 abundance in stool	Gut microbiota		GCST90032278	q3oMlY	1	T	74961620	2.10E-06	reported	14778	0.00879435
NA	23.4866336	NA	0.007009147	NA	rs77025995	0.168391	18	textfile	NA	G	CAG-448 sp000433415 abundance in stool	Gut microbiota		GCST90032278	q3oMlY	1	A	24339904	1.80E-06	reported	14666	0.0352948
NA	24.165254	NA	0.004371212	NA	rs8092525	0.206124	18	textfile	NA	G	CAG-448 sp000433415 abundance in stool	Gut microbiota		GCST90032278	q3oMlY	1	A	46362444	1.40E-06	reported	14778	0.0427734
NA	21.15360605	NA	0.005876271	NA	rs114162847	-0.0979065	19	textfile	NA	T	CAG-448 sp000433415 abundance in stool	Gut microbiota		GCST90032278	q3oMlY	1	C	15589630	1.00E-06	reported	14778	0.0200196
NA	19.20376741	NA	0.005527003	NA	rs2159130	0.0625889	19	textfile	NA	C	CAG-448 sp000433415 abundance in stool	Gut microbiota		GCST90032278	q3oMlY	1	T	28461152	4.00E-06	reported	14778	0.0135708
NA	24.42466112	NA	0.007609196	NA	rs4911283	0.0440362	20	textfile	NA	G	CAG-448 sp000433415 abundance in stool	Gut microbiota		GCST90032278	q3oMlY	1	A	33027809	1.80E-06	reported	14778	0.00922552
NA	23.47647718	NA	0.003180882	NA	rs12636241	0.169379	3	textfile	NA	G	CAG-448 sp003150135 abundance in stool	Gut microbiota		GCST90032279	Qs2Zkx	1	C	60091314	1.20E-08	reported	14774	0.0297217
NA	19.75972271	NA	0.007223753	NA	rs13177659	-0.072583	5	textfile	NA	G	CAG-448 sp003150135 abundance in stool	Gut microbiota		GCST90032279	Qs2Zkx	1	A	125001054	4.50E-06	reported	14778	0.0158281
NA	21.27649824	NA	0.005420263	NA	rs80071658	0.259285	5	textfile	NA	G	CAG-448 sp003150135 abundance in stool	Gut microbiota		GCST90032279	Qs2Zkx	1	A	180755714	2.70E-06	reported	14777	0.055259
NA	22.58115407	NA	0.006756001	NA	rs61831695	0.344954	10	textfile	NA	C	CAG-448 sp003150135 abundance in stool	Gut microbiota		GCST90032279	Qs2Zkx	1	T	3546417	9.00E-08	reported	14778	0.0645324
NA	24.74133154	NA	0.003592016	NA	rs678822	0.0791829	10	textfile	NA	T	CAG-448 sp003150135 abundance in stool	Gut microbiota		GCST90032279	Qs2Zkx	1	G	42666998	5.30E-07	reported	13916	0.015792
NA	23.8115749	NA	0.001963412	NA	rs140328019	0.310466	13	textfile	NA	G	CAG-448 sp003150135 abundance in stool	Gut microbiota		GCST90032279	Qs2Zkx	1	A	103871516	3.30E-06	reported	14778	0.0667444
NA	20.98343019	NA	0.007696097	NA	rs8029031	0.0747578	15	textfile	NA	C	CAG-448 sp003150135 abundance in stool	Gut microbiota		GCST90032279	Qs2Zkx	1	T	46403997	2.40E-06	reported	14778	0.0158529
NA	18.11747138	NA	0.007618255	NA	rs888264	0.0744913	18	textfile	NA	A	CAG-448 sp003150135 abundance in stool	Gut microbiota		GCST90032279	Qs2Zkx	1	C	12750378	4.30E-06	reported	14666	0.0162116
NA	23.13369189	NA	0.005733764	NA	rs77105559	-0.163437	19	textfile	NA	G	CAG-448 sp003150135 abundance in stool	Gut microbiota		GCST90032279	Qs2Zkx	1	A	15576271	4.20E-06	reported	14777	0.0355175
NA	19.12923163	NA	0.007724765	NA	rs149411016	0.370408	20	textfile	NA	T	CAG-448 sp003150135 abundance in stool	Gut microbiota		GCST90032279	Qs2Zkx	1	C	43019415	7.80E-07	reported	14778	0.0749909
NA	23.13110013	NA	0.006508768	NA	rs79827100	0.107963	2	textfile	NA	G	CAG-449 abundance in stool	Gut microbiota		GCST90032281	wRW0h3	1	T	19509829	3.20E-06	reported	14778	0.0231847
NA	18.41382889	NA	0.004907953	NA	rs1530023	0.0618585	2	textfile	NA	C	CAG-449 abundance in stool	Gut microbiota		GCST90032281	wRW0h3	1	A	215501544	3.50E-06	reported	8637	0.0133361
NA	20.36675263	NA	0.007686263	NA	rs111738579	0.158066	3	textfile	NA	T	CAG-449 abundance in stool	Gut microbiota		GCST90032281	wRW0h3	1	A	11760913	3.50E-06	reported	14778	0.034076
NA	22.33886624	NA	0.007714268	NA	rs778937	-0.0608686	4	textfile	NA	C	CAG-449 abundance in stool	Gut microbiota		GCST90032281	wRW0h3	1	G	62376628	1.00E-06	reported	14666	0.0124586
NA	18.42904174	NA	0.006246529	NA	rs74618463	0.200073	4	textfile	NA	C	CAG-449 abundance in stool	Gut microbiota		GCST90032281	wRW0h3	1	T	79830310	3.30E-06	reported	14778	0.0430425
NA	19.18391198	NA	0.006905064	NA	rs138363248	0.163425	4	textfile	NA	C	CAG-449 abundance in stool	Gut microbiota		GCST90032281	wRW0h3	1	T	162515596	3.00E-06	reported	14778	0.0350042
NA	22.51337363	NA	0.003183199	NA	rs150951511	0.140952	5	textfile	NA	T	CAG-449 abundance in stool	Gut microbiota		GCST90032281	wRW0h3	1	C	122526725	3.00E-06	reported	14021	0.0301747
NA	24.26114784	NA	0.001070066	NA	rs4750718	0.0570997	10	textfile	NA	G	CAG-449 abundance in stool	Gut microbiota		GCST90032281	wRW0h3	1	A	128735317	4.40E-06	reported	14778	0.0124325
NA	20.18605506	NA	0.00447806	NA	rs118040875	0.157668	11	textfile	NA	G	CAG-449 abundance in stool	Gut microbiota		GCST90032281	wRW0h3	1	T	4625075	2.30E-06	reported	14778	0.0333677
NA	23.44404315	NA	0.007313536	NA	rs139688932	0.191506	11	textfile	NA	C	CAG-449 abundance in stool	Gut microbiota		GCST90032281	wRW0h3	1	A	28690045	2.20E-08	reported	14778	0.0342385
NA	23.96463989	NA	0.004834472	NA	rs9550215	-0.0493376	13	textfile	NA	G	CAG-449 abundance in stool	Gut microbiota		GCST90032281	wRW0h3	1	A	112805591	4.50E-06	reported	14778	0.0107534
NA	24.52741126	NA	0.003337353	NA	rs1579597	-0.105758	2	textfile	NA	G	CAG-452 abundance in stool	Gut microbiota		GCST90032283	nzyW7e	1	A	211323161	1.90E-06	reported	14776	0.0221901
NA	19.03720831	NA	0.00200249	NA	rs113732002	0.206204	2	textfile	NA	A	CAG-452 abundance in stool	Gut microbiota		GCST90032283	nzyW7e	1	C	232982170	2.20E-08	reported	14778	0.0368283
NA	23.03953727	NA	0.004376557	NA	rs1491836	-0.0958151	7	textfile	NA	A	CAG-452 abundance in stool	Gut microbiota		GCST90032283	nzyW7e	1	G	154564591	1.50E-06	reported	14777	0.0198947
NA	18.54382492	NA	0.005234036	NA	rs34575286	0.0934879	9	textfile	NA	A	CAG-452 abundance in stool	Gut microbiota		GCST90032283	nzyW7e	1	T	68743577	2.80E-06	reported	12052	0.0199459
NA	23.98630197	NA	0.005694217	NA	rs12335518	0.434197	9	textfile	NA	A	CAG-452 abundance in stool	Gut microbiota		GCST90032283	nzyW7e	1	C	105433905	3.50E-06	reported	14777	0.0935736
NA	24.94903852	NA	0.005094746	NA	rs147387898	0.318161	10	textfile	NA	C	CAG-452 abundance in stool	Gut microbiota		GCST90032283	nzyW7e	1	T	129355730	1.30E-06	reported	14777	0.0658178
NA	22.71219613	NA	0.007009434	NA	rs72862367	0.158019	11	textfile	NA	A	CAG-452 abundance in stool	Gut microbiota		GCST90032283	nzyW7e	1	T	10611905	1.20E-06	reported	14777	0.032495
NA	19.3840795	NA	0.007305833	NA	rs1715444	-0.0882212	11	textfile	NA	T	CAG-452 abundance in stool	Gut microbiota		GCST90032283	nzyW7e	1	G	118145558	2.10E-06	reported	14777	0.0185892
NA	18.35576771	NA	0.004931505	NA	rs10507024	0.189476	12	textfile	NA	G	CAG-452 abundance in stool	Gut microbiota		GCST90032283	nzyW7e	1	A	93017912	9.00E-07	reported	14778	0.0385653
NA	21.95113014	NA	0.006305348	NA	rs8037071	-0.10543	15	textfile	NA	A	CAG-452 abundance in stool	Gut microbiota		GCST90032283	nzyW7e	1	C	66803291	1.00E-06	reported	14778	0.0215538
NA	19.32527318	NA	0.00156384	NA	rs143155339	0.256012	16	textfile	NA	A	CAG-452 abundance in stool	Gut microbiota		GCST90032283	nzyW7e	1	G	62592458	3.20E-06	reported	14774	0.055001
NA	18.72233192	NA	0.007891516	NA	rs11149701	0.138393	16	textfile	NA	G	CAG-452 abundance in stool	Gut microbiota		GCST90032283	nzyW7e	1	A	84946735	4.90E-06	reported	14778	0.0303024
NA	23.68369792	NA	0.0043841	NA	rs12937830	0.171505	17	textfile	NA	T	CAG-452 abundance in stool	Gut microbiota		GCST90032283	nzyW7e	1	C	68338167	1.30E-06	reported	14777	0.0354243
NA	22.42129439	NA	0.005899065	NA	rs1579597	-0.103418	2	textfile	NA	G	CAG-452 sp000434035 abundance in stool	Gut microbiota		GCST90032282	XAlGHR	1	A	211323161	1.50E-06	reported	14666	0.0215032
NA	20.20098045	NA	0.007173832	NA	rs113732002	0.202097	2	textfile	NA	A	CAG-452 sp000434035 abundance in stool	Gut microbiota		GCST90032282	XAlGHR	1	C	232982170	1.50E-08	reported	14778	0.0356882
NA	19.70209687	NA	0.003407546	NA	rs1491836	-0.0933152	7	textfile	NA	A	CAG-452 sp000434035 abundance in stool	Gut microbiota		GCST90032282	XAlGHR	1	G	154564591	1.30E-06	reported	3856	0.0192791
NA	21.39962674	NA	0.006412251	NA	rs34575286	0.0930241	9	textfile	NA	A	CAG-452 sp000434035 abundance in stool	Gut microbiota		GCST90032282	XAlGHR	1	T	68743577	1.50E-06	reported	14666	0.0193287
NA	23.91981862	NA	0.007844844	NA	rs138926794	0.38644	9	textfile	NA	C	CAG-452 sp000434035 abundance in stool	Gut microbiota		GCST90032282	XAlGHR	1	G	90874959	3.00E-06	reported	14778	0.0827154
NA	18.75279964	NA	0.004141154	NA	rs117186187	0.295153	10	textfile	NA	G	CAG-452 sp000434035 abundance in stool	Gut microbiota		GCST90032282	XAlGHR	1	A	129381313	3.60E-06	reported	14777	0.0636661
NA	23.25828456	NA	0.001961938	NA	rs72862367	0.15513	11	textfile	NA	A	CAG-452 sp000434035 abundance in stool	Gut microbiota		GCST90032282	XAlGHR	1	T	10611905	8.40E-07	reported	14666	0.0314898
NA	24.13574085	NA	0.002574811	NA	rs1715444	-0.0837411	11	textfile	NA	T	CAG-452 sp000434035 abundance in stool	Gut microbiota		GCST90032282	XAlGHR	1	G	118145558	3.30E-06	reported	14778	0.0180142
NA	22.38186727	NA	0.007937633	NA	rs6538367	0.174774	12	textfile	NA	C	CAG-452 sp000434035 abundance in stool	Gut microbiota		GCST90032282	XAlGHR	1	A	92959010	1.90E-06	reported	14778	0.0366911
NA	24.1812841	NA	0.002766367	NA	rs8037071	-0.0972068	15	textfile	NA	A	CAG-452 sp000434035 abundance in stool	Gut microbiota		GCST90032282	XAlGHR	1	C	66803291	3.30E-06	reported	14778	0.0208866
NA	24.67046433	NA	0.006798155	NA	rs11149701	0.135369	16	textfile	NA	G	CAG-452 sp000434035 abundance in stool	Gut microbiota		GCST90032282	XAlGHR	1	A	84946735	4.00E-06	reported	14778	0.0293644
NA	19.04463544	NA	0.0036788	NA	rs12937830	0.15813	17	textfile	NA	T	CAG-452 sp000434035 abundance in stool	Gut microbiota		GCST90032282	XAlGHR	1	C	68338167	4.10E-06	reported	14778	0.0343259
NA	22.93592857	NA	0.006624267	NA	rs17797837	0.120186	18	textfile	NA	C	CAG-452 sp000434035 abundance in stool	Gut microbiota		GCST90032282	XAlGHR	1	T	24268785	4.60E-06	reported	14778	0.0262205
NA	24.99986163	NA	0.007957674	NA	rs6566292	-0.0878332	18	textfile	NA	A	CAG-452 sp000434035 abundance in stool	Gut microbiota		GCST90032282	XAlGHR	1	G	67538713	2.50E-06	reported	14778	0.0186653
NA	24.74117934	NA	0.004864309	NA	rs77600851	-0.17728	18	textfile	NA	T	CAG-452 sp000434035 abundance in stool	Gut microbiota		GCST90032282	XAlGHR	1	A	70940747	4.10E-06	reported	14778	0.0384909
NA	19.85041306	NA	0.003781871	NA	rs7538105	0.0472405	1	textfile	NA	T	CAG-465 sp000433135 abundance in stool	Gut microbiota		GCST90032284	eRoEh5	1	A	7071276	4.30E-06	reported	14777	0.0102766
NA	24.95191097	NA	0.007018023	NA	rs77244071	0.152552	3	textfile	NA	G	CAG-465 sp000433135 abundance in stool	Gut microbiota		GCST90032284	eRoEh5	1	A	115007837	1.00E-08	reported	14777	0.0266238
NA	19.2157427	NA	0.00649821	NA	rs4834755	0.109182	4	textfile	NA	A	CAG-465 sp000433135 abundance in stool	Gut microbiota		GCST90032284	eRoEh5	1	G	119146089	2.30E-06	reported	14778	0.0231276
NA	20.06339652	NA	0.002242261	NA	rs115771335	0.211903	5	textfile	NA	C	CAG-465 sp000433135 abundance in stool	Gut microbiota		GCST90032284	eRoEh5	1	T	172129185	3.30E-06	reported	14666	0.0455675
NA	19.38420056	NA	0.005190326	NA	rs9349718	0.111338	6	textfile	NA	G	CAG-465 sp000433135 abundance in stool	Gut microbiota		GCST90032284	eRoEh5	1	T	54537705	8.80E-07	reported	14773	0.0226496
NA	18.18051529	NA	0.007409807	NA	rs4552980	0.0556067	9	textfile	NA	A	CAG-465 sp000433135 abundance in stool	Gut microbiota		GCST90032284	eRoEh5	1	G	75918438	2.10E-06	reported	14778	0.0117182
NA	24.46134816	NA	0.006842058	NA	rs8037071	-0.0567707	15	textfile	NA	A	CAG-465 sp000433135 abundance in stool	Gut microbiota		GCST90032284	eRoEh5	1	C	66803291	9.10E-07	reported	14666	0.0115609
NA	22.76389303	NA	0.003148627	NA	rs78003791	-0.103897	16	textfile	NA	C	CAG-465 sp000433135 abundance in stool	Gut microbiota		GCST90032284	eRoEh5	1	A	66070654	1.40E-06	reported	14778	0.0215065
NA	24.01905203	NA	0.004541928	NA	rs139783923	0.213792	1	textfile	NA	G	CAG-475 abundance in stool	Gut microbiota		GCST90032285	tU2Sl8	1	A	150412392	2.60E-06	reported	14778	0.045467
NA	18.48166199	NA	0.005157793	NA	rs10181084	0.12454	2	textfile	NA	C	CAG-475 abundance in stool	Gut microbiota		GCST90032285	tU2Sl8	1	T	6294568	6.30E-07	reported	14777	0.0250009
NA	21.98523767	NA	0.007967469	NA	rs76762645	0.140586	3	textfile	NA	C	CAG-475 abundance in stool	Gut microbiota		GCST90032285	tU2Sl8	1	T	146873041	3.20E-06	reported	14778	0.0301868
NA	24.03691603	NA	0.005411369	NA	rs140668348	0.252582	4	textfile	NA	T	CAG-475 abundance in stool	Gut microbiota		GCST90032285	tU2Sl8	1	C	67838367	1.90E-06	reported	14778	0.0530574
NA	22.43144158	NA	0.002994948	NA	rs114900215	0.272283	4	textfile	NA	T	CAG-475 abundance in stool	Gut microbiota		GCST90032285	tU2Sl8	1	C	71082901	7.70E-08	reported	14776	0.0506561
NA	22.35068286	NA	0.006748229	NA	rs13167538	0.0916143	5	textfile	NA	C	CAG-475 abundance in stool	Gut microbiota		GCST90032285	tU2Sl8	1	T	179641191	2.30E-06	reported	14778	0.0193745
NA	20.97380911	NA	0.006722618	NA	rs61738476	0.2027	9	textfile	NA	C	CAG-475 abundance in stool	Gut microbiota		GCST90032285	tU2Sl8	1	T	124856473	4.60E-06	reported	14778	0.0442345
NA	24.72715691	NA	0.003588973	NA	rs1975417	0.0688068	10	textfile	NA	C	CAG-475 abundance in stool	Gut microbiota		GCST90032285	tU2Sl8	1	A	3464499	3.40E-06	reported	14778	0.0148063
NA	21.80585977	NA	0.007042317	NA	rs17012415	0.244064	12	textfile	NA	T	CAG-475 abundance in stool	Gut microbiota		GCST90032285	tU2Sl8	1	G	84788974	3.50E-06	reported	14778	0.0525947
NA	24.32960993	NA	0.006626329	NA	rs77389395	0.158799	13	textfile	NA	T	CAG-475 abundance in stool	Gut microbiota		GCST90032285	tU2Sl8	1	C	71017673	2.30E-06	reported	14778	0.0336312
NA	22.83047544	NA	0.003161519	NA	rs2351243	0.187212	13	textfile	NA	C	CAG-475 abundance in stool	Gut microbiota		GCST90032285	tU2Sl8	1	T	90931840	1.50E-07	reported	14666	0.0356821
NA	21.95536475	NA	0.003405956	NA	rs17605038	0.101779	17	textfile	NA	G	CAG-475 abundance in stool	Gut microbiota		GCST90032285	tU2Sl8	1	A	47224732	4.60E-06	reported	14778	0.0222164
NA	24.93674191	NA	0.003853105	NA	rs72874798	-0.23082	18	textfile	NA	C	CAG-475 abundance in stool	Gut microbiota		GCST90032285	tU2Sl8	1	T	24515947	4.80E-06	reported	8774	0.0504788
NA	22.21508118	NA	0.00434714	NA	rs915564	-0.0757114	21	textfile	NA	C	CAG-475 abundance in stool	Gut microbiota		GCST90032285	tU2Sl8	1	T	34343837	1.50E-06	reported	11276	0.0157439
NA	20.51066207	NA	0.005927872	NA	rs12406291	0.141576	1	textfile	NA	C	CAG-485 sp002362485 abundance in stool	Gut microbiota		GCST90032286	3kYqOZ	1	G	192660597	3.20E-06	reported	12628	0.0304003
NA	19.21884965	NA	0.003602296	NA	rs112435809	0.137681	3	textfile	NA	A	CAG-485 sp002362485 abundance in stool	Gut microbiota		GCST90032286	3kYqOZ	1	G	112627059	4.30E-07	reported	12856	0.0272277
NA	23.37684667	NA	0.001994882	NA	rs116522347	0.188017	5	textfile	NA	G	CAG-485 sp002362485 abundance in stool	Gut microbiota		GCST90032286	3kYqOZ	1	A	124033822	3.90E-06	reported	12855	0.0407235
NA	19.52212454	NA	0.002210921	NA	rs11764846	-0.0827392	7	textfile	NA	A	CAG-485 sp002362485 abundance in stool	Gut microbiota		GCST90032286	3kYqOZ	1	G	137980227	3.80E-06	reported	12628	0.0179008
NA	24.40967758	NA	0.003196445	NA	rs7036445	-0.0678031	9	textfile	NA	G	CAG-485 sp002362485 abundance in stool	Gut microbiota		GCST90032286	3kYqOZ	1	C	107162865	3.90E-06	reported	12856	0.0146829
NA	21.62902825	NA	0.001672218	NA	rs17099406	0.259114	12	textfile	NA	C	CAG-485 sp002362485 abundance in stool	Gut microbiota		GCST90032286	3kYqOZ	1	T	63422074	1.30E-06	reported	11616	0.0534659
NA	22.87073861	NA	0.00696562	NA	rs9530248	0.0639678	13	textfile	NA	C	CAG-485 sp002362485 abundance in stool	Gut microbiota		GCST90032286	3kYqOZ	1	T	73820810	1.10E-06	reported	12856	0.0131381
NA	19.04808765	NA	0.003341929	NA	rs117094938	0.24488	15	textfile	NA	G	CAG-485 sp002362485 abundance in stool	Gut microbiota		GCST90032286	3kYqOZ	1	A	25763376	4.50E-07	reported	12777	0.0485307
NA	20.43766253	NA	0.007724063	NA	rs59801018	0.0539938	19	textfile	NA	A	CAG-485 sp002362485 abundance in stool	Gut microbiota		GCST90032286	3kYqOZ	1	T	51690201	1.30E-06	reported	12777	0.0111642
NA	22.36898013	NA	0.001063738	NA	rs17123518	0.254519	20	textfile	NA	C	CAG-485 sp002362485 abundance in stool	Gut microbiota		GCST90032286	3kYqOZ	1	T	32660463	2.00E-09	reported	12856	0.042459
NA	18.11733656	NA	0.00716041	NA	rs115282868	0.0563131	1	textfile	NA	A	CAG-485 sp002404675 abundance in stool	Gut microbiota		GCST90032287	5lQpm1	1	G	64466174	3.70E-06	reported	12856	0.0121721
NA	23.31146546	NA	0.005822354	NA	rs141167708	0.174208	2	textfile	NA	T	CAG-485 sp002404675 abundance in stool	Gut microbiota		GCST90032287	5lQpm1	1	A	63858822	6.40E-07	reported	12777	0.0349983
NA	24.43989134	NA	0.004556256	NA	rs844732	-0.0631159	7	textfile	NA	T	CAG-485 sp002404675 abundance in stool	Gut microbiota		GCST90032287	5lQpm1	1	C	72009685	1.10E-06	reported	12853	0.0129745
NA	23.23803775	NA	0.004584661	NA	rs72681268	0.181171	8	textfile	NA	C	CAG-485 sp002404675 abundance in stool	Gut microbiota		GCST90032287	5lQpm1	1	T	139664878	3.60E-06	reported	12856	0.0390936
NA	19.1561644	NA	0.004142598	NA	rs11021720	-0.0592819	11	textfile	NA	G	CAG-485 sp002404675 abundance in stool	Gut microbiota		GCST90032287	5lQpm1	1	C	11240695	2.60E-06	reported	12853	0.012621
NA	19.96143141	NA	0.005881875	NA	rs55998350	0.0918758	11	textfile	NA	A	CAG-485 sp002404675 abundance in stool	Gut microbiota		GCST90032287	5lQpm1	1	C	42891277	2.60E-06	reported	12088	0.0195588
NA	20.24865815	NA	0.004103586	NA	rs1868719	0.141991	15	textfile	NA	A	CAG-485 sp002404675 abundance in stool	Gut microbiota		GCST90032287	5lQpm1	1	G	95957815	1.90E-06	reported	17815	0.0298352
NA	23.67276893	NA	0.007475099	NA	rs10871677	0.0945277	18	textfile	NA	G	CAG-485 sp002404675 abundance in stool	Gut microbiota		GCST90032287	5lQpm1	1	T	70917788	3.20E-06	reported	4902	0.0203074
NA	20.18508893	NA	0.004294957	NA	rs62129301	0.116007	19	textfile	NA	C	CAG-485 sp002404675 abundance in stool	Gut microbiota		GCST90032287	5lQpm1	1	T	4316907	1.10E-06	reported	18158	0.023824
NA	18.06787779	NA	0.004866378	NA	rs1878712	0.0663745	2	textfile	NA	C	CAG-488 abundance in stool	Gut microbiota		GCST90032289	xyxfhk	1	G	230664507	4.10E-06	reported	17465	0.0144023
NA	19.44160111	NA	0.006852915	NA	rs4832740	0.18808	4	textfile	NA	G	CAG-488 abundance in stool	Gut microbiota		GCST90032289	xyxfhk	1	A	37894646	3.50E-07	reported	18269	0.036908
NA	21.54576224	NA	0.0055295	NA	rs4867146	0.0419499	5	textfile	NA	A	CAG-488 abundance in stool	Gut microbiota		GCST90032289	xyxfhk	1	G	28398039	2.50E-06	reported	18162	0.00891587
NA	24.21706251	NA	0.006204881	NA	rs146065830	-0.0908644	5	textfile	NA	A	CAG-488 abundance in stool	Gut microbiota		GCST90032289	xyxfhk	1	G	30082575	1.70E-06	reported	18276	0.0189684
NA	19.88502548	NA	0.007609456	NA	rs111937842	0.0976482	6	textfile	NA	G	CAG-488 abundance in stool	Gut microbiota		GCST90032289	xyxfhk	1	A	107133484	1.30E-06	reported	18274	0.0201835
NA	20.95624772	NA	0.001337153	NA	rs138545616	0.156817	7	textfile	NA	C	CAG-488 abundance in stool	Gut microbiota		GCST90032289	xyxfhk	1	T	40107208	1.80E-06	reported	18158	0.0328809
NA	21.51362108	NA	0.002668197	NA	rs151142495	0.126637	8	textfile	NA	A	CAG-488 abundance in stool	Gut microbiota		GCST90032289	xyxfhk	1	G	97240201	8.00E-07	reported	18276	0.0256587
NA	23.99875021	NA	0.001076609	NA	rs11166846	-0.0762803	8	textfile	NA	A	CAG-488 abundance in stool	Gut microbiota		GCST90032289	xyxfhk	1	T	134897432	8.10E-07	reported	18276	0.0154652
NA	21.14782072	NA	0.007690536	NA	rs7865493	-0.041319	9	textfile	NA	G	CAG-488 abundance in stool	Gut microbiota		GCST90032289	xyxfhk	1	A	18030815	3.30E-06	reported	18276	0.00888611
NA	22.14564759	NA	0.004793131	NA	rs10842386	0.17061	12	textfile	NA	G	CAG-488 abundance in stool	Gut microbiota		GCST90032289	xyxfhk	1	T	24637169	1.40E-07	reported	17133	0.032401
NA	23.8355883	NA	0.006867693	NA	rs73157112	0.0493966	13	textfile	NA	C	CAG-488 abundance in stool	Gut microbiota		GCST90032289	xyxfhk	1	T	29722925	4.30E-06	reported	17135	0.0107413
NA	24.70410245	NA	0.007074778	NA	rs41423849	0.0600328	14	textfile	NA	T	CAG-488 abundance in stool	Gut microbiota		GCST90032289	xyxfhk	1	G	33335281	4.00E-06	reported	17136	0.0130155
NA	21.42048124	NA	0.007815724	NA	rs8041680	0.0644269	15	textfile	NA	C	CAG-488 abundance in stool	Gut microbiota		GCST90032289	xyxfhk	1	A	25858946	3.80E-06	reported	17134	0.0139471
NA	23.79400142	NA	0.003098029	NA	rs117187864	0.101619	16	textfile	NA	G	CAG-488 abundance in stool	Gut microbiota		GCST90032289	xyxfhk	1	A	24103899	3.20E-06	reported	17133	0.021826
NA	24.31104931	NA	0.007329097	NA	rs7218444	0.0582621	17	textfile	NA	A	CAG-488 abundance in stool	Gut microbiota		GCST90032289	xyxfhk	1	T	13889758	4.00E-06	reported	17022	0.0126299
NA	18.13981415	NA	0.006073973	NA	rs73083219	-0.10137	20	textfile	NA	C	CAG-488 abundance in stool	Gut microbiota		GCST90032289	xyxfhk	1	T	2837702	1.50E-06	reported	3135	0.0210652
NA	23.63245604	NA	0.002192962	NA	rs73108391	0.0975075	20	textfile	NA	C	CAG-488 abundance in stool	Gut microbiota		GCST90032289	xyxfhk	1	T	16256250	3.90E-06	reported	4007	0.021131
NA	22.36025802	NA	0.004546356	NA	rs6132204	0.186843	20	textfile	NA	C	CAG-488 abundance in stool	Gut microbiota		GCST90032289	xyxfhk	1	T	19445515	9.10E-07	reported	17135	0.0380567
NA	19.77771765	NA	0.005268974	NA	rs58805802	-0.0663434	21	textfile	NA	G	CAG-488 abundance in stool	Gut microbiota		GCST90032289	xyxfhk	1	A	42592609	3.90E-06	reported	16889	0.0143717
NA	20.29481744	NA	0.004734211	NA	rs10737891	-0.0473587	1	textfile	NA	G	CAG-488 sp000434055 abundance in stool	Gut microbiota		GCST90032288	bvexqe	1	C	244198275	2.70E-06	reported	18162	0.0101004
NA	20.80621425	NA	0.004489494	NA	rs143422825	0.0930042	3	textfile	NA	T	CAG-488 sp000434055 abundance in stool	Gut microbiota		GCST90032288	bvexqe	1	G	170507874	2.50E-06	reported	18162	0.0197401
NA	23.98984317	NA	0.004382821	NA	rs56123654	0.099173	4	textfile	NA	T	CAG-488 sp000434055 abundance in stool	Gut microbiota		GCST90032288	bvexqe	1	A	95783233	2.20E-06	reported	18274	0.0209537
NA	22.85106529	NA	0.004503041	NA	rs17297964	0.112947	4	textfile	NA	A	CAG-488 sp000434055 abundance in stool	Gut microbiota		GCST90032288	bvexqe	1	G	119828617	4.80E-06	reported	4965	0.0247035
NA	23.51850421	NA	0.00625738	NA	rs832532	0.0635542	5	textfile	NA	C	CAG-488 sp000434055 abundance in stool	Gut microbiota		GCST90032288	bvexqe	1	T	56926111	4.80E-07	reported	18151	0.0126282
NA	18.30046111	NA	0.00529664	NA	rs12176423	0.113939	6	textfile	NA	A	CAG-488 sp000434055 abundance in stool	Gut microbiota		GCST90032288	bvexqe	1	C	107137304	3.10E-07	reported	18162	0.0222736
NA	19.63455918	NA	0.006113977	NA	rs34232394	0.123342	6	textfile	NA	C	CAG-488 sp000434055 abundance in stool	Gut microbiota		GCST90032288	bvexqe	1	G	161138012	2.90E-06	reported	18273	0.0263674
NA	20.31843129	NA	0.002942621	NA	rs760813	0.053536	6	textfile	NA	T	CAG-488 sp000434055 abundance in stool	Gut microbiota		GCST90032288	bvexqe	1	C	165038911	1.10E-06	reported	12764	0.0109715
NA	24.57060461	NA	0.003759775	NA	rs12112052	0.0848395	7	textfile	NA	T	CAG-488 sp000434055 abundance in stool	Gut microbiota		GCST90032288	bvexqe	1	C	154426289	4.20E-06	reported	18276	0.0184454
NA	19.1791864	NA	0.001263991	NA	rs10098366	0.167039	8	textfile	NA	C	CAG-488 sp000434055 abundance in stool	Gut microbiota		GCST90032288	bvexqe	1	T	20500545	1.00E-07	reported	18159	0.0313675
NA	18.50896914	NA	0.007125149	NA	rs10817000	0.0802219	9	textfile	NA	G	CAG-488 sp000434055 abundance in stool	Gut microbiota		GCST90032288	bvexqe	1	C	110381258	1.00E-06	reported	18274	0.0164176
NA	19.49893755	NA	0.007545109	NA	rs117662686	0.140509	12	textfile	NA	G	CAG-488 sp000434055 abundance in stool	Gut microbiota		GCST90032288	bvexqe	1	A	96591112	1.40E-08	reported	18276	0.0247527
NA	21.0530947	NA	0.001545811	NA	rs6132204	0.215469	20	textfile	NA	C	CAG-488 sp000434055 abundance in stool	Gut microbiota		GCST90032288	bvexqe	1	T	19445515	2.90E-07	reported	18276	0.0419986
NA	22.89981655	NA	0.002892493	NA	rs113013648	0.560109	2	textfile	NA	A	CAG-495 abundance in stool	Gut microbiota		GCST90032290	3ll187	1	T	9202892	1.80E-06	reported	17136	0.117182
NA	20.22738198	NA	0.006759903	NA	rs75695257	0.264603	2	textfile	NA	C	CAG-495 abundance in stool	Gut microbiota		GCST90032290	3ll187	1	T	145224306	1.50E-06	reported	16237	0.0550397
NA	22.01706984	NA	0.002327935	NA	rs77454822	0.523822	3	textfile	NA	G	CAG-495 abundance in stool	Gut microbiota		GCST90032290	3ll187	1	A	5123291	1.70E-06	reported	9949	0.109447
NA	21.80004316	NA	0.005870698	NA	rs12493471	-0.122548	3	textfile	NA	C	CAG-495 abundance in stool	Gut microbiota		GCST90032290	3ll187	1	T	45910186	3.40E-06	reported	10634	0.0263857
NA	21.27183394	NA	0.002670558	NA	rs114928387	0.517362	4	textfile	NA	C	CAG-495 abundance in stool	Gut microbiota		GCST90032290	3ll187	1	T	38378593	3.60E-06	reported	9947	0.111611
NA	23.91776766	NA	0.001657707	NA	rs72641611	0.591071	4	textfile	NA	G	CAG-495 abundance in stool	Gut microbiota		GCST90032290	3ll187	1	A	66262817	7.50E-07	reported	9949	0.119453
NA	24.35906571	NA	0.004243613	NA	rs10821366	-0.261025	9	textfile	NA	G	CAG-495 abundance in stool	Gut microbiota		GCST90032290	3ll187	1	A	94554948	3.00E-06	reported	10737	0.0558978
NA	23.70266815	NA	0.006386804	NA	rs12768988	0.297085	10	textfile	NA	C	CAG-495 abundance in stool	Gut microbiota		GCST90032290	3ll187	1	T	34154195	2.50E-06	reported	9949	0.0630759
NA	24.91498325	NA	0.00173295	NA	rs74637062	0.286723	10	textfile	NA	C	CAG-495 abundance in stool	Gut microbiota		GCST90032290	3ll187	1	A	108072450	2.50E-06	reported	10736	0.0608523
NA	22.95457973	NA	0.005059206	NA	rs139456652	0.325307	11	textfile	NA	G	CAG-495 abundance in stool	Gut microbiota		GCST90032290	3ll187	1	A	6300702	8.00E-09	reported	9949	0.0563893
NA	18.20865839	NA	0.001577479	NA	rs11067315	0.384875	12	textfile	NA	C	CAG-495 abundance in stool	Gut microbiota		GCST90032290	3ll187	1	T	114852146	4.80E-06	reported	10459	0.0841728
NA	18.97411772	NA	0.001108785	NA	rs118179413	-0.398467	14	textfile	NA	G	CAG-495 abundance in stool	Gut microbiota		GCST90032290	3ll187	1	A	95270113	3.80E-06	reported	10735	0.0862213
NA	21.80894384	NA	0.006725706	NA	rs80152381	-0.29119	14	textfile	NA	G	CAG-495 abundance in stool	Gut microbiota		GCST90032290	3ll187	1	A	101821648	1.60E-08	reported	10735	0.0515222
NA	23.60807841	NA	0.006817011	NA	rs141882852	0.401534	16	textfile	NA	C	CAG-495 abundance in stool	Gut microbiota		GCST90032290	3ll187	1	T	89526762	1.20E-06	reported	10736	0.0825915
NA	24.20203149	NA	0.007520063	NA	rs184205522	0.0990565	1	textfile	NA	C	CAG-510 sp002432425 abundance in stool	Gut microbiota		GCST90032291	I4sF0f	1	T	108989099	9.70E-07	reported	10737	0.0202269
NA	20.03334301	NA	0.001139894	NA	rs17786990	0.0770972	2	textfile	NA	T	CAG-510 sp002432425 abundance in stool	Gut microbiota		GCST90032291	I4sF0f	1	A	162617092	1.60E-06	reported	10737	0.0160659
NA	20.48614291	NA	0.007640091	NA	rs59842423	0.0740952	3	textfile	NA	C	CAG-510 sp002432425 abundance in stool	Gut microbiota		GCST90032291	I4sF0f	1	T	72950768	4.80E-07	reported	10737	0.0147178
NA	18.99944173	NA	0.002992098	NA	rs117978519	0.0564662	8	textfile	NA	G	CAG-510 sp002432425 abundance in stool	Gut microbiota		GCST90032291	I4sF0f	1	T	111015708	3.50E-07	reported	10737	0.0110867
NA	21.13791751	NA	0.002343136	NA	rs7851238	0.0419583	9	textfile	NA	T	CAG-510 sp002432425 abundance in stool	Gut microbiota		GCST90032291	I4sF0f	1	C	90410531	1.70E-07	reported	10735	0.00802161
NA	19.05662167	NA	0.006659248	NA	rs62031659	0.0876899	16	textfile	NA	C	CAG-510 sp002432425 abundance in stool	Gut microbiota		GCST90032291	I4sF0f	1	T	9287747	3.00E-06	reported	10737	0.0187834
NA	20.40748241	NA	0.001833623	NA	rs141756015	0.130511	17	textfile	NA	T	CAG-510 sp002432425 abundance in stool	Gut microbiota		GCST90032291	I4sF0f	1	C	47691267	1.40E-06	reported	10123	0.0270442
NA	18.69776147	NA	0.002446224	NA	rs2081529	0.0356555	18	textfile	NA	G	CAG-510 sp002432425 abundance in stool	Gut microbiota		GCST90032291	I4sF0f	1	A	22095901	1.50E-06	reported	10737	0.00740757
NA	23.43035493	NA	0.005420616	NA	rs59372439	-0.0343139	19	textfile	NA	C	CAG-510 sp002432425 abundance in stool	Gut microbiota		GCST90032291	I4sF0f	1	T	384517	4.40E-06	reported	10737	0.00747532
NA	22.45976656	NA	0.001013709	NA	rs71317611	0.0925923	21	textfile	NA	A	CAG-510 sp002432425 abundance in stool	Gut microbiota		GCST90032291	I4sF0f	1	C	15316779	2.50E-06	reported	9875	0.0196814
NA	19.63396396	NA	0.00784222	NA	rs9977670	0.129175	21	textfile	NA	G	CAG-510 sp002432425 abundance in stool	Gut microbiota		GCST90032291	I4sF0f	1	A	25350118	6.60E-09	reported	10737	0.0222673
NA	24.47432129	NA	0.002850184	NA	rs73903450	0.0656794	21	textfile	NA	A	CAG-510 sp002432425 abundance in stool	Gut microbiota		GCST90032291	I4sF0f	1	T	41606802	2.80E-06	reported	9944	0.014015
NA	18.58225502	NA	0.002775803	NA	rs62158858	0.174603	2	textfile	NA	G	CAG-552 abundance in stool	Gut microbiota		GCST90032292	OMGz43	1	A	136303082	4.20E-06	reported	10737	0.0379318
NA	18.60567288	NA	0.002810324	NA	rs4725984	0.0810388	7	textfile	NA	C	CAG-552 abundance in stool	Gut microbiota		GCST90032292	OMGz43	1	T	150971426	3.30E-06	reported	10383	0.0174319
NA	18.75714089	NA	0.004460661	NA	rs35515607	-0.106747	9	textfile	NA	A	CAG-552 abundance in stool	Gut microbiota		GCST90032292	OMGz43	1	C	3018435	2.60E-10	reported	10737	0.016886
NA	22.35180575	NA	0.003964841	NA	rs62572809	-0.148944	9	textfile	NA	G	CAG-552 abundance in stool	Gut microbiota		GCST90032292	OMGz43	1	A	80572325	1.70E-06	reported	10734	0.0310931
NA	19.44220722	NA	0.007769374	NA	rs2231409	0.263614	9	textfile	NA	G	CAG-552 abundance in stool	Gut microbiota		GCST90032292	OMGz43	1	A	132887754	3.20E-06	reported	10737	0.0566243
NA	21.77938818	NA	0.001708216	NA	rs71460754	0.158994	12	textfile	NA	C	CAG-552 abundance in stool	Gut microbiota		GCST90032292	OMGz43	1	T	126976503	2.90E-06	reported	10737	0.0339875
NA	20.47566197	NA	0.00287098	NA	rs2327592	0.154564	20	textfile	NA	A	CAG-552 abundance in stool	Gut microbiota		GCST90032292	OMGz43	1	G	12030940	9.80E-07	reported	10736	0.0315733
NA	22.61926579	NA	0.006403193	NA	rs61763346	0.127252	1	textfile	NA	A	CAG-590 sp000431135 abundance in stool	Gut microbiota		GCST90032293	rOWuts	1	G	5410024	2.60E-07	reported	8974	0.0247223
NA	23.67499795	NA	0.003805876	NA	rs11580893	0.0602638	1	textfile	NA	C	CAG-590 sp000431135 abundance in stool	Gut microbiota		GCST90032293	rOWuts	1	T	58480373	3.60E-06	reported	8207	0.0130147
NA	20.07550326	NA	0.007516576	NA	rs140404026	0.177332	1	textfile	NA	C	CAG-590 sp000431135 abundance in stool	Gut microbiota		GCST90032293	rOWuts	1	G	214316353	4.50E-06	reported	10733	0.0386572
NA	19.07234063	NA	0.005124498	NA	rs3884676	0.0915335	2	textfile	NA	C	CAG-590 sp000431135 abundance in stool	Gut microbiota		GCST90032293	rOWuts	1	T	43041989	1.60E-06	reported	10557	0.0190928
NA	23.09440197	NA	0.001125341	NA	rs35475810	0.102813	2	textfile	NA	C	CAG-590 sp000431135 abundance in stool	Gut microbiota		GCST90032293	rOWuts	1	G	218740870	1.00E-06	reported	3480	0.0210347
NA	22.63325838	NA	0.006096438	NA	rs13100894	-0.0521769	3	textfile	NA	C	CAG-590 sp000431135 abundance in stool	Gut microbiota		GCST90032293	rOWuts	1	T	148957477	2.60E-06	reported	3481	0.0111024
NA	23.18185302	NA	0.005041989	NA	rs11728250	0.0810156	4	textfile	NA	A	CAG-590 sp000431135 abundance in stool	Gut microbiota		GCST90032293	rOWuts	1	G	36732896	1.50E-06	reported	3482	0.0168277
NA	22.98255461	NA	0.00236984	NA	rs9267560	0.106888	6	textfile	NA	A	CAG-590 sp000431135 abundance in stool	Gut microbiota		GCST90032293	rOWuts	1	G	31754963	1.90E-06	reported	3482	0.0224409
NA	18.92105749	NA	0.007521435	NA	rs7774274	0.0403197	6	textfile	NA	G	CAG-590 sp000431135 abundance in stool	Gut microbiota		GCST90032293	rOWuts	1	T	73704887	4.70E-06	reported	3482	0.00880513
NA	23.9383138	NA	0.005516333	NA	rs12552693	0.0404136	9	textfile	NA	T	CAG-590 sp000431135 abundance in stool	Gut microbiota		GCST90032293	rOWuts	1	C	83502486	4.20E-06	reported	3482	0.00878354
NA	24.96532009	NA	0.005791309	NA	rs12348813	0.138455	9	textfile	NA	G	CAG-590 sp000431135 abundance in stool	Gut microbiota		GCST90032293	rOWuts	1	A	115286185	1.00E-06	reported	3482	0.0283419
NA	24.25526332	NA	0.005995085	NA	rs645805	0.0415367	15	textfile	NA	A	CAG-590 sp000431135 abundance in stool	Gut microbiota		GCST90032293	rOWuts	1	G	53483701	1.80E-06	reported	3471	0.00869592
NA	20.3632735	NA	0.004349435	NA	rs12941465	-0.044311	17	textfile	NA	G	CAG-590 sp000431135 abundance in stool	Gut microbiota		GCST90032293	rOWuts	1	A	40099312	2.90E-06	reported	3482	0.00946585
NA	18.99678895	NA	0.004033542	NA	rs112118500	0.17189	1	textfile	NA	C	CAG-632 abundance in stool	Gut microbiota		GCST90032294	ynDKHK	1	T	40855987	4.40E-06	reported	3481	0.0374548
NA	21.69528537	NA	0.007866825	NA	rs138547268	0.104724	3	textfile	NA	G	CAG-632 abundance in stool	Gut microbiota		GCST90032294	ynDKHK	1	C	63885809	1.70E-06	reported	3482	0.0218902
NA	21.4414676	NA	0.006665946	NA	rs28478818	0.103417	3	textfile	NA	T	CAG-632 abundance in stool	Gut microbiota		GCST90032294	ynDKHK	1	C	139680014	1.50E-06	reported	3480	0.0215129
NA	23.85563493	NA	0.006017718	NA	rs13088424	0.0491028	3	textfile	NA	A	CAG-632 abundance in stool	Gut microbiota		GCST90032294	ynDKHK	1	G	188556500	9.20E-07	reported	3478	0.0100035
NA	24.4673262	NA	0.004480069	NA	rs144023156	0.178213	4	textfile	NA	G	CAG-632 abundance in stool	Gut microbiota		GCST90032294	ynDKHK	1	A	135412409	6.10E-07	reported	3478	0.0357358
NA	20.14537878	NA	0.006194987	NA	rs77364580	0.151427	4	textfile	NA	C	CAG-632 abundance in stool	Gut microbiota		GCST90032294	ynDKHK	1	G	139513593	1.70E-06	reported	3479	0.0316642
NA	21.52839698	NA	0.001097131	NA	rs11960927	0.0636327	5	textfile	NA	G	CAG-632 abundance in stool	Gut microbiota		GCST90032294	ynDKHK	1	C	29613192	6.00E-08	reported	3480	0.0117444
NA	23.14961647	NA	0.007119079	NA	rs77448792	0.17487	7	textfile	NA	G	CAG-632 abundance in stool	Gut microbiota		GCST90032294	ynDKHK	1	A	55422589	1.20E-06	reported	3482	0.0360513
NA	21.54886214	NA	0.00683968	NA	rs147723189	0.128066	9	textfile	NA	T	CAG-632 abundance in stool	Gut microbiota		GCST90032294	ynDKHK	1	A	25224592	2.40E-07	reported	3259	0.0247745
NA	18.81444126	NA	0.001010497	NA	rs141091864	0.0799979	10	textfile	NA	T	CAG-632 abundance in stool	Gut microbiota		GCST90032294	ynDKHK	1	C	89132661	3.40E-06	reported	3379	0.0172152
NA	19.95922089	NA	0.002837258	NA	rs117661967	0.173264	11	textfile	NA	C	CAG-632 abundance in stool	Gut microbiota		GCST90032294	ynDKHK	1	T	34573299	1.90E-06	reported	3480	0.0363606
NA	18.50978954	NA	0.002963618	NA	rs148564887	0.113817	11	textfile	NA	G	CAG-632 abundance in stool	Gut microbiota		GCST90032294	ynDKHK	1	A	60917739	2.70E-06	reported	3482	0.0242666
NA	22.02413433	NA	0.004996188	NA	rs7958254	0.125891	12	textfile	NA	G	CAG-632 abundance in stool	Gut microbiota		GCST90032294	ynDKHK	1	A	115932627	1.40E-08	reported	3479	0.0222053
NA	22.81973146	NA	0.004489571	NA	rs148993002	0.131152	14	textfile	NA	G	CAG-632 abundance in stool	Gut microbiota		GCST90032294	ynDKHK	1	A	95693912	1.40E-06	reported	3471	0.0271703
NA	18.49558858	NA	0.001780883	NA	rs4775703	-0.0452451	15	textfile	NA	C	CAG-632 abundance in stool	Gut microbiota		GCST90032294	ynDKHK	1	G	47699318	3.00E-06	reported	3482	0.00969234
NA	24.30154433	NA	0.002964655	NA	rs186192521	0.185837	16	textfile	NA	G	CAG-632 abundance in stool	Gut microbiota		GCST90032294	ynDKHK	1	T	1389691	3.90E-07	reported	3482	0.0366129
NA	20.30422867	NA	0.005411512	NA	rs116878049	0.179187	16	textfile	NA	A	CAG-632 abundance in stool	Gut microbiota		GCST90032294	ynDKHK	1	T	86062774	3.00E-07	reported	3471	0.0349927
NA	22.86347136	NA	0.004794256	NA	rs1442828	0.0392205	17	textfile	NA	C	CAG-632 abundance in stool	Gut microbiota		GCST90032294	ynDKHK	1	T	56598091	2.80E-06	reported	3471	0.00836634
NA	24.33401912	NA	0.006759987	NA	rs75821794	0.120836	19	textfile	NA	C	CAG-632 abundance in stool	Gut microbiota		GCST90032294	ynDKHK	1	G	435141	4.50E-06	reported	3482	0.0263521
NA	24.47596791	NA	0.006524567	NA	rs76941979	0.0726281	19	textfile	NA	T	CAG-632 abundance in stool	Gut microbiota		GCST90032294	ynDKHK	1	C	47893613	4.00E-06	reported	3480	0.0157537
NA	24.54503983	NA	0.002182893	NA	rs73171545	-0.0577327	22	textfile	NA	G	CAG-632 abundance in stool	Gut microbiota		GCST90032294	ynDKHK	1	A	44607229	4.20E-06	reported	3482	0.0125443
NA	18.32542457	NA	0.00234951	NA	rs2436180	0.189207	1	textfile	NA	G	CAG-698 abundance in stool	Gut microbiota		GCST90032295	Q8Cq7t	1	A	174653187	2.90E-06	reported	3482	0.0404637
NA	21.76401275	NA	0.007537476	NA	rs59302213	0.0629038	2	textfile	NA	T	CAG-698 abundance in stool	Gut microbiota		GCST90032295	Q8Cq7t	1	G	173438261	2.70E-06	reported	3480	0.0133982
NA	18.46238208	NA	0.001682409	NA	rs62245631	0.15487	3	textfile	NA	G	CAG-698 abundance in stool	Gut microbiota		GCST90032295	Q8Cq7t	1	A	9729061	6.30E-07	reported	3478	0.0310931
NA	18.66479781	NA	0.006707594	NA	rs116380795	0.17853	4	textfile	NA	T	CAG-698 abundance in stool	Gut microbiota		GCST90032295	Q8Cq7t	1	C	90087506	2.30E-07	reported	3482	0.0344908
NA	18.60022743	NA	0.002835671	NA	rs11725788	-0.0716012	4	textfile	NA	T	CAG-698 abundance in stool	Gut microbiota		GCST90032295	Q8Cq7t	1	G	133534462	3.00E-07	reported	3482	0.0139717
NA	22.49053665	NA	0.007444932	NA	rs112021845	0.159943	4	textfile	NA	C	CAG-698 abundance in stool	Gut microbiota		GCST90032295	Q8Cq7t	1	T	188068132	2.20E-06	reported	3482	0.0337907
NA	23.68370123	NA	0.006048853	NA	rs192285194	0.126042	5	textfile	NA	A	CAG-698 abundance in stool	Gut microbiota		GCST90032295	Q8Cq7t	1	G	160994479	3.10E-06	reported	3482	0.0270106
NA	21.24622629	NA	0.007146448	NA	rs11136480	0.0519496	8	textfile	NA	C	CAG-698 abundance in stool	Gut microbiota		GCST90032295	Q8Cq7t	1	T	277897	1.30E-07	reported	3482	0.009844
NA	21.78812724	NA	0.002934404	NA	rs148334079	2.16927	9	textfile	NA	T	CAG-698 abundance in stool	Gut microbiota		GCST90032295	Q8Cq7t	1	A	43054064	6.00E-10	reported	3476	0.350429
NA	24.57249286	NA	0.002372444	NA	rs60183000	0.184984	9	textfile	NA	T	CAG-698 abundance in stool	Gut microbiota		GCST90032295	Q8Cq7t	1	C	75683737	3.70E-06	reported	3482	0.0399864
NA	22.28319218	NA	0.007119503	NA	rs7044085	0.120457	9	textfile	NA	G	CAG-698 abundance in stool	Gut microbiota		GCST90032295	Q8Cq7t	1	C	87764985	1.60E-06	reported	3482	0.0250798
NA	23.56356657	NA	0.003231254	NA	rs72923982	0.145042	11	textfile	NA	C	CAG-698 abundance in stool	Gut microbiota		GCST90032295	Q8Cq7t	1	T	57425764	4.10E-06	reported	3482	0.031493
NA	24.92339268	NA	0.007512626	NA	rs7973039	0.0492945	12	textfile	NA	A	CAG-698 abundance in stool	Gut microbiota		GCST90032295	Q8Cq7t	1	G	132097580	3.80E-06	reported	3482	0.0106651
NA	19.5953001	NA	0.007390117	NA	rs79906173	0.0853566	16	textfile	NA	C	CAG-698 abundance in stool	Gut microbiota		GCST90032295	Q8Cq7t	1	T	63117601	2.80E-06	reported	3473	0.0182159
NA	21.93483277	NA	0.00220447	NA	rs200696386	0.131218	22	textfile	NA	C	CAG-698 abundance in stool	Gut microbiota		GCST90032295	Q8Cq7t	1	T	21388391	7.30E-07	reported	3482	0.0264848
NA	21.00875237	NA	0.006593116	NA	rs17533177	0.182126	22	textfile	NA	C	CAG-698 abundance in stool	Gut microbiota		GCST90032295	Q8Cq7t	1	T	23268613	3.20E-06	reported	3479	0.0391103
NA	18.56114425	NA	0.002800987	NA	rs607674	-0.0660932	1	textfile	NA	C	CAG-776 abundance in stool	Gut microbiota		GCST90032297	RqhTNA	1	T	96016000	3.20E-06	reported	3234	0.0141965
NA	18.29792897	NA	0.003893268	NA	rs76866228	0.107124	3	textfile	NA	C	CAG-776 abundance in stool	Gut microbiota		GCST90032297	RqhTNA	1	T	98750706	3.00E-06	reported	3482	0.022929
NA	23.53777679	NA	0.003778876	NA	rs140169232	0.219712	10	textfile	NA	C	CAG-776 abundance in stool	Gut microbiota		GCST90032297	RqhTNA	1	T	15757012	4.00E-06	reported	3482	0.0476281
NA	21.7236625	NA	0.004977064	NA	rs10823909	0.185165	10	textfile	NA	T	CAG-776 abundance in stool	Gut microbiota		GCST90032297	RqhTNA	1	C	72229426	3.90E-09	reported	3482	0.0314363
NA	21.1557246	NA	0.002219534	NA	rs118070531	0.259446	12	textfile	NA	T	CAG-776 abundance in stool	Gut microbiota		GCST90032297	RqhTNA	1	C	109332800	2.60E-08	reported	3479	0.0466315
NA	24.02431443	NA	0.002898713	NA	rs9569740	-0.0696937	13	textfile	NA	C	CAG-776 abundance in stool	Gut microbiota		GCST90032297	RqhTNA	1	A	31120463	1.10E-06	reported	3477	0.0143043
NA	20.78791982	NA	0.005607727	NA	rs79848762	0.129132	15	textfile	NA	G	CAG-776 abundance in stool	Gut microbiota		GCST90032297	RqhTNA	1	T	101002581	2.30E-06	reported	3482	0.0273236
NA	24.39749276	NA	0.005741339	NA	rs117722796	0.201218	17	textfile	NA	G	CAG-776 abundance in stool	Gut microbiota		GCST90032297	RqhTNA	1	A	58129010	1.20E-06	reported	3482	0.0415084
NA	23.77099463	NA	0.002196547	NA	rs11669778	0.104574	19	textfile	NA	T	CAG-776 abundance in stool	Gut microbiota		GCST90032297	RqhTNA	1	C	58236204	1.00E-06	reported	3482	0.0214072
NA	24.24514708	NA	0.005667588	NA	rs149015425	0.168705	22	textfile	NA	G	CAG-776 abundance in stool	Gut microbiota		GCST90032297	RqhTNA	1	T	50107205	9.60E-07	reported	3482	0.0344371
NA	19.30948409	NA	0.006695776	NA	rs607674	-0.0595911	1	textfile	NA	C	CAG-776 sp000438195 abundance in stool	Gut microbiota		GCST90032296	3XC0LI	1	T	96016000	3.60E-06	reported	3482	0.0128645
NA	20.05983623	NA	0.003674338	NA	rs76866228	0.0949884	3	textfile	NA	C	CAG-776 sp000438195 abundance in stool	Gut microbiota		GCST90032296	3XC0LI	1	T	98750706	4.80E-06	reported	3259	0.0207782
NA	24.17725625	NA	0.004020278	NA	rs55991244	0.198211	8	textfile	NA	A	CAG-776 sp000438195 abundance in stool	Gut microbiota		GCST90032296	3XC0LI	1	C	26490063	4.10E-06	reported	3481	0.0430124
NA	18.89544713	NA	0.002951778	NA	rs140169232	0.201093	10	textfile	NA	C	CAG-776 sp000438195 abundance in stool	Gut microbiota		GCST90032296	3XC0LI	1	T	15757012	3.20E-06	reported	3482	0.0431604
NA	18.30796186	NA	0.001364282	NA	rs10823909	0.167412	10	textfile	NA	T	CAG-776 sp000438195 abundance in stool	Gut microbiota		GCST90032296	3XC0LI	1	C	72229426	4.20E-09	reported	3482	0.0284874
NA	23.97806444	NA	0.00228031	NA	rs118070531	0.233524	12	textfile	NA	T	CAG-776 sp000438195 abundance in stool	Gut microbiota		GCST90032296	3XC0LI	1	C	109332800	3.30E-08	reported	3259	0.0422593
NA	23.32532418	NA	0.004066372	NA	rs9569740	-0.0634509	13	textfile	NA	C	CAG-776 sp000438195 abundance in stool	Gut microbiota		GCST90032296	3XC0LI	1	A	31120463	9.80E-07	reported	3482	0.0129626
NA	18.64966643	NA	0.001070316	NA	rs76245638	0.193424	14	textfile	NA	A	CAG-776 sp000438195 abundance in stool	Gut microbiota		GCST90032296	3XC0LI	1	G	61330934	3.60E-06	reported	3482	0.041762
NA	18.35744864	NA	0.002996801	NA	rs79848762	0.114363	15	textfile	NA	G	CAG-776 sp000438195 abundance in stool	Gut microbiota		GCST90032296	3XC0LI	1	T	101002581	3.90E-06	reported	3472	0.0247614
NA	24.30398122	NA	0.005640869	NA	rs117722796	0.187537	17	textfile	NA	G	CAG-776 sp000438195 abundance in stool	Gut microbiota		GCST90032296	3XC0LI	1	A	58129010	6.20E-07	reported	3482	0.0376145
NA	24.6934948	NA	0.005770239	NA	rs11669778	0.0914127	19	textfile	NA	T	CAG-776 sp000438195 abundance in stool	Gut microbiota		GCST90032296	3XC0LI	1	C	58236204	2.50E-06	reported	3475	0.019399
NA	23.83070117	NA	0.003828637	NA	rs149015425	0.153052	22	textfile	NA	G	CAG-776 sp000438195 abundance in stool	Gut microbiota		GCST90032296	3XC0LI	1	T	50107205	9.40E-07	reported	3482	0.0312067
NA	24.60039091	NA	0.001790082	NA	rs3940549	-0.151222	2	textfile	NA	A	CAG-81 sp000435795 abundance in stool	Gut microbiota		GCST90032298	W00jbN	1	G	135381057	2.30E-18	reported	3481	0.0172948
NA	24.29472213	NA	0.006116244	NA	rs34892180	0.123142	3	textfile	NA	G	CAG-81 sp000435795 abundance in stool	Gut microbiota		GCST90032298	W00jbN	1	C	4959463	2.70E-06	reported	3259	0.0262629
NA	20.89460416	NA	0.007974626	NA	rs10031823	0.0847214	4	textfile	NA	C	CAG-81 sp000435795 abundance in stool	Gut microbiota		GCST90032298	W00jbN	1	T	102203874	2.40E-06	reported	3471	0.0179689
NA	18.56258685	NA	0.005654523	NA	rs59677531	-0.0815941	4	textfile	NA	G	CAG-81 sp000435795 abundance in stool	Gut microbiota		GCST90032298	W00jbN	1	C	181343968	1.40E-06	reported	3472	0.0169172
NA	19.58130817	NA	0.005098318	NA	rs35026345	-0.100796	6	textfile	NA	C	CAG-81 sp000435795 abundance in stool	Gut microbiota		GCST90032298	W00jbN	1	T	31394210	2.30E-08	reported	3482	0.018036
NA	24.04230242	NA	0.005649192	NA	rs4877754	0.0877175	9	textfile	NA	A	CAG-81 sp000435795 abundance in stool	Gut microbiota		GCST90032298	W00jbN	1	G	83321403	6.00E-07	reported	3482	0.0175692
NA	24.18238764	NA	0.001168498	NA	rs1265491	0.142992	10	textfile	NA	A	CAG-81 sp000435795 abundance in stool	Gut microbiota		GCST90032298	W00jbN	1	G	77169959	5.50E-08	reported	3482	0.0263066
NA	20.84535058	NA	0.003072334	NA	rs11027423	-0.0819372	11	textfile	NA	T	CAG-81 sp000435795 abundance in stool	Gut microbiota		GCST90032298	W00jbN	1	C	23664406	3.00E-06	reported	3259	0.0175433
NA	20.2605937	NA	0.00776506	NA	rs59998390	0.175963	20	textfile	NA	G	CAG-81 sp000435795 abundance in stool	Gut microbiota		GCST90032298	W00jbN	1	A	54206502	1.30E-06	reported	3477	0.0363376
NA	23.33359357	NA	0.004224419	NA	rs116457960	-0.209653	1	textfile	NA	T	CAG-822 abundance in stool	Gut microbiota		GCST90032300	1VrgAS	1	C	153339791	4.90E-06	reported	6145	0.0458942
NA	23.35999797	NA	0.001110499	NA	rs72722957	0.167447	1	textfile	NA	C	CAG-822 abundance in stool	Gut microbiota		GCST90032300	1VrgAS	1	T	182325632	3.90E-06	reported	6145	0.0362885
NA	18.48089647	NA	0.006015615	NA	rs139345454	0.191577	2	textfile	NA	A	CAG-822 abundance in stool	Gut microbiota		GCST90032300	1VrgAS	1	G	15720198	4.10E-06	reported	6144	0.0415799
NA	21.8009101	NA	0.001237316	NA	rs13425414	0.0930105	2	textfile	NA	G	CAG-822 abundance in stool	Gut microbiota		GCST90032300	1VrgAS	1	C	68915135	7.10E-09	reported	6145	0.0160692
NA	23.5119289	NA	0.0065605	NA	rs76703269	0.0701146	4	textfile	NA	G	CAG-822 abundance in stool	Gut microbiota		GCST90032300	1VrgAS	1	A	40411411	3.60E-06	reported	6101	0.0151408
NA	20.97182448	NA	0.005361732	NA	rs377014871	0.0599352	5	textfile	NA	A	CAG-822 abundance in stool	Gut microbiota		GCST90032300	1VrgAS	1	G	130819797	4.60E-06	reported	6145	0.013085
NA	23.72617045	NA	0.001785235	NA	rs56309522	0.0705075	7	textfile	NA	T	CAG-822 abundance in stool	Gut microbiota		GCST90032300	1VrgAS	1	C	3448122	8.30E-07	reported	6145	0.0143064
NA	22.06627087	NA	0.003476801	NA	rs4723822	0.0622276	7	textfile	NA	C	CAG-822 abundance in stool	Gut microbiota		GCST90032300	1VrgAS	1	T	39102013	4.90E-07	reported	6144	0.0123741
NA	19.59665441	NA	0.001900283	NA	rs45558338	-0.0937875	14	textfile	NA	C	CAG-822 abundance in stool	Gut microbiota		GCST90032300	1VrgAS	1	T	64430585	3.60E-06	reported	5958	0.0202444
NA	23.92306235	NA	0.001787058	NA	rs71384477	0.0581717	16	textfile	NA	T	CAG-822 abundance in stool	Gut microbiota		GCST90032300	1VrgAS	1	C	20536929	3.60E-07	reported	6145	0.0114342
NA	21.17385704	NA	0.005269821	NA	rs4797846	0.0803375	18	textfile	NA	C	CAG-822 abundance in stool	Gut microbiota		GCST90032300	1VrgAS	1	T	13952712	4.80E-06	reported	6101	0.0175723
NA	24.93622233	NA	0.002581223	NA	rs140837056	0.250742	18	textfile	NA	G	CAG-822 abundance in stool	Gut microbiota		GCST90032300	1VrgAS	1	A	54820375	3.90E-06	reported	5999	0.0543137
NA	20.46846882	NA	0.004146659	NA	rs145745626	0.155869	19	textfile	NA	C	CAG-822 abundance in stool	Gut microbiota		GCST90032300	1VrgAS	1	T	15537185	1.90E-06	reported	6145	0.0327066
NA	19.12208771	NA	0.003369729	NA	rs117104462	0.128392	19	textfile	NA	C	CAG-822 abundance in stool	Gut microbiota		GCST90032300	1VrgAS	1	T	50153445	1.80E-06	reported	6145	0.026868
NA	24.46837893	NA	0.002716327	NA	rs111928254	-0.174061	1	textfile	NA	G	CAG-822 sp000432855 abundance in stool	Gut microbiota		GCST90032299	ZPtUR0	1	A	164548921	1.10E-06	reported	3481	0.0356562
NA	18.61213038	NA	0.00417913	NA	rs13425414	0.0898691	2	textfile	NA	G	CAG-822 sp000432855 abundance in stool	Gut microbiota		GCST90032299	ZPtUR0	1	C	68915135	9.20E-10	reported	3482	0.0146766
NA	21.63114605	NA	0.00736516	NA	rs76703269	0.0676468	4	textfile	NA	G	CAG-822 sp000432855 abundance in stool	Gut microbiota		GCST90032299	ZPtUR0	1	A	40411411	1.00E-06	reported	3482	0.0138292
NA	18.4668858	NA	0.004998098	NA	rs10235617	0.0671557	7	textfile	NA	G	CAG-822 sp000432855 abundance in stool	Gut microbiota		GCST90032299	ZPtUR0	1	A	3436698	3.80E-07	reported	3482	0.0132214
NA	21.02002837	NA	0.004856753	NA	rs1241019	0.0468619	12	textfile	NA	A	CAG-822 sp000432855 abundance in stool	Gut microbiota		GCST90032299	ZPtUR0	1	T	116377009	4.80E-06	reported	3482	0.0102493
NA	20.69403336	NA	0.003478679	NA	rs8037071	-0.0567817	15	textfile	NA	A	CAG-822 sp000432855 abundance in stool	Gut microbiota		GCST90032299	ZPtUR0	1	C	66803291	2.00E-06	reported	3482	0.0119422
NA	19.75211916	NA	0.007368807	NA	rs62033279	0.0482736	16	textfile	NA	T	CAG-822 sp000432855 abundance in stool	Gut microbiota		GCST90032299	ZPtUR0	1	C	20636599	4.10E-06	reported	3482	0.010479
NA	20.67572112	NA	0.002624496	NA	rs117263596	-0.111324	22	textfile	NA	T	CAG-822 sp000432855 abundance in stool	Gut microbiota		GCST90032299	ZPtUR0	1	C	35748295	3.30E-06	reported	6145	0.0239467
NA	21.31616492	NA	0.001469555	NA	rs197632	-0.0399769	1	textfile	NA	G	CAG-826 abundance in stool	Gut microbiota		GCST90032301	nRSKRs	1	T	57234513	3.70E-06	reported	6145	0.00864324
NA	18.92863528	NA	0.005141097	NA	rs12724252	-0.036738	1	textfile	NA	T	CAG-826 abundance in stool	Gut microbiota		GCST90032301	nRSKRs	1	C	230778483	2.60E-06	reported	6145	0.00781848
NA	24.25222453	NA	0.005372341	NA	rs2317332	0.145813	3	textfile	NA	G	CAG-826 abundance in stool	Gut microbiota		GCST90032301	nRSKRs	1	A	101042929	4.50E-06	reported	6145	0.0317797
NA	23.06473606	NA	0.003386969	NA	rs73812261	0.0678542	4	textfile	NA	C	CAG-826 abundance in stool	Gut microbiota		GCST90032301	nRSKRs	1	T	44377835	7.30E-07	reported	5999	0.0136983
NA	24.22125425	NA	0.00738279	NA	rs7756660	0.0774284	6	textfile	NA	C	CAG-826 abundance in stool	Gut microbiota		GCST90032301	nRSKRs	1	T	5145502	2.20E-06	reported	6104	0.0163486
NA	23.03531818	NA	0.002799078	NA	rs117328870	0.132329	7	textfile	NA	G	CAG-826 abundance in stool	Gut microbiota		GCST90032301	nRSKRs	1	A	19836522	3.10E-06	reported	6145	0.0283623
NA	24.06903142	NA	0.005766144	NA	rs141163986	0.0813173	7	textfile	NA	A	CAG-826 abundance in stool	Gut microbiota		GCST90032301	nRSKRs	1	G	82722128	3.80E-06	reported	6145	0.017586
NA	19.39695072	NA	0.001227715	NA	rs2314677	0.0617518	16	textfile	NA	T	CAG-826 abundance in stool	Gut microbiota		GCST90032301	nRSKRs	1	G	9529904	3.30E-06	reported	6144	0.0132741
NA	21.59006545	NA	0.001264117	NA	rs13335193	0.143257	16	textfile	NA	A	CAG-826 abundance in stool	Gut microbiota		GCST90032301	nRSKRs	1	G	80390281	3.10E-06	reported	6140	0.0307038
NA	20.80263071	NA	0.002884141	NA	rs117836133	-0.088798	18	textfile	NA	T	CAG-826 abundance in stool	Gut microbiota		GCST90032301	nRSKRs	1	G	49694331	3.50E-06	reported	6145	0.0191451
NA	22.11388635	NA	0.006307151	NA	rs62440988	-0.186582	7	textfile	NA	G	CAG-83 sp000435555 abundance in stool	Gut microbiota		GCST90032302	QUF3rx	1	T	16629305	2.60E-08	reported	6145	0.0335039
NA	18.44989996	NA	0.004020436	NA	rs112609918	0.176512	7	textfile	NA	A	CAG-83 sp000435555 abundance in stool	Gut microbiota		GCST90032302	QUF3rx	1	T	74013270	3.40E-06	reported	6104	0.0379789
NA	19.70223947	NA	0.003650642	NA	rs12284170	0.227719	11	textfile	NA	G	CAG-83 sp000435555 abundance in stool	Gut microbiota		GCST90032302	QUF3rx	1	A	123403929	2.60E-06	reported	6145	0.0484201
NA	24.77735154	NA	0.004374993	NA	rs28683116	-0.150609	12	textfile	NA	T	CAG-83 sp000435555 abundance in stool	Gut microbiota		GCST90032302	QUF3rx	1	C	132243426	3.50E-06	reported	6145	0.032477
NA	20.68890855	NA	0.007755675	NA	rs28868032	0.309548	14	textfile	NA	A	CAG-83 sp000435555 abundance in stool	Gut microbiota		GCST90032302	QUF3rx	1	G	20833783	3.50E-07	reported	6050	0.0607487
NA	22.12825688	NA	0.007801654	NA	rs34309553	-0.126616	19	textfile	NA	A	CAG-83 sp000435555 abundance in stool	Gut microbiota		GCST90032302	QUF3rx	1	G	52618712	1.00E-06	reported	3239	0.0259339
NA	18.23389994	NA	0.007615126	NA	rs146787634	-0.227514	21	textfile	NA	G	CAG-83 sp000435555 abundance in stool	Gut microbiota		GCST90032302	QUF3rx	1	T	26373732	4.70E-06	reported	3239	0.0497081
NA	24.53684956	NA	0.007968974	NA	rs11886793	-0.0454156	2	textfile	NA	T	CAG-83 sp002392625 abundance in stool	Gut microbiota		GCST90032303	iLmsSj	1	G	102455760	9.70E-07	reported	3239	0.00927205
NA	19.57958999	NA	0.001038334	NA	rs74552734	-0.0886846	2	textfile	NA	A	CAG-83 sp002392625 abundance in stool	Gut microbiota		GCST90032303	iLmsSj	1	G	200443050	3.40E-07	reported	3239	0.0173932
NA	21.61161357	NA	0.007481619	NA	rs11130626	0.0488501	3	textfile	NA	A	CAG-83 sp002392625 abundance in stool	Gut microbiota		GCST90032303	iLmsSj	1	T	5839903	1.50E-06	reported	3239	0.0101521
NA	20.48917677	NA	0.004538685	NA	rs2571490	-0.0795252	4	textfile	NA	G	CAG-83 sp002392625 abundance in stool	Gut microbiota		GCST90032303	iLmsSj	1	A	30138090	1.30E-06	reported	3239	0.0164298
NA	23.96024129	NA	0.006158865	NA	rs80235124	0.101845	7	textfile	NA	T	CAG-83 sp002392625 abundance in stool	Gut microbiota		GCST90032303	iLmsSj	1	C	116632646	3.30E-08	reported	16325	0.0184296
NA	24.51629887	NA	0.0068564	NA	rs4757707	0.0477451	11	textfile	NA	G	CAG-83 sp002392625 abundance in stool	Gut microbiota		GCST90032303	iLmsSj	1	C	18742479	6.90E-07	reported	16325	0.00961803
NA	21.49204172	NA	0.007801104	NA	rs11030509	0.179373	11	textfile	NA	T	CAG-83 sp002392625 abundance in stool	Gut microbiota		GCST90032303	iLmsSj	1	C	28931433	3.00E-07	reported	16324	0.0350247
NA	18.10035365	NA	0.004458762	NA	rs28370955	-0.0412663	16	textfile	NA	G	CAG-83 sp002392625 abundance in stool	Gut microbiota		GCST90032303	iLmsSj	1	A	71964505	3.40E-06	reported	16236	0.00887816
NA	22.67294302	NA	0.001070131	NA	rs1883055	0.0415579	21	textfile	NA	A	CAG-83 sp002392625 abundance in stool	Gut microbiota		GCST90032303	iLmsSj	1	G	35722547	1.60E-06	reported	16325	0.00865773
NA	18.92692096	NA	0.006082498	NA	rs10877805	0.0596355	12	textfile	NA	T	CAG-841 sp002479075 abundance in stool	Gut microbiota		GCST90032304	hUfjDP	1	C	62168493	4.20E-06	reported	16325	0.0129574
NA	24.13864234	NA	0.003757071	NA	rs7305079	0.0375904	12	textfile	NA	T	CAG-841 sp002479075 abundance in stool	Gut microbiota		GCST90032304	hUfjDP	1	A	75070631	1.90E-06	reported	16325	0.00789238
NA	24.45576481	NA	0.007009762	NA	rs28608842	0.128711	15	textfile	NA	C	CAG-841 sp002479075 abundance in stool	Gut microbiota		GCST90032304	hUfjDP	1	T	63429155	4.40E-06	reported	16325	0.0280319
NA	24.98511487	NA	0.005751245	NA	rs9933400	0.123899	16	textfile	NA	G	CAG-841 sp002479075 abundance in stool	Gut microbiota		GCST90032304	hUfjDP	1	A	64671680	3.50E-08	reported	16324	0.0224737
NA	18.06487785	NA	0.001898259	NA	rs142044268	0.152679	16	textfile	NA	G	CAG-841 sp002479075 abundance in stool	Gut microbiota		GCST90032304	hUfjDP	1	A	80250309	5.30E-07	reported	16325	0.0304536
NA	19.35411283	NA	0.00332794	NA	rs12626264	-0.0512241	21	textfile	NA	T	CAG-841 sp002479075 abundance in stool	Gut microbiota		GCST90032304	hUfjDP	1	C	32891707	1.10E-06	reported	12605	0.010516
NA	18.4223159	NA	0.007858799	NA	rs72693071	0.190807	1	textfile	NA	A	CAG-873 sp001701165 abundance in stool	Gut microbiota		GCST90032305	y6LxRX	1	C	105600976	2.60E-06	reported	12719	0.0406104
NA	19.57658169	NA	0.00362047	NA	rs146691646	0.28247	3	textfile	NA	G	CAG-873 sp001701165 abundance in stool	Gut microbiota		GCST90032305	y6LxRX	1	T	156937931	1.60E-06	reported	16325	0.0589221
NA	23.05453475	NA	0.004712172	NA	rs1004433	0.12774	5	textfile	NA	C	CAG-873 sp001701165 abundance in stool	Gut microbiota		GCST90032305	y6LxRX	1	T	66357076	1.70E-06	reported	15987	0.0266833
NA	21.20484856	NA	0.006274482	NA	rs148223916	0.313794	5	textfile	NA	T	CAG-873 sp001701165 abundance in stool	Gut microbiota		GCST90032305	y6LxRX	1	C	78004785	1.20E-06	reported	11994	0.0645805
NA	20.05662899	NA	0.003124736	NA	rs62432535	0.31883	6	textfile	NA	C	CAG-873 sp001701165 abundance in stool	Gut microbiota		GCST90032305	y6LxRX	1	A	138646488	4.00E-06	reported	12630	0.0691484
NA	22.32923463	NA	0.003986183	NA	rs118132078	0.339513	7	textfile	NA	G	CAG-873 sp001701165 abundance in stool	Gut microbiota		GCST90032305	y6LxRX	1	A	21338536	3.30E-06	reported	15274	0.0730165
NA	22.63867082	NA	0.003406589	NA	rs79692456	0.256584	7	textfile	NA	G	CAG-873 sp001701165 abundance in stool	Gut microbiota		GCST90032305	y6LxRX	1	T	40340930	4.40E-06	reported	12719	0.0558834
NA	20.81901787	NA	0.005219994	NA	rs183272816	0.333553	9	textfile	NA	T	CAG-873 sp001701165 abundance in stool	Gut microbiota		GCST90032305	y6LxRX	1	C	82269888	3.20E-06	reported	16324	0.0716328
NA	18.88002321	NA	0.003677815	NA	rs117138131	0.22404	9	textfile	NA	C	CAG-873 sp001701165 abundance in stool	Gut microbiota		GCST90032305	y6LxRX	1	G	103300571	3.50E-06	reported	16324	0.0482815
NA	23.36081271	NA	0.00742158	NA	rs10826969	0.103059	10	textfile	NA	G	CAG-873 sp001701165 abundance in stool	Gut microbiota		GCST90032305	y6LxRX	1	T	31590664	1.70E-07	reported	12719	0.0197049
NA	23.21646617	NA	0.007704538	NA	rs55980901	0.330133	11	textfile	NA	A	CAG-873 sp001701165 abundance in stool	Gut microbiota		GCST90032305	y6LxRX	1	C	12887527	1.20E-06	reported	12630	0.0680869
NA	21.00237724	NA	0.006803552	NA	rs7944000	0.116165	11	textfile	NA	G	CAG-873 sp001701165 abundance in stool	Gut microbiota		GCST90032305	y6LxRX	1	A	100635218	4.80E-08	reported	12630	0.0212846
NA	19.97323987	NA	0.007644027	NA	rs2325542	-0.103108	13	textfile	NA	C	CAG-873 sp001701165 abundance in stool	Gut microbiota		GCST90032305	y6LxRX	1	T	73630862	1.70E-07	reported	12719	0.0197103
NA	18.65165631	NA	0.005594316	NA	rs35900117	0.164669	20	textfile	NA	C	CAG-873 sp001701165 abundance in stool	Gut microbiota		GCST90032305	y6LxRX	1	T	8858152	2.10E-06	reported	16324	0.0346981
NA	19.97584553	NA	0.002119007	NA	rs117992609	0.383753	20	textfile	NA	G	CAG-873 sp001701165 abundance in stool	Gut microbiota		GCST90032305	y6LxRX	1	A	59816072	1.50E-06	reported	12719	0.0798498
NA	20.75818687	NA	0.004173818	NA	rs79389401	0.311872	21	textfile	NA	G	CAG-873 sp001701165 abundance in stool	Gut microbiota		GCST90032305	y6LxRX	1	A	39904645	8.30E-07	reported	12630	0.0632779
NA	22.01632916	NA	0.003091472	NA	rs185174116	0.144015	1	textfile	NA	T	CAG-877 abundance in stool	Gut microbiota		GCST90032307	OGC7OI	1	A	7969741	1.00E-07	reported	14334	0.0270798
NA	22.20487357	NA	0.004388657	NA	rs79305706	0.25395	1	textfile	NA	C	CAG-877 abundance in stool	Gut microbiota		GCST90032307	OGC7OI	1	A	29803838	2.20E-06	reported	12601	0.0536
NA	23.93628354	NA	0.006994796	NA	rs6824700	-0.0776672	4	textfile	NA	G	CAG-877 abundance in stool	Gut microbiota		GCST90032307	OGC7OI	1	A	7927483	4.90E-08	reported	14334	0.0142423
NA	23.66847104	NA	0.005647957	NA	rs6838736	0.105577	4	textfile	NA	G	CAG-877 abundance in stool	Gut microbiota		GCST90032307	OGC7OI	1	A	120462459	1.40E-07	reported	14334	0.0200631
NA	20.72390204	NA	0.002307772	NA	rs1541227	0.0949213	6	textfile	NA	A	CAG-877 abundance in stool	Gut microbiota		GCST90032307	OGC7OI	1	G	37534090	1.20E-06	reported	14334	0.0195753
NA	22.11796967	NA	0.004728662	NA	rs35859077	0.125129	11	textfile	NA	G	CAG-877 abundance in stool	Gut microbiota		GCST90032307	OGC7OI	1	A	1380850	7.40E-09	reported	14334	0.0216462
NA	24.15240566	NA	0.001141376	NA	rs12319957	0.0765786	12	textfile	NA	A	CAG-877 abundance in stool	Gut microbiota		GCST90032307	OGC7OI	1	T	98391448	3.00E-06	reported	14334	0.0163972
NA	19.96570692	NA	0.005125574	NA	rs12880749	0.124891	14	textfile	NA	C	CAG-877 abundance in stool	Gut microbiota		GCST90032307	OGC7OI	1	T	83855181	6.20E-07	reported	14334	0.0250465
NA	18.15528266	NA	0.002137896	NA	rs117803257	0.269029	15	textfile	NA	T	CAG-877 abundance in stool	Gut microbiota		GCST90032307	OGC7OI	1	C	24801804	4.50E-07	reported	14334	0.0532898
NA	20.89240246	NA	0.003819382	NA	rs8037071	-0.0685712	15	textfile	NA	A	CAG-877 abundance in stool	Gut microbiota		GCST90032307	OGC7OI	1	C	66803291	3.70E-06	reported	13473	0.0148184
NA	22.51400594	NA	0.003073393	NA	rs60740268	0.26208	16	textfile	NA	C	CAG-877 abundance in stool	Gut microbiota		GCST90032307	OGC7OI	1	T	50810972	1.10E-06	reported	14334	0.0536913
NA	24.20919523	NA	0.006664453	NA	rs62071628	-0.060073	17	textfile	NA	G	CAG-877 abundance in stool	Gut microbiota		GCST90032307	OGC7OI	1	A	46278692	3.60E-06	reported	6777	0.0129735
NA	19.69785524	NA	0.002109876	NA	rs149372364	0.24689	17	textfile	NA	G	CAG-877 abundance in stool	Gut microbiota		GCST90032307	OGC7OI	1	A	79236187	2.90E-06	reported	4903	0.052789
NA	20.012344	NA	0.007658767	NA	rs185174116	0.128405	1	textfile	NA	T	CAG-877 sp000433455 abundance in stool	Gut microbiota		GCST90032306	YbnHrR	1	A	7969741	1.50E-07	reported	12719	0.024451
NA	18.64575259	NA	0.001181988	NA	rs79305706	0.249649	1	textfile	NA	C	CAG-877 sp000433455 abundance in stool	Gut microbiota		GCST90032306	YbnHrR	1	A	29803838	2.50E-07	reported	12719	0.0483967
NA	19.15097508	NA	0.001480584	NA	rs6824700	-0.0689031	4	textfile	NA	G	CAG-877 sp000433455 abundance in stool	Gut microbiota		GCST90032306	YbnHrR	1	A	7927483	8.40E-08	reported	12719	0.01286
NA	21.43978378	NA	0.00703524	NA	rs6838736	0.095893	4	textfile	NA	G	CAG-877 sp000433455 abundance in stool	Gut microbiota		GCST90032306	YbnHrR	1	A	120462459	1.20E-07	reported	15274	0.0181159
NA	22.28741778	NA	0.002392872	NA	rs1541227	0.0822574	6	textfile	NA	A	CAG-877 sp000433455 abundance in stool	Gut microbiota		GCST90032306	YbnHrR	1	G	37534090	3.30E-06	reported	14102	0.0176756
NA	24.1782324	NA	0.001374278	NA	rs1022995	-0.0602052	9	textfile	NA	T	CAG-877 sp000433455 abundance in stool	Gut microbiota		GCST90032306	YbnHrR	1	C	87009631	4.00E-06	reported	4229	0.0130516
NA	20.56978294	NA	0.005312536	NA	rs35859077	0.108186	11	textfile	NA	G	CAG-877 sp000433455 abundance in stool	Gut microbiota		GCST90032306	YbnHrR	1	A	1380850	3.10E-08	reported	14121	0.019546
NA	18.56200168	NA	0.003703755	NA	rs12319957	0.068583	12	textfile	NA	A	CAG-877 sp000433455 abundance in stool	Gut microbiota		GCST90032306	YbnHrR	1	T	98391448	3.60E-06	reported	14118	0.0148063
NA	18.42136491	NA	0.007657003	NA	rs12880749	0.110809	14	textfile	NA	C	CAG-877 sp000433455 abundance in stool	Gut microbiota		GCST90032306	YbnHrR	1	T	83855181	9.60E-07	reported	14121	0.0226159
NA	18.66062278	NA	0.002676098	NA	rs117803257	0.232154	15	textfile	NA	T	CAG-877 sp000433455 abundance in stool	Gut microbiota		GCST90032306	YbnHrR	1	C	24801804	1.40E-06	reported	12910	0.0481188
NA	24.96260146	NA	0.003214873	NA	rs8037071	-0.0624482	15	textfile	NA	A	CAG-877 sp000433455 abundance in stool	Gut microbiota		GCST90032306	YbnHrR	1	C	66803291	3.10E-06	reported	13095	0.0133805
NA	22.38160038	NA	0.007278152	NA	rs60740268	0.23257	16	textfile	NA	C	CAG-877 sp000433455 abundance in stool	Gut microbiota		GCST90032306	YbnHrR	1	T	50810972	1.60E-06	reported	14085	0.0484815
NA	20.29246291	NA	0.005876135	NA	rs12927882	0.118707	16	textfile	NA	C	CAG-877 sp000433455 abundance in stool	Gut microbiota		GCST90032306	YbnHrR	1	T	84648197	4.70E-06	reported	12911	0.0259363
NA	23.60139464	NA	0.006896196	NA	rs149372364	0.22289	17	textfile	NA	G	CAG-877 sp000433455 abundance in stool	Gut microbiota		GCST90032306	YbnHrR	1	A	79236187	2.90E-06	reported	14121	0.0476673
NA	22.54940828	NA	0.00146794	NA	rs76550020	0.0942111	18	textfile	NA	C	CAG-877 sp000433455 abundance in stool	Gut microbiota		GCST90032306	YbnHrR	1	T	1065860	3.70E-06	reported	12914	0.0203473
NA	19.23547185	NA	0.001681771	NA	rs34590926	0.261604	2	textfile	NA	T	CAG-882 sp003486385 abundance in stool	Gut microbiota		GCST90032308	ScxYrp	1	C	8841432	4.20E-06	reported	6364	0.0568261
NA	18.47130825	NA	0.002434443	NA	rs189094231	0.298181	5	textfile	NA	C	CAG-882 sp003486385 abundance in stool	Gut microbiota		GCST90032308	ScxYrp	1	G	2007458	3.50E-06	reported	6783	0.0642933
NA	21.98344608	NA	0.005767508	NA	rs11751024	0.104999	6	textfile	NA	C	CAG-882 sp003486385 abundance in stool	Gut microbiota		GCST90032308	ScxYrp	1	A	32618459	4.50E-08	reported	6364	0.0191943
NA	21.19683571	NA	0.005858693	NA	rs273153	0.103643	7	textfile	NA	C	CAG-882 sp003486385 abundance in stool	Gut microbiota		GCST90032308	ScxYrp	1	T	41474698	4.60E-06	reported	6798	0.0226123
NA	20.96497904	NA	0.001246756	NA	rs4841382	-0.117528	8	textfile	NA	C	CAG-882 sp003486385 abundance in stool	Gut microbiota		GCST90032308	ScxYrp	1	T	10572485	4.00E-06	reported	6791	0.0254985
NA	20.53079254	NA	0.002971806	NA	rs117139264	-0.201663	13	textfile	NA	C	CAG-882 sp003486385 abundance in stool	Gut microbiota		GCST90032308	ScxYrp	1	T	37755817	4.60E-06	reported	6387	0.0439974
NA	18.63299981	NA	0.002698568	NA	rs139327470	0.353376	15	textfile	NA	C	CAG-882 sp003486385 abundance in stool	Gut microbiota		GCST90032308	ScxYrp	1	G	93981565	4.80E-06	reported	5383	0.077251
NA	23.81768304	NA	0.002243019	NA	rs34382722	0.34723	20	textfile	NA	G	CAG-882 sp003486385 abundance in stool	Gut microbiota		GCST90032308	ScxYrp	1	A	45501304	2.30E-06	reported	6791	0.073525
NA	23.99049566	NA	0.006307337	NA	rs4854491	-0.065017	2	textfile	NA	T	CAG-884 abundance in stool	Gut microbiota		GCST90032310	qcFdtk	1	C	68691550	3.30E-06	reported	16733	0.0139776
NA	23.51066305	NA	0.003569631	NA	rs139654497	0.289504	3	textfile	NA	T	CAG-884 abundance in stool	Gut microbiota		GCST90032310	qcFdtk	1	A	95611253	2.80E-06	reported	16729	0.0618073
NA	23.39665117	NA	0.006870995	NA	rs74873861	0.165303	3	textfile	NA	G	CAG-884 abundance in stool	Gut microbiota		GCST90032310	qcFdtk	1	C	110696189	3.00E-06	reported	16731	0.0354111
NA	23.41200194	NA	0.007395471	NA	rs147833749	0.272125	4	textfile	NA	C	CAG-884 abundance in stool	Gut microbiota		GCST90032310	qcFdtk	1	T	95308187	4.90E-06	reported	16733	0.0595397
NA	18.17446154	NA	0.002909143	NA	rs149643665	0.279161	5	textfile	NA	C	CAG-884 abundance in stool	Gut microbiota		GCST90032310	qcFdtk	1	T	3138489	1.30E-06	reported	16732	0.0575896
NA	19.92604317	NA	0.007411603	NA	rs2400705	-0.0827502	5	textfile	NA	G	CAG-884 abundance in stool	Gut microbiota		GCST90032310	qcFdtk	1	A	148811455	1.00E-06	reported	16732	0.0169425
NA	18.60488174	NA	0.001646822	NA	rs1015465	0.162722	6	textfile	NA	T	CAG-884 abundance in stool	Gut microbiota		GCST90032310	qcFdtk	1	C	30118563	8.90E-07	reported	16732	0.0331164
NA	18.06939496	NA	0.004022253	NA	rs7801158	-0.0624261	7	textfile	NA	C	CAG-884 abundance in stool	Gut microbiota		GCST90032310	qcFdtk	1	T	64773248	3.60E-06	reported	15186	0.0134785
NA	20.46301679	NA	0.00630623	NA	rs881358	-0.0771078	7	textfile	NA	C	CAG-884 abundance in stool	Gut microbiota		GCST90032310	qcFdtk	1	T	106571913	1.40E-07	reported	16732	0.0146513
NA	22.54337064	NA	0.00504986	NA	rs76012754	0.195669	16	textfile	NA	C	CAG-884 abundance in stool	Gut microbiota		GCST90032310	qcFdtk	1	A	20151540	3.30E-06	reported	16732	0.0420947
NA	20.88601193	NA	0.001271202	NA	rs117574388	0.143834	17	textfile	NA	G	CAG-884 abundance in stool	Gut microbiota		GCST90032310	qcFdtk	1	A	20960653	3.10E-06	reported	16732	0.0308596
NA	24.73723073	NA	0.001309032	NA	rs143543844	0.300573	22	textfile	NA	G	CAG-884 abundance in stool	Gut microbiota		GCST90032310	qcFdtk	1	A	42634424	2.90E-07	reported	16733	0.0586024
NA	18.01968376	NA	0.007706849	NA	rs139654497	0.26551	3	textfile	NA	T	CAG-884 sp000433875 abundance in stool	Gut microbiota		GCST90032309	Vp0aVx	1	A	95611253	2.40E-06	reported	6795	0.0562554
NA	21.868992	NA	0.006136603	NA	rs74873861	0.149538	3	textfile	NA	G	CAG-884 sp000433875 abundance in stool	Gut microbiota		GCST90032309	Vp0aVx	1	C	110696189	3.50E-06	reported	6790	0.0322303
NA	24.8333889	NA	0.005622004	NA	rs149643665	0.254995	5	textfile	NA	C	CAG-884 sp000433875 abundance in stool	Gut microbiota		GCST90032309	Vp0aVx	1	T	3138489	1.10E-06	reported	6785	0.0524167
NA	18.9652396	NA	0.003900948	NA	rs2400705	-0.0774502	5	textfile	NA	G	CAG-884 sp000433875 abundance in stool	Gut microbiota		GCST90032309	Vp0aVx	1	A	148811455	5.10E-07	reported	6790	0.0154207
NA	24.39049257	NA	0.00624325	NA	rs1015465	0.148269	6	textfile	NA	T	CAG-884 sp000433875 abundance in stool	Gut microbiota		GCST90032309	Vp0aVx	1	C	30118563	8.70E-07	reported	6790	0.0301408
NA	21.57086555	NA	0.003330649	NA	rs7801158	-0.0563334	7	textfile	NA	C	CAG-884 sp000433875 abundance in stool	Gut microbiota		GCST90032309	Vp0aVx	1	T	64773248	4.40E-06	reported	6790	0.0122678
NA	18.13041164	NA	0.005773825	NA	rs881358	-0.070967	7	textfile	NA	C	CAG-884 sp000433875 abundance in stool	Gut microbiota		GCST90032309	Vp0aVx	1	T	106571913	1.00E-07	reported	6759	0.0133353
NA	24.35870048	NA	0.004160349	NA	rs76012754	0.178522	16	textfile	NA	C	CAG-884 sp000433875 abundance in stool	Gut microbiota		GCST90032309	Vp0aVx	1	A	20151540	3.20E-06	reported	16732	0.0383148
NA	19.39965942	NA	0.004737315	NA	rs117574388	0.129091	17	textfile	NA	G	CAG-884 sp000433875 abundance in stool	Gut microbiota		GCST90032309	Vp0aVx	1	A	20960653	4.30E-06	reported	16723	0.0280872
NA	23.5418054	NA	0.002740938	NA	rs143543844	0.275216	22	textfile	NA	G	CAG-884 sp000433875 abundance in stool	Gut microbiota		GCST90032309	Vp0aVx	1	A	42634424	2.50E-07	reported	16379	0.0533387
NA	21.77443523	NA	0.001212251	NA	rs78146178	0.1086	1	textfile	NA	A	CAG-977 abundance in stool	Gut microbiota		GCST90032311	cV5jBZ	1	T	41472914	9.70E-07	reported	16732	0.0221734
NA	22.76467856	NA	0.003790638	NA	rs73951154	0.123515	2	textfile	NA	C	CAG-977 abundance in stool	Gut microbiota		GCST90032311	cV5jBZ	1	T	119503721	8.90E-08	reported	16732	0.023098
NA	21.50025425	NA	0.001493703	NA	rs9812472	0.0339631	3	textfile	NA	T	CAG-977 abundance in stool	Gut microbiota		GCST90032311	cV5jBZ	1	G	123077614	3.60E-06	reported	16040	0.00733075
NA	20.88988536	NA	0.006052496	NA	rs16879522	0.0663717	4	textfile	NA	C	CAG-977 abundance in stool	Gut microbiota		GCST90032311	cV5jBZ	1	G	27586112	4.60E-07	reported	16732	0.0131599
NA	24.81843107	NA	0.001885779	NA	rs1402414	0.0401158	5	textfile	NA	C	CAG-977 abundance in stool	Gut microbiota		GCST90032311	cV5jBZ	1	T	23653475	3.30E-06	reported	10931	0.00861906
NA	22.18691822	NA	0.002710597	NA	rs12188587	0.125084	5	textfile	NA	A	CAG-977 abundance in stool	Gut microbiota		GCST90032311	cV5jBZ	1	G	128906867	3.80E-07	reported	11483	0.0246387
NA	22.27280781	NA	0.005865345	NA	rs72974335	0.125757	6	textfile	NA	C	CAG-977 abundance in stool	Gut microbiota		GCST90032311	cV5jBZ	1	T	134267077	1.20E-08	reported	10931	0.0220718
NA	21.55018964	NA	0.002541199	NA	rs1746329	0.121096	9	textfile	NA	G	CAG-977 abundance in stool	Gut microbiota		GCST90032311	cV5jBZ	1	A	15128156	1.70E-07	reported	10932	0.023144
NA	24.07052515	NA	0.004203902	NA	rs149226133	0.14009	9	textfile	NA	G	CAG-977 abundance in stool	Gut microbiota		GCST90032311	cV5jBZ	1	A	111396677	1.70E-06	reported	11009	0.0292512
NA	22.18211626	NA	0.002502759	NA	rs76452646	0.175177	14	textfile	NA	G	CAG-977 abundance in stool	Gut microbiota		GCST90032311	cV5jBZ	1	T	46992908	6.20E-08	reported	11466	0.0323615
NA	22.07111254	NA	0.004776408	NA	rs112711312	0.172066	14	textfile	NA	G	CAG-977 abundance in stool	Gut microbiota		GCST90032311	cV5jBZ	1	A	68741009	3.70E-09	reported	11470	0.0291864
NA	24.21596786	NA	0.002304685	NA	rs247843	0.0417317	16	textfile	NA	G	CAG-977 abundance in stool	Gut microbiota		GCST90032311	cV5jBZ	1	A	84431214	3.30E-06	reported	11478	0.00897414
NA	21.65154951	NA	0.006971318	NA	rs72880389	0.120297	18	textfile	NA	C	CAG-977 abundance in stool	Gut microbiota		GCST90032311	cV5jBZ	1	A	22753531	4.30E-07	reported	11009	0.0238048
NA	18.82421925	NA	0.004703997	NA	rs118190131	0.114527	19	textfile	NA	G	CAG-977 abundance in stool	Gut microbiota		GCST90032311	cV5jBZ	1	A	814044	3.10E-06	reported	11484	0.0245391
NA	23.34143916	NA	0.004798249	NA	rs12724261	0.0294888	1	textfile	NA	G	Caloranaerobacter abundance in stool	Gut microbiota		GCST90032313	srfmNT	1	T	195345636	2.50E-06	reported	15835	0.0062637
NA	18.84064292	NA	0.007916418	NA	rs13431434	-0.0411496	2	textfile	NA	G	Caloranaerobacter abundance in stool	Gut microbiota		GCST90032313	srfmNT	1	T	155644522	1.60E-06	reported	15833	0.00858106
NA	19.00766245	NA	0.005357953	NA	rs2629281	0.0329149	3	textfile	NA	G	Caloranaerobacter abundance in stool	Gut microbiota		GCST90032313	srfmNT	1	A	3799536	1.20E-06	reported	15830	0.00676713
NA	18.94448071	NA	0.003145508	NA	rs12647010	0.0511457	4	textfile	NA	C	Caloranaerobacter abundance in stool	Gut microbiota		GCST90032313	srfmNT	1	G	169799217	3.10E-06	reported	15378	0.0109654
NA	18.41993269	NA	0.003247551	NA	rs11763735	-0.0314199	7	textfile	NA	A	Caloranaerobacter abundance in stool	Gut microbiota		GCST90032313	srfmNT	1	C	21853067	5.70E-07	reported	15833	0.00628262
NA	21.58327946	NA	0.004961602	NA	rs6947158	-0.0297566	7	textfile	NA	C	Caloranaerobacter abundance in stool	Gut microbiota		GCST90032313	srfmNT	1	A	157324056	4.10E-06	reported	15378	0.00646338
NA	19.09410713	NA	0.005002358	NA	rs1615012	-0.0374764	9	textfile	NA	C	Caloranaerobacter abundance in stool	Gut microbiota		GCST90032313	srfmNT	1	G	135082479	4.60E-07	reported	15834	0.0074325
NA	18.41950087	NA	0.00369394	NA	rs117643815	0.049312	10	textfile	NA	T	Caloranaerobacter abundance in stool	Gut microbiota		GCST90032313	srfmNT	1	C	26691352	1.40E-06	reported	15149	0.0102301
NA	19.88500385	NA	0.007632461	NA	rs7945882	-0.0357261	11	textfile	NA	C	Caloranaerobacter abundance in stool	Gut microbiota		GCST90032313	srfmNT	1	G	38338515	3.60E-08	reported	15833	0.00648499
NA	22.76826585	NA	0.003241702	NA	rs10791303	-0.0294941	11	textfile	NA	T	Caloranaerobacter abundance in stool	Gut microbiota		GCST90032313	srfmNT	1	C	133662104	4.20E-06	reported	15472	0.00640665
NA	21.38789059	NA	0.006062251	NA	rs12724261	0.0277324	1	textfile	NA	G	Caloranaerobacteraceae abundance in stool	Gut microbiota		GCST90032312	06lJys	1	T	195345636	2.40E-06	reported	10932	0.00587746
NA	21.17057912	NA	0.00298438	NA	rs13431434	-0.039401	2	textfile	NA	G	Caloranaerobacteraceae abundance in stool	Gut microbiota		GCST90032312	06lJys	1	T	155644522	9.90E-07	reported	11009	0.00805185
NA	19.62017111	NA	0.001795265	NA	rs2629281	0.029352	3	textfile	NA	G	Caloranaerobacteraceae abundance in stool	Gut microbiota		GCST90032312	06lJys	1	A	3799536	3.80E-06	reported	11457	0.00634985
NA	19.54912441	NA	0.003122878	NA	rs12647010	0.0484848	4	textfile	NA	C	Caloranaerobacteraceae abundance in stool	Gut microbiota		GCST90032312	06lJys	1	G	169799217	2.50E-06	reported	11462	0.0102892
NA	21.06570429	NA	0.006627925	NA	rs11763735	-0.0298111	7	textfile	NA	A	Caloranaerobacteraceae abundance in stool	Gut microbiota		GCST90032312	06lJys	1	C	21853067	4.30E-07	reported	11484	0.00589516
NA	19.1662799	NA	0.006819126	NA	rs35094564	0.0423394	9	textfile	NA	G	Caloranaerobacteraceae abundance in stool	Gut microbiota		GCST90032312	06lJys	1	A	76196292	3.70E-06	reported	10980	0.00914865
NA	24.22397108	NA	0.007322597	NA	rs1615012	-0.0348972	9	textfile	NA	C	Caloranaerobacteraceae abundance in stool	Gut microbiota		GCST90032312	06lJys	1	G	135082479	5.60E-07	reported	11473	0.00697413
NA	19.91631323	NA	0.005520731	NA	rs117643815	0.0470412	10	textfile	NA	T	Caloranaerobacteraceae abundance in stool	Gut microbiota		GCST90032312	06lJys	1	C	26691352	9.60E-07	reported	15829	0.00959925
NA	18.52325743	NA	0.003997007	NA	rs7945882	-0.0335338	11	textfile	NA	C	Caloranaerobacteraceae abundance in stool	Gut microbiota		GCST90032312	06lJys	1	G	38338515	3.60E-08	reported	15472	0.00608504
NA	24.22928975	NA	0.006117417	NA	rs139678050	0.0396126	2	textfile	NA	G	Campylobacter D abundance in stool	Gut microbiota		GCST90032314	jhbiA4	1	A	191649101	2.40E-06	reported	8183	0.00839192
NA	21.22363759	NA	0.007772008	NA	rs4973125	0.0238112	2	textfile	NA	A	Campylobacter D abundance in stool	Gut microbiota		GCST90032314	jhbiA4	1	G	228770701	7.00E-07	reported	8132	0.00479802
NA	20.26166319	NA	0.004154774	NA	rs144109676	0.13466	3	textfile	NA	C	Campylobacter D abundance in stool	Gut microbiota		GCST90032314	jhbiA4	1	T	138265549	9.40E-10	reported	8011	0.0220059
NA	24.01888119	NA	0.003611515	NA	rs147819943	0.0827098	4	textfile	NA	T	Campylobacter D abundance in stool	Gut microbiota		GCST90032314	jhbiA4	1	C	114622674	2.30E-06	reported	7811	0.0175036
NA	23.85133411	NA	0.003250706	NA	rs115871282	0.105455	7	textfile	NA	C	Campylobacter D abundance in stool	Gut microbiota		GCST90032314	jhbiA4	1	G	42484232	9.90E-07	reported	8011	0.0215453
NA	22.89702622	NA	0.005333869	NA	rs12098269	0.0391622	10	textfile	NA	C	Campylobacter D abundance in stool	Gut microbiota		GCST90032314	jhbiA4	1	T	118748785	3.00E-06	reported	6663	0.00838717
NA	20.27761759	NA	0.00370927	NA	rs7168089	0.0795499	15	textfile	NA	C	Campylobacter D abundance in stool	Gut microbiota		GCST90032314	jhbiA4	1	G	92774285	3.50E-06	reported	8182	0.0171438
NA	23.53662646	NA	0.002927934	NA	rs150011658	0.0987807	18	textfile	NA	T	Campylobacter D abundance in stool	Gut microbiota		GCST90032314	jhbiA4	1	C	51416178	2.20E-06	reported	8949	0.0208485
NA	24.32367805	NA	0.00418039	NA	rs8110933	-0.0296908	19	textfile	NA	C	Campylobacter D abundance in stool	Gut microbiota		GCST90032314	jhbiA4	1	T	4037082	4.80E-06	reported	8949	0.00649444
NA	20.44943423	NA	0.006637704	NA	rs59473574	0.0210864	19	textfile	NA	C	Campylobacter D abundance in stool	Gut microbiota		GCST90032314	jhbiA4	1	A	44562884	4.10E-06	reported	9234	0.00457574
NA	20.74899378	NA	0.007907521	NA	rs117991350	0.100071	20	textfile	NA	T	Campylobacter D abundance in stool	Gut microbiota		GCST90032314	jhbiA4	1	G	21098689	4.40E-06	reported	9234	0.0217981
NA	18.55275757	NA	0.003240932	NA	rs143231962	0.168395	1	textfile	NA	G	Cetobacterium A abundance in stool	Gut microbiota		GCST90032315	4RVtdz	1	C	7642162	8.40E-07	reported	8949	0.0341877
NA	19.37659851	NA	0.007748209	NA	rs17025267	0.0307672	1	textfile	NA	C	Cetobacterium A abundance in stool	Gut microbiota		GCST90032315	4RVtdz	1	T	215730565	3.50E-06	reported	8855	0.00662858
NA	23.54327047	NA	0.004702214	NA	rs17689208	0.0537129	3	textfile	NA	C	Cetobacterium A abundance in stool	Gut microbiota		GCST90032315	4RVtdz	1	T	69800796	6.10E-08	reported	8776	0.00991819
NA	20.07838145	NA	0.005449342	NA	rs1016305	0.0313798	3	textfile	NA	G	Cetobacterium A abundance in stool	Gut microbiota		GCST90032315	4RVtdz	1	A	85033773	2.60E-06	reported	9231	0.00667309
NA	20.45189655	NA	0.004862975	NA	rs16873505	-0.0547831	6	textfile	NA	A	Cetobacterium A abundance in stool	Gut microbiota		GCST90032315	4RVtdz	1	T	45562275	2.20E-07	reported	8949	0.0105698
NA	18.79770027	NA	0.006783466	NA	rs111582823	0.0751833	7	textfile	NA	C	Cetobacterium A abundance in stool	Gut microbiota		GCST90032315	4RVtdz	1	T	75732967	2.30E-06	reported	9241	0.0159041
NA	23.75655729	NA	0.002711529	NA	rs3109109	0.0513923	7	textfile	NA	T	Cetobacterium A abundance in stool	Gut microbiota		GCST90032315	4RVtdz	1	C	112445345	4.60E-08	reported	7225	0.00939947
NA	20.44578834	NA	0.007493778	NA	rs2980649	0.0304926	8	textfile	NA	G	Cetobacterium A abundance in stool	Gut microbiota		GCST90032315	4RVtdz	1	T	6657912	4.90E-06	reported	9241	0.00667485
NA	20.26053884	NA	0.003144661	NA	rs74840827	-0.0611728	8	textfile	NA	T	Cetobacterium A abundance in stool	Gut microbiota		GCST90032315	4RVtdz	1	C	6910588	1.50E-06	reported	8985	0.0127286
NA	22.53746244	NA	0.001563452	NA	rs1934931	-0.0317403	9	textfile	NA	G	Cetobacterium A abundance in stool	Gut microbiota		GCST90032315	4RVtdz	1	A	18546970	2.70E-06	reported	8776	0.00676748
NA	23.55920865	NA	0.003452888	NA	rs138728925	0.0922015	10	textfile	NA	A	Cetobacterium A abundance in stool	Gut microbiota		GCST90032315	4RVtdz	1	G	9866345	2.60E-06	reported	8776	0.0196043
NA	21.60844212	NA	0.002889023	NA	rs7915024	0.0384192	10	textfile	NA	G	Cetobacterium A abundance in stool	Gut microbiota		GCST90032315	4RVtdz	1	A	51990196	4.60E-06	reported	8776	0.00838322
NA	19.34725478	NA	0.007492684	NA	rs117689224	0.120221	12	textfile	NA	G	Cetobacterium A abundance in stool	Gut microbiota		GCST90032315	4RVtdz	1	A	32233752	3.90E-06	reported	11720	0.0260283
NA	22.94534605	NA	0.005446652	NA	rs75145533	0.091394	20	textfile	NA	A	Cetobacterium A abundance in stool	Gut microbiota		GCST90032315	4RVtdz	1	G	7570148	6.40E-07	reported	11989	0.0183588
NA	19.75749712	NA	0.006842398	NA	rs2867794	-0.0352287	20	textfile	NA	G	Cetobacterium A abundance in stool	Gut microbiota		GCST90032315	4RVtdz	1	A	44114513	3.40E-07	reported	11984	0.00690494
NA	24.29166298	NA	0.002135261	NA	rs367922	0.0311709	22	textfile	NA	A	Cetobacterium A abundance in stool	Gut microbiota		GCST90032315	4RVtdz	1	G	17831625	2.30E-06	reported	11989	0.00659963
NA	23.64178121	NA	0.00480194	NA	rs3752497	-0.0553905	22	textfile	NA	C	Cetobacterium A abundance in stool	Gut microbiota		GCST90032315	4RVtdz	1	T	24185239	4.80E-06	reported	11987	0.0121133
NA	18.6540346	NA	0.007921482	NA	rs74785846	0.1972	1	textfile	NA	G	CHKCI006 sp900018345 abundance in stool	Gut microbiota		GCST90032316	8073TO	1	T	24147036	4.40E-06	reported	11989	0.0429594
NA	22.74486566	NA	0.002299848	NA	rs4575760	-0.046753	2	textfile	NA	A	CHKCI006 sp900018345 abundance in stool	Gut microbiota		GCST90032316	8073TO	1	G	68974369	1.20E-06	reported	11339	0.00963759
NA	18.63315515	NA	0.003339049	NA	rs59673460	-0.0509445	3	textfile	NA	A	CHKCI006 sp900018345 abundance in stool	Gut microbiota		GCST90032316	8073TO	1	C	13711095	4.90E-06	reported	11934	0.011147
NA	20.17137737	NA	0.003054602	NA	rs4857937	0.0451478	3	textfile	NA	C	CHKCI006 sp900018345 abundance in stool	Gut microbiota		GCST90032316	8073TO	1	A	20303409	1.60E-06	reported	11984	0.00939838
NA	18.82155905	NA	0.00188316	NA	rs140230273	0.0756622	3	textfile	NA	G	CHKCI006 sp900018345 abundance in stool	Gut microbiota		GCST90032316	8073TO	1	A	35937508	4.50E-06	reported	11989	0.0164939
NA	19.97283812	NA	0.006909178	NA	rs34336094	0.166622	5	textfile	NA	G	CHKCI006 sp900018345 abundance in stool	Gut microbiota		GCST90032316	8073TO	1	A	138597511	1.90E-06	reported	11988	0.0349401
NA	21.01350763	NA	0.007479262	NA	rs117019146	-0.0997299	8	textfile	NA	G	CHKCI006 sp900018345 abundance in stool	Gut microbiota		GCST90032316	8073TO	1	A	31017362	4.50E-06	reported	11401	0.0217383
NA	24.46164063	NA	0.003126437	NA	rs146266330	0.125742	9	textfile	NA	A	CHKCI006 sp900018345 abundance in stool	Gut microbiota		GCST90032316	8073TO	1	G	34834137	1.80E-06	reported	11989	0.0263629
NA	21.03982812	NA	0.005057112	NA	rs17479671	0.0490554	10	textfile	NA	T	CHKCI006 sp900018345 abundance in stool	Gut microbiota		GCST90032316	8073TO	1	C	96372259	1.20E-07	reported	10968	0.00927035
NA	23.58247521	NA	0.005436749	NA	rs4980826	0.0529093	12	textfile	NA	C	CHKCI006 sp900018345 abundance in stool	Gut microbiota		GCST90032316	8073TO	1	A	469183	4.90E-08	reported	11989	0.00969764
NA	20.2811558	NA	0.003616098	NA	rs71463082	0.110885	12	textfile	NA	G	CHKCI006 sp900018345 abundance in stool	Gut microbiota		GCST90032316	8073TO	1	C	20264666	2.10E-06	reported	10968	0.0233855
NA	22.81282114	NA	0.001101152	NA	rs34783347	0.0658597	12	textfile	NA	A	CHKCI006 sp900018345 abundance in stool	Gut microbiota		GCST90032316	8073TO	1	G	116482371	3.10E-06	reported	11988	0.0141303
NA	19.29405261	NA	0.002382127	NA	rs3744783	0.0838475	17	textfile	NA	T	CHKCI006 sp900018345 abundance in stool	Gut microbiota		GCST90032316	8073TO	1	C	8209089	2.90E-06	reported	11989	0.0179288
NA	19.08947889	NA	0.007655173	NA	rs902730	0.0431238	17	textfile	NA	C	CHKCI006 sp900018345 abundance in stool	Gut microbiota		GCST90032316	8073TO	1	A	74956693	3.40E-06	reported	11982	0.00927927
NA	18.3660326	NA	0.004302764	NA	rs111516981	0.0251541	2	textfile	NA	T	Chloroflexales abundance in stool	Gut microbiota		GCST90032317	X7yNZK	1	C	18654016	1.20E-06	reported	17605	0.00518371
NA	19.58914866	NA	0.00414284	NA	rs148235879	-0.0701755	2	textfile	NA	A	Chloroflexales abundance in stool	Gut microbiota		GCST90032317	X7yNZK	1	G	72323436	4.00E-06	reported	16210	0.0152165
NA	21.07865847	NA	0.005497962	NA	rs73019741	-0.0717273	3	textfile	NA	G	Chloroflexales abundance in stool	Gut microbiota		GCST90032317	X7yNZK	1	T	6936336	1.60E-06	reported	10858	0.0149397
NA	19.37951292	NA	0.002086073	NA	rs17132038	0.0249876	4	textfile	NA	G	Chloroflexales abundance in stool	Gut microbiota		GCST90032317	X7yNZK	1	A	1720063	4.30E-06	reported	9596	0.00543833
NA	24.71759498	NA	0.001278278	NA	rs11947461	0.0205596	4	textfile	NA	C	Chloroflexales abundance in stool	Gut microbiota		GCST90032317	X7yNZK	1	T	159453103	2.90E-08	reported	16201	0.00370542
NA	21.14365862	NA	0.001067293	NA	rs62368387	-0.0508046	5	textfile	NA	G	Chloroflexales abundance in stool	Gut microbiota		GCST90032317	X7yNZK	1	A	105646937	1.50E-06	reported	17600	0.0105486
NA	20.37986504	NA	0.005993911	NA	rs79014400	-0.0666848	7	textfile	NA	G	Chloroflexales abundance in stool	Gut microbiota		GCST90032317	X7yNZK	1	A	98512950	5.40E-07	reported	17215	0.0133107
NA	21.45209488	NA	0.005981111	NA	rs2381796	-0.0224631	9	textfile	NA	T	Chloroflexales abundance in stool	Gut microbiota		GCST90032317	X7yNZK	1	C	8425122	1.10E-06	reported	17610	0.00460552
NA	22.05851053	NA	0.00208222	NA	rs7145683	0.017231	14	textfile	NA	G	Chloroflexales abundance in stool	Gut microbiota		GCST90032317	X7yNZK	1	A	79241818	3.40E-06	reported	5322	0.00371118
NA	20.87068553	NA	0.007249361	NA	rs78348873	-0.0726705	21	textfile	NA	C	Chloroflexales abundance in stool	Gut microbiota		GCST90032317	X7yNZK	1	T	16815045	2.60E-06	reported	17610	0.0154668
NA	19.7456952	NA	0.005330372	NA	rs56397559	-0.0279701	22	textfile	NA	C	Chloroflexales abundance in stool	Gut microbiota		GCST90032317	X7yNZK	1	G	44741514	3.60E-06	reported	17610	0.00603368
NA	24.17269939	NA	0.005748232	NA	rs72728706	0.0332884	1	textfile	NA	C	Chromatiales abundance in stool	Gut microbiota		GCST90032318	tSfqlo	1	T	89130297	1.50E-06	reported	17610	0.00690979
NA	21.79687986	NA	0.006956962	NA	rs75639751	0.0405864	1	textfile	NA	C	Chromatiales abundance in stool	Gut microbiota		GCST90032318	tSfqlo	1	T	95709627	2.80E-06	reported	17610	0.00866328
NA	18.08853458	NA	0.007620967	NA	rs141708459	-0.0187458	2	textfile	NA	A	Chromatiales abundance in stool	Gut microbiota		GCST90032318	tSfqlo	1	T	229324205	4.00E-06	reported	17601	0.00406585
NA	24.58252764	NA	0.005156295	NA	rs13068049	0.0261914	3	textfile	NA	A	Chromatiales abundance in stool	Gut microbiota		GCST90032318	tSfqlo	1	G	192665200	4.30E-06	reported	17610	0.00569557
NA	20.09435297	NA	0.007512549	NA	rs4276263	-0.0144717	4	textfile	NA	G	Chromatiales abundance in stool	Gut microbiota		GCST90032318	tSfqlo	1	T	174870352	2.20E-06	reported	16645	0.0030566
NA	20.78492904	NA	0.006185871	NA	rs115820958	0.0312828	5	textfile	NA	C	Chromatiales abundance in stool	Gut microbiota		GCST90032318	tSfqlo	1	T	35445035	3.90E-08	reported	17599	0.00569279
NA	20.8636729	NA	0.001213905	NA	rs6863410	0.0204214	5	textfile	NA	G	Chromatiales abundance in stool	Gut microbiota		GCST90032318	tSfqlo	1	A	172738522	1.60E-06	reported	5147	0.00425416
NA	18.07008587	NA	0.00200412	NA	rs6948280	0.0157005	7	textfile	NA	C	Chromatiales abundance in stool	Gut microbiota		GCST90032318	tSfqlo	1	A	10077378	1.00E-06	reported	5147	0.00321478
NA	18.55110996	NA	0.003499057	NA	rs4733589	-0.0156493	8	textfile	NA	A	Chromatiales abundance in stool	Gut microbiota		GCST90032318	tSfqlo	1	G	128003824	1.00E-06	reported	5147	0.00320368
NA	24.08037351	NA	0.003357246	NA	rs10830835	-0.0150945	11	textfile	NA	G	Chromatiales abundance in stool	Gut microbiota		GCST90032318	tSfqlo	1	C	92087262	2.60E-06	reported	5147	0.00321327
NA	22.54006179	NA	0.007068111	NA	rs138379778	0.0512448	13	textfile	NA	C	Chromatiales abundance in stool	Gut microbiota		GCST90032318	tSfqlo	1	A	65950201	4.90E-06	reported	4906	0.0112208
NA	18.05536523	NA	0.003994714	NA	rs80634	0.0225248	22	textfile	NA	G	Chromatiales abundance in stool	Gut microbiota		GCST90032318	tSfqlo	1	A	43897188	5.80E-07	reported	5147	0.00450584
NA	21.95994649	NA	0.004643625	NA	rs12138867	-0.0635565	1	textfile	NA	T	Chromobacteriaceae abundance in stool	Gut microbiota		GCST90032319	AdgWpS	1	G	187083643	3.70E-06	reported	5147	0.0137308
NA	22.41904167	NA	0.002638291	NA	rs1253615	0.0183815	1	textfile	NA	G	Chromobacteriaceae abundance in stool	Gut microbiota		GCST90032319	AdgWpS	1	A	236456229	3.90E-07	reported	5147	0.00362451
NA	20.02888053	NA	0.006644384	NA	rs142271641	0.0727985	2	textfile	NA	C	Chromobacteriaceae abundance in stool	Gut microbiota		GCST90032319	AdgWpS	1	T	99042382	2.80E-06	reported	4814	0.0155449
NA	22.73988965	NA	0.005678698	NA	rs115458621	-0.0273708	2	textfile	NA	A	Chromobacteriaceae abundance in stool	Gut microbiota		GCST90032319	AdgWpS	1	G	144853746	2.40E-06	reported	5083	0.0058031
NA	23.80827222	NA	0.001534699	NA	rs114013403	-0.0749445	5	textfile	NA	T	Chromobacteriaceae abundance in stool	Gut microbiota		GCST90032319	AdgWpS	1	G	25378316	4.70E-09	reported	5147	0.0127985
NA	23.73666957	NA	0.005712309	NA	rs148039250	-0.0483367	6	textfile	NA	C	Chromobacteriaceae abundance in stool	Gut microbiota		GCST90032319	AdgWpS	1	T	95636614	9.90E-07	reported	5147	0.00987602
NA	22.67394996	NA	0.007755849	NA	rs1476635	-0.0235708	7	textfile	NA	A	Chromobacteriaceae abundance in stool	Gut microbiota		GCST90032319	AdgWpS	1	G	2884635	1.80E-06	reported	5147	0.00493817
NA	23.12028321	NA	0.007699018	NA	rs62466541	0.0381759	7	textfile	NA	C	Chromobacteriaceae abundance in stool	Gut microbiota		GCST90032319	AdgWpS	1	T	23083709	3.60E-06	reported	5147	0.00824325
NA	18.37155579	NA	0.001300749	NA	rs2941528	0.0195038	7	textfile	NA	G	Chromobacteriaceae abundance in stool	Gut microbiota		GCST90032319	AdgWpS	1	A	47455361	1.70E-06	reported	5147	0.00407795
NA	18.28869588	NA	0.005049933	NA	rs73199934	0.0325389	8	textfile	NA	T	Chromobacteriaceae abundance in stool	Gut microbiota		GCST90032319	AdgWpS	1	C	18699055	1.70E-06	reported	4906	0.00679317
NA	18.48408164	NA	0.001581698	NA	rs111631652	-0.0680536	9	textfile	NA	G	Chromobacteriaceae abundance in stool	Gut microbiota		GCST90032319	AdgWpS	1	A	72149959	1.60E-07	reported	5147	0.0129879
NA	19.89053961	NA	0.00353632	NA	rs76250424	-0.0558885	10	textfile	NA	A	Chromobacteriaceae abundance in stool	Gut microbiota		GCST90032319	AdgWpS	1	C	15822164	3.20E-06	reported	5147	0.0119996
NA	22.58088218	NA	0.001764233	NA	rs7945530	0.0157863	11	textfile	NA	A	Chromobacteriaceae abundance in stool	Gut microbiota		GCST90032319	AdgWpS	1	C	76174205	4.90E-06	reported	5147	0.00345404
NA	22.76335064	NA	0.001504748	NA	rs11609789	-0.0220862	12	textfile	NA	C	Chromobacteriaceae abundance in stool	Gut microbiota		GCST90032319	AdgWpS	1	T	6354217	4.00E-06	reported	5147	0.0047882
NA	22.74119001	NA	0.002672967	NA	rs13337877	-0.0216731	16	textfile	NA	G	Chromobacteriaceae abundance in stool	Gut microbiota		GCST90032319	AdgWpS	1	A	5406327	4.50E-06	reported	5036	0.00472713
NA	18.19208696	NA	0.004618436	NA	rs78003791	0.0356899	16	textfile	NA	C	Chromobacteriaceae abundance in stool	Gut microbiota		GCST90032319	AdgWpS	1	A	66070654	2.10E-06	reported	5147	0.00752877
NA	23.20371636	NA	0.007958844	NA	rs2247751	0.146458	1	textfile	NA	C	Citrobacter A abundance in stool	Gut microbiota		GCST90032320	2rt317	1	T	38466932	2.50E-06	reported	5147	0.0310886
NA	19.91081568	NA	0.007344444	NA	rs143399642	0.168851	2	textfile	NA	C	Citrobacter A abundance in stool	Gut microbiota		GCST90032320	2rt317	1	T	151857314	5.70E-07	reported	5147	0.0337709
NA	22.13793348	NA	0.00594572	NA	rs58632432	0.109284	5	textfile	NA	G	Citrobacter A abundance in stool	Gut microbiota		GCST90032320	2rt317	1	A	106828681	1.60E-06	reported	5147	0.022779
NA	23.9031612	NA	0.001784903	NA	rs9494765	-0.0566412	6	textfile	NA	A	Citrobacter A abundance in stool	Gut microbiota		GCST90032320	2rt317	1	C	137436331	2.40E-06	reported	5147	0.0120086
NA	19.4174339	NA	0.006571678	NA	rs78926499	0.192439	7	textfile	NA	C	Citrobacter A abundance in stool	Gut microbiota		GCST90032320	2rt317	1	T	133155894	4.50E-08	reported	5147	0.0351744
NA	20.79079392	NA	0.007866261	NA	rs141644886	0.130274	15	textfile	NA	T	Citrobacter A abundance in stool	Gut microbiota		GCST90032320	2rt317	1	C	99095912	9.10E-07	reported	5083	0.0265299
NA	21.72265877	NA	0.002449218	NA	rs2242170	0.0347046	16	textfile	NA	T	Citrobacter A abundance in stool	Gut microbiota		GCST90032320	2rt317	1	C	88727450	3.10E-06	reported	5147	0.00744365
NA	21.09563618	NA	0.001052105	NA	rs146968678	0.109785	19	textfile	NA	C	Citrobacter A abundance in stool	Gut microbiota		GCST90032320	2rt317	1	A	8167628	7.20E-07	reported	5582	0.0221491
NA	24.68845292	NA	0.001481469	NA	rs7371606	-0.0289236	2	textfile	NA	A	Clostridia abundance in stool	Gut microbiota		GCST90032321	aSPBdS	1	G	136049204	1.50E-10	reported	5528	0.00451625
NA	19.47323996	NA	0.002774231	NA	rs16861477	0.0431845	2	textfile	NA	T	Clostridia abundance in stool	Gut microbiota		GCST90032321	aSPBdS	1	A	173271115	2.20E-06	reported	5583	0.00912159
NA	21.03016488	NA	0.001252815	NA	rs181626309	-0.0733088	2	textfile	NA	G	Clostridia abundance in stool	Gut microbiota		GCST90032321	aSPBdS	1	A	237755714	2.50E-06	reported	5583	0.0155751
NA	18.9165541	NA	0.003533212	NA	rs62290669	-0.0835631	4	textfile	NA	T	Clostridia abundance in stool	Gut microbiota		GCST90032321	aSPBdS	1	G	7649799	2.10E-06	reported	5582	0.0176268
NA	23.28607252	NA	0.007909941	NA	rs10499262	-0.0295495	6	textfile	NA	A	Clostridia abundance in stool	Gut microbiota		GCST90032321	aSPBdS	1	C	150471495	1.40E-06	reported	5583	0.0061318
NA	20.10633365	NA	0.006154963	NA	rs141350591	0.0969072	7	textfile	NA	G	Clostridia abundance in stool	Gut microbiota		GCST90032321	aSPBdS	1	A	110585984	5.00E-07	reported	5582	0.0192787
NA	22.89067085	NA	0.001004354	NA	rs117931457	0.0784282	16	textfile	NA	G	Clostridia abundance in stool	Gut microbiota		GCST90032321	aSPBdS	1	A	1101043	2.60E-06	reported	5583	0.0166815
NA	20.60126806	NA	0.002290206	NA	rs10919220	-0.0338654	1	textfile	NA	C	Clostridium E sporosphaeroides abundance in stool	Gut microbiota		GCST90032322	mBoRHJ	1	G	169680834	1.00E-06	reported	5582	0.00692884
NA	20.73345449	NA	0.005431624	NA	rs115842026	0.141705	1	textfile	NA	G	Clostridium E sporosphaeroides abundance in stool	Gut microbiota		GCST90032322	mBoRHJ	1	A	187585519	4.00E-06	reported	5583	0.0307215
NA	19.81011206	NA	0.001630595	NA	rs72783065	0.0783658	2	textfile	NA	C	Clostridium E sporosphaeroides abundance in stool	Gut microbiota		GCST90032322	mBoRHJ	1	A	30837817	2.80E-06	reported	5583	0.0167172
NA	23.65944456	NA	0.006572004	NA	rs72819783	-0.0556413	2	textfile	NA	A	Clostridium E sporosphaeroides abundance in stool	Gut microbiota		GCST90032322	mBoRHJ	1	G	105519805	1.70E-06	reported	5581	0.011616
NA	18.9852937	NA	0.00789223	NA	rs6784108	-0.0337733	3	textfile	NA	C	Clostridium E sporosphaeroides abundance in stool	Gut microbiota		GCST90032322	mBoRHJ	1	A	15698270	4.50E-06	reported	5583	0.00736087
NA	20.60447116	NA	0.00753377	NA	rs13317725	-0.0329082	3	textfile	NA	G	Clostridium E sporosphaeroides abundance in stool	Gut microbiota		GCST90032322	mBoRHJ	1	A	152022606	3.00E-06	reported	5582	0.00704237
NA	24.31952389	NA	0.005172432	NA	rs294474	-0.0322085	5	textfile	NA	A	Clostridium E sporosphaeroides abundance in stool	Gut microbiota		GCST90032322	mBoRHJ	1	G	59461921	2.10E-06	reported	5583	0.00679463
NA	24.64958745	NA	0.005475671	NA	rs145706631	0.108205	5	textfile	NA	C	Clostridium E sporosphaeroides abundance in stool	Gut microbiota		GCST90032322	mBoRHJ	1	T	68519156	1.20E-06	reported	5583	0.0223023
NA	22.04767108	NA	0.001327904	NA	rs73746475	0.114328	6	textfile	NA	T	Clostridium E sporosphaeroides abundance in stool	Gut microbiota		GCST90032322	mBoRHJ	1	C	35561542	5.00E-07	reported	5583	0.0227463
NA	24.85799906	NA	0.006512052	NA	rs10239195	-0.0360249	7	textfile	NA	G	Clostridium E sporosphaeroides abundance in stool	Gut microbiota		GCST90032322	mBoRHJ	1	C	99187212	1.50E-06	reported	5583	0.00749747
NA	19.14899813	NA	0.003514022	NA	rs199757574	0.145459	8	textfile	NA	A	Clostridium E sporosphaeroides abundance in stool	Gut microbiota		GCST90032322	mBoRHJ	1	C	81331043	3.00E-07	reported	5582	0.0283769
NA	23.07391349	NA	0.003876303	NA	rs13261294	-0.0293428	8	textfile	NA	A	Clostridium E sporosphaeroides abundance in stool	Gut microbiota		GCST90032322	mBoRHJ	1	G	123597165	4.90E-06	reported	5460	0.0064235
NA	20.4041789	NA	0.004041188	NA	rs6602175	-0.0318357	10	textfile	NA	T	Clostridium E sporosphaeroides abundance in stool	Gut microbiota		GCST90032322	mBoRHJ	1	G	17100527	1.20E-06	reported	7524	0.00655678
NA	21.14767464	NA	0.003486812	NA	rs35705578	0.0622527	11	textfile	NA	T	Clostridium E sporosphaeroides abundance in stool	Gut microbiota		GCST90032322	mBoRHJ	1	G	125068631	4.90E-06	reported	7524	0.013629
NA	19.01119723	NA	0.001474042	NA	rs79860346	-0.0494837	20	textfile	NA	G	Clostridium E sporosphaeroides abundance in stool	Gut microbiota		GCST90032322	mBoRHJ	1	C	55595149	1.20E-06	reported	7524	0.0101775
NA	22.91461504	NA	0.004386829	NA	rs55888898	0.030372	3	textfile	NA	A	Clostridium I abundance in stool	Gut microbiota		GCST90032323	cwFKg2	1	G	193764868	4.10E-06	reported	7524	0.00659281
NA	19.84036134	NA	0.003743953	NA	rs11721637	0.0253327	4	textfile	NA	T	Clostridium I abundance in stool	Gut microbiota		GCST90032323	cwFKg2	1	C	29518254	2.70E-06	reported	7524	0.0053965
NA	21.20036464	NA	0.007897858	NA	rs78925751	-0.104055	4	textfile	NA	G	Clostridium I abundance in stool	Gut microbiota		GCST90032323	cwFKg2	1	A	97015253	4.60E-06	reported	7524	0.0226978
NA	20.80502009	NA	0.001391376	NA	rs768399	0.0263244	15	textfile	NA	G	Clostridium I abundance in stool	Gut microbiota		GCST90032323	cwFKg2	1	A	94247690	3.60E-06	reported	7524	0.00568315
NA	24.7406499	NA	0.0074558	NA	rs7168655	-0.0268179	15	textfile	NA	G	Clostridium I abundance in stool	Gut microbiota		GCST90032323	cwFKg2	1	A	101424716	2.80E-06	reported	7524	0.00571988
NA	21.23718632	NA	0.005006592	NA	rs11149741	-0.0291188	16	textfile	NA	G	Clostridium I abundance in stool	Gut microbiota		GCST90032323	cwFKg2	1	C	85390557	1.50E-06	reported	3109	0.00606011
NA	21.85621785	NA	0.005380482	NA	rs3863021	-0.038703	2	textfile	NA	G	Clostridium M clostridioforme abundance in stool	Gut microbiota		GCST90032324	V0ChnK	1	A	136103170	3.80E-06	reported	7524	0.00837811
NA	20.37140573	NA	0.005324129	NA	rs115953529	0.127183	3	textfile	NA	A	Clostridium M clostridioforme abundance in stool	Gut microbiota		GCST90032324	V0ChnK	1	G	1431351	4.70E-06	reported	7524	0.0277901
NA	18.26881608	NA	0.007745172	NA	rs34970981	0.0726447	3	textfile	NA	C	Clostridium M clostridioforme abundance in stool	Gut microbiota		GCST90032324	V0ChnK	1	A	33133936	2.20E-06	reported	7524	0.0153444
NA	23.94643038	NA	0.0042995	NA	rs144228251	0.113542	3	textfile	NA	G	Clostridium M clostridioforme abundance in stool	Gut microbiota		GCST90032324	V0ChnK	1	A	106159103	6.60E-08	reported	3109	0.0210155
NA	24.9381993	NA	0.004176961	NA	rs1490474	-0.0372938	4	textfile	NA	G	Clostridium M clostridioforme abundance in stool	Gut microbiota		GCST90032324	V0ChnK	1	C	70426073	2.70E-06	reported	7524	0.00794235
NA	24.41964294	NA	0.005376064	NA	rs112557115	0.0495811	6	textfile	NA	T	Clostridium M clostridioforme abundance in stool	Gut microbiota		GCST90032324	V0ChnK	1	C	44205722	1.00E-07	reported	7524	0.00931438
NA	19.24375515	NA	0.004471845	NA	rs118122414	0.179757	6	textfile	NA	A	Clostridium M clostridioforme abundance in stool	Gut microbiota		GCST90032324	V0ChnK	1	G	75231976	4.90E-06	reported	7361	0.0393355
NA	24.11503965	NA	0.007740575	NA	rs73058286	0.166235	7	textfile	NA	G	Clostridium M clostridioforme abundance in stool	Gut microbiota		GCST90032324	V0ChnK	1	A	15853123	1.20E-07	reported	7524	0.0313934
NA	20.80294219	NA	0.00194435	NA	rs35802341	0.0580321	11	textfile	NA	C	Clostridium M clostridioforme abundance in stool	Gut microbiota		GCST90032324	V0ChnK	1	G	3232740	2.70E-06	reported	7524	0.0123583
NA	22.89513016	NA	0.004547235	NA	rs112869667	0.10813	11	textfile	NA	A	Clostridium M clostridioforme abundance in stool	Gut microbiota		GCST90032324	V0ChnK	1	G	29860795	3.30E-06	reported	7524	0.0232392
NA	22.77610523	NA	0.00129838	NA	rs12431623	0.120228	14	textfile	NA	T	Clostridium M clostridioforme abundance in stool	Gut microbiota		GCST90032324	V0ChnK	1	C	72704986	2.10E-06	reported	7361	0.0253296
NA	19.89809962	NA	0.001773239	NA	rs72975451	0.140378	18	textfile	NA	A	Clostridium M clostridioforme abundance in stool	Gut microbiota		GCST90032324	V0ChnK	1	G	74833180	4.40E-06	reported	7361	0.03057
NA	20.3214593	NA	0.005523327	NA	rs28568511	-0.0416311	20	textfile	NA	C	Clostridium M clostridioforme abundance in stool	Gut microbiota		GCST90032324	V0ChnK	1	T	18229555	1.90E-06	reported	9783	0.0087358
NA	18.13724042	NA	0.003826039	NA	rs11698924	0.193533	20	textfile	NA	C	Clostridium M clostridioforme abundance in stool	Gut microbiota		GCST90032324	V0ChnK	1	A	48448706	1.20E-07	reported	9783	0.0365878
NA	20.28330335	NA	0.007453655	NA	rs201949935	0.0689736	2	textfile	NA	C	Clostridium M sp001304855 abundance in stool	Gut microbiota		GCST90032325	UcIDhn	1	T	87940736	4.50E-06	reported	9016	0.0150391
NA	20.63510615	NA	0.007964769	NA	rs4630919	0.066972	3	textfile	NA	G	Clostridium M sp001304855 abundance in stool	Gut microbiota		GCST90032325	UcIDhn	1	A	2040765	4.90E-06	reported	9488	0.0146567
NA	21.08743133	NA	0.004758307	NA	rs9823810	-0.0485335	3	textfile	NA	T	Clostridium M sp001304855 abundance in stool	Gut microbiota		GCST90032325	UcIDhn	1	C	196646166	1.00E-08	reported	9489	0.00847231
NA	24.16300903	NA	0.00548003	NA	rs111919845	0.158396	4	textfile	NA	A	Clostridium M sp001304855 abundance in stool	Gut microbiota		GCST90032325	UcIDhn	1	G	121555113	4.00E-06	reported	9487	0.0343488
NA	24.68456689	NA	0.006478629	NA	rs4712499	-0.104816	6	textfile	NA	G	Clostridium M sp001304855 abundance in stool	Gut microbiota		GCST90032325	UcIDhn	1	A	20447062	3.80E-07	reported	9368	0.0206387
NA	20.97316328	NA	0.001589054	NA	rs1791873	0.037594	11	textfile	NA	T	Clostridium M sp001304855 abundance in stool	Gut microbiota		GCST90032325	UcIDhn	1	C	21281329	2.90E-06	reported	9487	0.00803541
NA	19.58057522	NA	0.001971989	NA	rs76946232	-0.0801698	12	textfile	NA	C	Clostridium M sp001304855 abundance in stool	Gut microbiota		GCST90032325	UcIDhn	1	T	132851595	1.50E-07	reported	9783	0.0152663
NA	23.37404758	NA	0.007563671	NA	rs140217599	0.0435417	17	textfile	NA	G	Clostridium M sp001304855 abundance in stool	Gut microbiota		GCST90032325	UcIDhn	1	A	41092799	2.10E-06	reported	9431	0.00917799
NA	20.86178793	NA	0.001890008	NA	rs118066102	0.144567	17	textfile	NA	A	Clostridium M sp001304855 abundance in stool	Gut microbiota		GCST90032325	UcIDhn	1	G	75167713	2.00E-06	reported	9368	0.0304313
NA	21.99208026	NA	0.001503582	NA	rs11580136	0.0672049	1	textfile	NA	G	Clostridium P abundance in stool	Gut microbiota		GCST90032326	dipwjz	1	A	25963965	3.30E-06	reported	9783	0.0144509
NA	22.88957651	NA	0.007941258	NA	rs59437174	-0.055209	1	textfile	NA	G	Clostridium P abundance in stool	Gut microbiota		GCST90032326	dipwjz	1	C	240451399	3.50E-06	reported	9489	0.0118933
NA	21.85434715	NA	0.006112876	NA	rs1609248	0.0373058	2	textfile	NA	C	Clostridium P abundance in stool	Gut microbiota		GCST90032326	dipwjz	1	A	228730589	4.20E-07	reported	9430	0.00737163
NA	24.38900088	NA	0.002579152	NA	rs4663502	0.145077	2	textfile	NA	C	Clostridium P abundance in stool	Gut microbiota		GCST90032326	dipwjz	1	T	234775942	3.40E-06	reported	9783	0.0312347
NA	20.03003221	NA	0.005367613	NA	rs4842054	-0.0360223	9	textfile	NA	G	Clostridium P abundance in stool	Gut microbiota		GCST90032326	dipwjz	1	A	135941361	1.00E-06	reported	9781	0.0073769
NA	18.38814203	NA	0.002539067	NA	rs75178624	0.0927611	15	textfile	NA	T	Clostridium P abundance in stool	Gut microbiota		GCST90032326	dipwjz	1	G	47916089	1.50E-06	reported	9783	0.0192624
NA	22.66355993	NA	0.001502898	NA	rs2286517	-0.0648175	17	textfile	NA	G	Clostridium P abundance in stool	Gut microbiota		GCST90032326	dipwjz	1	C	15261055	3.40E-06	reported	9782	0.0139613
NA	19.93684294	NA	0.005122096	NA	rs140128564	0.108679	18	textfile	NA	A	Clostridium P abundance in stool	Gut microbiota		GCST90032326	dipwjz	1	G	4822073	2.90E-06	reported	9781	0.023233
NA	23.44168446	NA	0.005054231	NA	rs76638952	0.13885	4	textfile	NA	G	Clostridium S felsineum abundance in stool	Gut microbiota		GCST90032328	cpJj9G	1	T	85425634	1.20E-06	reported	14427	0.0286053
NA	24.77404484	NA	0.003002874	NA	rs78380004	0.0852577	9	textfile	NA	C	Clostridium S felsineum abundance in stool	Gut microbiota		GCST90032328	cpJj9G	1	T	98375195	1.70E-07	reported	14899	0.0162916
NA	23.82036747	NA	0.005456097	NA	rs7079460	-0.0466598	10	textfile	NA	G	Clostridium S felsineum abundance in stool	Gut microbiota		GCST90032328	cpJj9G	1	T	6076164	2.00E-08	reported	13863	0.00831427
NA	20.58609693	NA	0.003109713	NA	rs7100189	0.0289413	10	textfile	NA	T	Clostridium S felsineum abundance in stool	Gut microbiota		GCST90032328	cpJj9G	1	G	55715999	1.10E-06	reported	13813	0.00594496
NA	19.1109527	NA	0.001191268	NA	rs1033514	0.0288459	20	textfile	NA	C	Clostridium S felsineum abundance in stool	Gut microbiota		GCST90032328	cpJj9G	1	G	38681871	2.70E-06	reported	14895	0.00614438
NA	22.17795818	NA	0.005019538	NA	rs12713542	0.165444	2	textfile	NA	G	Clostridium saudiense abundance in stool	Gut microbiota		GCST90032327	qpiO2S	1	A	65663524	1.20E-07	reported	9604	0.0312503
NA	19.61613601	NA	0.006104178	NA	rs13078008	-0.103692	3	textfile	NA	G	Clostridium saudiense abundance in stool	Gut microbiota		GCST90032327	qpiO2S	1	A	152097363	3.80E-08	reported	9783	0.0188584
NA	24.908943	NA	0.003821459	NA	rs114488160	0.236797	3	textfile	NA	G	Clostridium saudiense abundance in stool	Gut microbiota		GCST90032327	qpiO2S	1	A	167940214	3.20E-07	reported	9783	0.046341
NA	21.28895093	NA	0.003389918	NA	rs6929627	-0.0795221	6	textfile	NA	G	Clostridium saudiense abundance in stool	Gut microbiota		GCST90032327	qpiO2S	1	A	158722827	2.30E-06	reported	9725	0.0168143
NA	19.99200271	NA	0.00702988	NA	rs144025927	0.299168	10	textfile	NA	G	Clostridium saudiense abundance in stool	Gut microbiota		GCST90032327	qpiO2S	1	A	34888753	2.50E-07	reported	9783	0.0579705
NA	21.74258957	NA	0.004456134	NA	rs17623210	0.164345	10	textfile	NA	A	Clostridium saudiense abundance in stool	Gut microbiota		GCST90032327	qpiO2S	1	G	57681323	3.40E-06	reported	9488	0.0353744
NA	19.94678981	NA	0.007330966	NA	rs10745615	-0.0856715	12	textfile	NA	G	Clostridium saudiense abundance in stool	Gut microbiota		GCST90032327	qpiO2S	1	A	92685234	3.30E-07	reported	9489	0.0167721
NA	24.28031261	NA	0.006524037	NA	rs8052826	-0.0869612	16	textfile	NA	G	Clostridium saudiense abundance in stool	Gut microbiota		GCST90032327	qpiO2S	1	A	4375527	2.40E-06	reported	7028	0.0184242
NA	22.78520876	NA	0.00645774	NA	rs144576649	0.264928	18	textfile	NA	C	Clostridium saudiense abundance in stool	Gut microbiota		GCST90032327	qpiO2S	1	T	60152869	1.20E-06	reported	10740	0.0545441
NA	22.02296008	NA	0.004317974	NA	rs62162821	0.120375	2	textfile	NA	G	Clostridium tertium abundance in stool	Gut microbiota		GCST90032329	KpsuEs	1	A	85118518	1.00E-06	reported	14848	0.0246379
NA	19.12459084	NA	0.003968412	NA	rs146127733	0.114399	2	textfile	NA	A	Clostridium tertium abundance in stool	Gut microbiota		GCST90032329	KpsuEs	1	G	105430574	1.60E-06	reported	14899	0.0238383
NA	22.1431523	NA	0.006198384	NA	rs73139691	0.0515391	3	textfile	NA	G	Clostridium tertium abundance in stool	Gut microbiota		GCST90032329	KpsuEs	1	A	85024376	3.00E-06	reported	14431	0.0110368
NA	21.1728152	NA	0.003715442	NA	rs4516938	0.0412088	6	textfile	NA	A	Clostridium tertium abundance in stool	Gut microbiota		GCST90032329	KpsuEs	1	G	20527031	3.90E-08	reported	14431	0.00750135
NA	24.63249808	NA	0.00584067	NA	rs62486891	0.039946	8	textfile	NA	G	Clostridium tertium abundance in stool	Gut microbiota		GCST90032329	KpsuEs	1	C	1202833	1.90E-06	reported	14544	0.0083828
NA	23.72694206	NA	0.005857329	NA	rs17790668	0.0722123	13	textfile	NA	C	Clostridium tertium abundance in stool	Gut microbiota		GCST90032329	KpsuEs	1	T	36383208	1.70E-06	reported	14217	0.0151008
NA	20.03069762	NA	0.004220139	NA	rs117017957	0.12652	17	textfile	NA	C	Clostridium tertium abundance in stool	Gut microbiota		GCST90032329	KpsuEs	1	T	50534693	8.60E-07	reported	12542	0.0257087
NA	20.79871484	NA	0.003887249	NA	rs17022786	0.110343	2	textfile	NA	A	Collinsella abundance in stool	Gut microbiota		GCST90032330	DabuUI	1	G	99564610	6.90E-08	reported	12542	0.0204562
NA	19.82987209	NA	0.002680345	NA	rs9812270	0.180714	3	textfile	NA	G	Collinsella abundance in stool	Gut microbiota		GCST90032330	DabuUI	1	A	65558757	3.80E-06	reported	12542	0.0391023
NA	18.71958619	NA	0.002803243	NA	rs116926743	-0.383896	7	textfile	NA	G	Collinsella abundance in stool	Gut microbiota		GCST90032330	DabuUI	1	C	83331031	7.20E-07	reported	6721	0.0774636
NA	21.97810482	NA	0.001726165	NA	rs12375090	-0.10466	7	textfile	NA	C	Collinsella abundance in stool	Gut microbiota		GCST90032330	DabuUI	1	T	127102058	1.40E-06	reported	13751	0.0216657
NA	22.7966562	NA	0.007079638	NA	rs550057	0.0994397	9	textfile	NA	C	Collinsella abundance in stool	Gut microbiota		GCST90032330	DabuUI	1	T	133271182	2.40E-08	reported	14899	0.0178167
NA	18.97886027	NA	0.003439839	NA	rs17466062	-0.280928	13	textfile	NA	G	Collinsella abundance in stool	Gut microbiota		GCST90032330	DabuUI	1	A	49040041	2.90E-06	reported	14899	0.0600627
NA	18.53630515	NA	0.005103145	NA	rs646850	-0.0814458	18	textfile	NA	T	Collinsella abundance in stool	Gut microbiota		GCST90032330	DabuUI	1	C	27552584	2.70E-06	reported	13750	0.0173649
NA	18.8278437	NA	0.007023746	NA	rs12748816	0.105707	1	textfile	NA	G	Comamonas abundance in stool	Gut microbiota		GCST90032332	zEECKp	1	A	67672930	2.20E-06	reported	12002	0.0223156
NA	18.18429596	NA	0.002794364	NA	rs13385795	0.0857233	2	textfile	NA	C	Comamonas abundance in stool	Gut microbiota		GCST90032332	zEECKp	1	T	30181814	6.00E-07	reported	11995	0.0171702
NA	24.87320831	NA	0.002973605	NA	rs72883125	0.0689796	2	textfile	NA	G	Comamonas abundance in stool	Gut microbiota		GCST90032332	zEECKp	1	C	138960287	3.50E-06	reported	12000	0.0148738
NA	22.8423272	NA	0.004603426	NA	rs13035704	0.0475857	2	textfile	NA	T	Comamonas abundance in stool	Gut microbiota		GCST90032332	zEECKp	1	A	217444608	3.20E-06	reported	11999	0.0102231
NA	19.29511913	NA	0.004732684	NA	rs116013417	0.11713	3	textfile	NA	G	Comamonas abundance in stool	Gut microbiota		GCST90032332	zEECKp	1	A	86222758	1.00E-06	reported	11296	0.023963
NA	18.49418306	NA	0.004344532	NA	rs11725365	0.148564	4	textfile	NA	T	Comamonas abundance in stool	Gut microbiota		GCST90032332	zEECKp	1	A	189911355	5.80E-08	reported	11296	0.0273832
NA	24.05656896	NA	0.006282816	NA	rs145068924	0.0758761	8	textfile	NA	C	Comamonas abundance in stool	Gut microbiota		GCST90032332	zEECKp	1	T	93494036	4.70E-06	reported	18086	0.0165811
NA	20.67165879	NA	0.007049347	NA	rs17174845	0.0726604	8	textfile	NA	C	Comamonas abundance in stool	Gut microbiota		GCST90032332	zEECKp	1	T	104519164	7.80E-07	reported	18078	0.0147089
NA	24.16042317	NA	0.005183731	NA	rs80210217	0.0632611	10	textfile	NA	C	Comamonas abundance in stool	Gut microbiota		GCST90032332	zEECKp	1	T	10092992	2.60E-06	reported	12640	0.0134616
NA	24.4040805	NA	0.004298231	NA	rs11188677	0.0315181	10	textfile	NA	T	Comamonas abundance in stool	Gut microbiota		GCST90032332	zEECKp	1	C	96240661	3.60E-06	reported	17638	0.00680466
NA	23.43811421	NA	0.007478949	NA	rs72919779	0.109264	11	textfile	NA	T	Comamonas abundance in stool	Gut microbiota		GCST90032332	zEECKp	1	C	34661215	1.30E-06	reported	4526	0.0226091
NA	23.64996487	NA	0.005887001	NA	rs11230115	0.0609283	11	textfile	NA	A	Comamonas abundance in stool	Gut microbiota		GCST90032332	zEECKp	1	C	59978903	2.10E-06	reported	18087	0.0128408
NA	18.02569692	NA	0.006632732	NA	rs61566366	0.0488264	13	textfile	NA	T	Comamonas abundance in stool	Gut microbiota		GCST90032332	zEECKp	1	C	89725915	1.60E-06	reported	3495	0.0101802
NA	23.32085527	NA	0.005377101	NA	rs61966085	0.0887121	13	textfile	NA	G	Comamonas abundance in stool	Gut microbiota		GCST90032332	zEECKp	1	A	103120849	3.50E-07	reported	15673	0.0174145
NA	20.01438199	NA	0.006013289	NA	rs117838191	0.111893	14	textfile	NA	C	Comamonas abundance in stool	Gut microbiota		GCST90032332	zEECKp	1	A	91502043	2.80E-06	reported	9080	0.0238958
NA	18.21958811	NA	0.005042386	NA	rs78381957	0.11196	16	textfile	NA	G	Comamonas abundance in stool	Gut microbiota		GCST90032332	zEECKp	1	A	48089070	2.30E-06	reported	16718	0.0237096
NA	21.83430443	NA	0.006502082	NA	rs17090089	0.0659241	18	textfile	NA	G	Comamonas abundance in stool	Gut microbiota		GCST90032332	zEECKp	1	C	56119241	2.90E-07	reported	18087	0.0128574
NA	24.28570019	NA	0.004018436	NA	rs141415354	0.138822	20	textfile	NA	C	Comamonas abundance in stool	Gut microbiota		GCST90032332	zEECKp	1	G	47129115	1.10E-06	reported	17525	0.0285296
NA	22.92640477	NA	0.001595173	NA	rs12120892	0.0566032	1	textfile	NA	C	Comamonas B abundance in stool	Gut microbiota		GCST90032331	7TeWwC	1	T	204486317	1.40E-06	reported	14432	0.0117247
NA	20.2351121	NA	0.005137726	NA	rs11885958	-0.0843344	2	textfile	NA	A	Comamonas B abundance in stool	Gut microbiota		GCST90032331	7TeWwC	1	G	16671938	2.10E-06	reported	14432	0.0177809
NA	24.43308152	NA	0.005812786	NA	rs17203668	0.0816463	4	textfile	NA	G	Comamonas B abundance in stool	Gut microbiota		GCST90032331	7TeWwC	1	T	90065309	3.60E-06	reported	14211	0.0176193
NA	18.99743218	NA	0.001391816	NA	rs1873537	0.0492671	4	textfile	NA	A	Comamonas B abundance in stool	Gut microbiota		GCST90032331	7TeWwC	1	T	174897719	2.90E-06	reported	11853	0.010531
NA	24.08368094	NA	0.002138727	NA	rs78189310	-0.0886617	5	textfile	NA	A	Comamonas B abundance in stool	Gut microbiota		GCST90032331	7TeWwC	1	G	59761750	3.80E-06	reported	12002	0.0191852
NA	18.37180703	NA	0.002059193	NA	rs10248016	0.0242762	7	textfile	NA	T	Comamonas B abundance in stool	Gut microbiota		GCST90032331	7TeWwC	1	C	158254946	4.40E-06	reported	6280	0.00528553
NA	22.53944447	NA	0.006435239	NA	rs61936974	0.0275386	12	textfile	NA	G	Comamonas B abundance in stool	Gut microbiota		GCST90032331	7TeWwC	1	A	116934889	2.80E-06	reported	9990	0.00588241
NA	22.30778529	NA	0.003465363	NA	rs142777179	-0.0779291	13	textfile	NA	G	Comamonas B abundance in stool	Gut microbiota		GCST90032331	7TeWwC	1	A	97643925	4.30E-06	reported	8433	0.0169602
NA	18.91819706	NA	0.004412927	NA	rs8007124	-0.0211928	14	textfile	NA	G	Comamonas B abundance in stool	Gut microbiota		GCST90032331	7TeWwC	1	A	58075814	4.90E-06	reported	10304	0.00463757
NA	20.31828349	NA	0.001356766	NA	rs75453249	0.0676892	14	textfile	NA	C	Comamonas B abundance in stool	Gut microbiota		GCST90032331	7TeWwC	1	T	89002800	2.00E-06	reported	11771	0.0142255
NA	18.74676485	NA	0.001780862	NA	rs140722677	0.0672412	15	textfile	NA	C	Comamonas B abundance in stool	Gut microbiota		GCST90032331	7TeWwC	1	G	65927111	2.80E-06	reported	12001	0.0143486
NA	24.61718895	NA	0.007817472	NA	rs56944804	0.097071	19	textfile	NA	T	Comamonas B abundance in stool	Gut microbiota		GCST90032331	7TeWwC	1	C	6370687	4.30E-06	reported	11995	0.0211222
NA	18.57568837	NA	0.007090579	NA	rs143606156	-0.108372	22	textfile	NA	C	Comamonas B abundance in stool	Gut microbiota		GCST90032331	7TeWwC	1	T	19088051	1.10E-06	reported	11853	0.0222366
NA	20.08229313	NA	0.006024385	NA	rs115357073	0.246673	2	textfile	NA	C	Coprobacillus abundance in stool	Gut microbiota		GCST90032334	CmWTXC	1	A	2300127	2.70E-08	reported	10963	0.0443659
NA	23.88840307	NA	0.007912665	NA	rs75901608	0.0902891	3	textfile	NA	A	Coprobacillus abundance in stool	Gut microbiota		GCST90032334	CmWTXC	1	C	15329466	2.40E-06	reported	14191	0.0191277
NA	24.00778077	NA	0.002586542	NA	rs9310781	0.0735574	3	textfile	NA	C	Coprobacillus abundance in stool	Gut microbiota		GCST90032334	CmWTXC	1	G	25440656	2.20E-06	reported	13778	0.0155323
NA	22.27976389	NA	0.007889394	NA	rs192345316	0.236947	3	textfile	NA	C	Coprobacillus abundance in stool	Gut microbiota		GCST90032334	CmWTXC	1	T	78352938	8.90E-07	reported	14191	0.0482101
NA	22.52029765	NA	0.006907734	NA	rs149589052	0.203601	6	textfile	NA	C	Coprobacillus abundance in stool	Gut microbiota		GCST90032334	CmWTXC	1	T	9140216	1.40E-06	reported	13565	0.0421468
NA	22.26434574	NA	0.007252875	NA	rs4556017	-0.0823937	7	textfile	NA	T	Coprobacillus abundance in stool	Gut microbiota		GCST90032334	CmWTXC	1	C	100989509	1.30E-07	reported	14197	0.0156222
NA	23.80621097	NA	0.007279521	NA	rs72704351	0.160045	9	textfile	NA	G	Coprobacillus abundance in stool	Gut microbiota		GCST90032334	CmWTXC	1	A	8879865	1.40E-07	reported	14125	0.0303664
NA	23.04973061	NA	0.003141509	NA	rs17569202	0.259105	9	textfile	NA	T	Coprobacillus abundance in stool	Gut microbiota		GCST90032334	CmWTXC	1	C	28004532	2.20E-07	reported	14192	0.05002
NA	24.33342103	NA	0.004602344	NA	rs72771688	0.211436	10	textfile	NA	T	Coprobacillus abundance in stool	Gut microbiota		GCST90032334	CmWTXC	1	C	9480616	9.30E-07	reported	13568	0.0430955
NA	20.92387433	NA	0.001921142	NA	rs12295843	0.130926	11	textfile	NA	G	Coprobacillus abundance in stool	Gut microbiota		GCST90032334	CmWTXC	1	T	29275564	1.20E-06	reported	14197	0.026946
NA	23.77577652	NA	0.002544883	NA	rs79247131	0.221769	11	textfile	NA	T	Coprobacillus abundance in stool	Gut microbiota		GCST90032334	CmWTXC	1	C	107643594	1.10E-06	reported	13527	0.0455818
NA	20.06096585	NA	0.003838501	NA	rs10082951	-0.0553495	12	textfile	NA	C	Coprobacillus abundance in stool	Gut microbiota		GCST90032334	CmWTXC	1	T	20111567	4.00E-06	reported	13566	0.0120006
NA	22.72285333	NA	0.002606017	NA	rs117505854	0.258296	14	textfile	NA	T	Coprobacillus abundance in stool	Gut microbiota		GCST90032334	CmWTXC	1	C	80904428	1.40E-06	reported	13735	0.0535963
NA	24.63285834	NA	0.006625881	NA	rs437236	0.233423	19	textfile	NA	C	Coprobacillus abundance in stool	Gut microbiota		GCST90032334	CmWTXC	1	G	54282486	3.50E-06	reported	13621	0.0503246
NA	21.38273579	NA	0.001060156	NA	rs2830516	-0.0918628	21	textfile	NA	G	Coprobacillus abundance in stool	Gut microbiota		GCST90032334	CmWTXC	1	T	26790038	1.30E-06	reported	13563	0.0189665
NA	21.83592736	NA	0.002100953	NA	rs115357073	0.219351	2	textfile	NA	C	Coprobacillus cateniformis abundance in stool	Gut microbiota		GCST90032333	8sRPW7	1	A	2300127	4.00E-08	reported	17567	0.0399563
NA	19.95163447	NA	0.002035388	NA	rs75901608	0.0794408	3	textfile	NA	A	Coprobacillus cateniformis abundance in stool	Gut microbiota		GCST90032333	8sRPW7	1	C	15329466	4.00E-06	reported	14184	0.0172271
NA	19.78184687	NA	0.00351663	NA	rs9310781	0.0656665	3	textfile	NA	C	Coprobacillus cateniformis abundance in stool	Gut microbiota		GCST90032333	8sRPW7	1	G	25440656	2.70E-06	reported	13661	0.0139889
NA	24.15461907	NA	0.007268632	NA	rs192345316	0.207864	3	textfile	NA	C	Coprobacillus cateniformis abundance in stool	Gut microbiota		GCST90032333	8sRPW7	1	T	78352938	1.70E-06	reported	14201	0.0434197
NA	18.91632322	NA	0.003219173	NA	rs149589052	0.181126	6	textfile	NA	C	Coprobacillus cateniformis abundance in stool	Gut microbiota		GCST90032333	8sRPW7	1	T	9140216	1.80E-06	reported	14201	0.0379588
NA	20.13265125	NA	0.006532262	NA	rs4556017	-0.0723408	7	textfile	NA	T	Coprobacillus cateniformis abundance in stool	Gut microbiota		GCST90032333	8sRPW7	1	C	100989509	2.70E-07	reported	14191	0.01407
NA	22.56509435	NA	0.006869906	NA	rs62485227	0.118563	7	textfile	NA	G	Coprobacillus cateniformis abundance in stool	Gut microbiota		GCST90032333	8sRPW7	1	T	136887085	4.60E-06	reported	14191	0.0258819
NA	19.46181243	NA	0.006066727	NA	rs72704351	0.146188	9	textfile	NA	G	Coprobacillus cateniformis abundance in stool	Gut microbiota		GCST90032333	8sRPW7	1	A	8879865	9.00E-08	reported	13352	0.0273495
NA	19.30512873	NA	0.007247595	NA	rs17569202	0.232131	9	textfile	NA	T	Coprobacillus cateniformis abundance in stool	Gut microbiota		GCST90032333	8sRPW7	1	C	28004532	2.60E-07	reported	14191	0.0450504
NA	24.56329545	NA	0.001521049	NA	rs72771688	0.191047	10	textfile	NA	T	Coprobacillus cateniformis abundance in stool	Gut microbiota		GCST90032333	8sRPW7	1	C	9480616	8.60E-07	reported	14197	0.0388132
NA	24.0151611	NA	0.001790429	NA	rs12295843	0.116636	11	textfile	NA	G	Coprobacillus cateniformis abundance in stool	Gut microbiota		GCST90032333	8sRPW7	1	T	29275564	1.50E-06	reported	14191	0.0242689
NA	23.50189279	NA	0.002755016	NA	rs79247131	0.195155	11	textfile	NA	T	Coprobacillus cateniformis abundance in stool	Gut microbiota		GCST90032333	8sRPW7	1	C	107643594	2.00E-06	reported	14200	0.0410533
NA	18.76651735	NA	0.004719014	NA	rs5012948	-0.0495195	12	textfile	NA	C	Coprobacillus cateniformis abundance in stool	Gut microbiota		GCST90032333	8sRPW7	1	T	20112078	4.60E-06	reported	14191	0.0108087
NA	24.78936302	NA	0.001481005	NA	rs117505854	0.238037	14	textfile	NA	T	Coprobacillus cateniformis abundance in stool	Gut microbiota		GCST90032333	8sRPW7	1	C	80904428	8.20E-07	reported	14192	0.048272
NA	22.14692344	NA	0.007159713	NA	rs437236	0.220162	19	textfile	NA	C	Coprobacillus cateniformis abundance in stool	Gut microbiota		GCST90032333	8sRPW7	1	G	54282486	1.20E-06	reported	14200	0.0453252
NA	18.74630936	NA	0.003808025	NA	rs62215754	-0.0800816	21	textfile	NA	A	Coprobacillus cateniformis abundance in stool	Gut microbiota		GCST90032333	8sRPW7	1	G	26794351	6.80E-07	reported	14191	0.0161197
NA	19.94738827	NA	0.005596459	NA	rs12034713	0.0668797	1	textfile	NA	C	Coprobacter secundus abundance in stool	Gut microbiota		GCST90032335	Vuzf2v	1	T	201133859	3.60E-06	reported	14201	0.0144308
NA	20.07135047	NA	0.005372672	NA	rs9310482	-0.0816679	3	textfile	NA	C	Coprobacter secundus abundance in stool	Gut microbiota		GCST90032335	Vuzf2v	1	T	15654001	4.30E-06	reported	13568	0.0177614
NA	22.5561747	NA	0.002201497	NA	rs115217366	-0.233129	5	textfile	NA	C	Coprobacter secundus abundance in stool	Gut microbiota		GCST90032335	Vuzf2v	1	T	158604702	1.40E-08	reported	13622	0.0410518
NA	19.11056811	NA	0.007790859	NA	rs394199	0.0525973	6	textfile	NA	C	Coprobacter secundus abundance in stool	Gut microbiota		GCST90032335	Vuzf2v	1	T	33585803	1.60E-06	reported	13566	0.0109501
NA	18.32407253	NA	0.001793898	NA	rs4753790	0.0558268	11	textfile	NA	C	Coprobacter secundus abundance in stool	Gut microbiota		GCST90032335	Vuzf2v	1	T	107231234	2.20E-06	reported	13631	0.0118012
NA	22.58268393	NA	0.002366874	NA	rs138290319	-0.168606	18	textfile	NA	A	Coprobacter secundus abundance in stool	Gut microbiota		GCST90032335	Vuzf2v	1	C	10228145	2.10E-06	reported	13564	0.0355508
NA	19.03059984	NA	0.007944773	NA	rs75639751	0.0469659	1	textfile	NA	C	Corynebacterium abundance in stool	Gut microbiota		GCST90032336	HRWkSw	1	T	95709627	8.30E-07	reported	13636	0.00952963
NA	24.90858368	NA	0.002588264	NA	rs2364865	0.0159102	1	textfile	NA	A	Corynebacterium abundance in stool	Gut microbiota		GCST90032336	HRWkSw	1	G	215746506	1.20E-06	reported	13635	0.00327528
NA	24.69941459	NA	0.007543645	NA	rs72771466	-0.0445749	2	textfile	NA	C	Corynebacterium abundance in stool	Gut microbiota		GCST90032336	HRWkSw	1	T	23288553	2.60E-06	reported	13567	0.00948155
NA	24.07254315	NA	0.007055969	NA	rs11154263	0.0179528	6	textfile	NA	G	Corynebacterium abundance in stool	Gut microbiota		GCST90032336	HRWkSw	1	A	124775378	2.10E-06	reported	13564	0.00378199
NA	21.57278271	NA	0.003798144	NA	rs35565413	0.0175561	7	textfile	NA	A	Corynebacterium abundance in stool	Gut microbiota		GCST90032336	HRWkSw	1	G	22367433	4.20E-06	reported	13635	0.00381451
NA	19.39837569	NA	0.001084389	NA	rs17246831	0.0344069	7	textfile	NA	A	Corynebacterium abundance in stool	Gut microbiota		GCST90032336	HRWkSw	1	T	80236103	3.30E-06	reported	13564	0.0073966
NA	20.06747528	NA	0.006470454	NA	rs74386914	0.0356127	10	textfile	NA	T	Corynebacterium abundance in stool	Gut microbiota		GCST90032336	HRWkSw	1	C	107832526	1.70E-06	reported	13563	0.00744065
NA	22.03075895	NA	0.001332172	NA	rs2846633	0.0164767	11	textfile	NA	T	Corynebacterium abundance in stool	Gut microbiota		GCST90032336	HRWkSw	1	G	134051570	2.20E-06	reported	12751	0.00348073
NA	24.86328048	NA	0.004553925	NA	rs116935460	-0.0713416	12	textfile	NA	T	Corynebacterium abundance in stool	Gut microbiota		GCST90032336	HRWkSw	1	C	99792416	1.30E-06	reported	12748	0.0147214
NA	19.19391139	NA	0.006049443	NA	rs142268019	0.0473561	13	textfile	NA	G	Corynebacterium abundance in stool	Gut microbiota		GCST90032336	HRWkSw	1	A	70210049	2.00E-06	reported	12407	0.00995934
NA	21.21463194	NA	0.004375688	NA	rs2757529	0.0152518	14	textfile	NA	T	Corynebacterium abundance in stool	Gut microbiota		GCST90032336	HRWkSw	1	C	100195993	3.10E-06	reported	12751	0.00326776
NA	19.87094349	NA	0.007674394	NA	rs78003791	0.0379459	16	textfile	NA	C	Corynebacterium abundance in stool	Gut microbiota		GCST90032336	HRWkSw	1	A	66070654	9.60E-08	reported	12712	0.00711387
NA	18.55970406	NA	0.004227397	NA	rs12950851	0.0177895	17	textfile	NA	C	Corynebacterium abundance in stool	Gut microbiota		GCST90032336	HRWkSw	1	T	73460992	3.70E-06	reported	12743	0.00384434
NA	19.41406096	NA	0.002806177	NA	rs11669147	0.0744326	19	textfile	NA	G	Corynebacterium abundance in stool	Gut microbiota		GCST90032336	HRWkSw	1	A	9033084	1.30E-06	reported	12738	0.0153634
NA	21.12099254	NA	0.0037942	NA	rs80634	0.0285123	22	textfile	NA	G	Corynebacterium abundance in stool	Gut microbiota		GCST90032336	HRWkSw	1	A	43897188	8.80E-09	reported	12445	0.00495648
NA	21.38187145	NA	0.001344266	NA	rs241018	0.122551	1	textfile	NA	G	Cyanobacteria abundance in stool	Gut microbiota		GCST90032337	asEY5b	1	A	91075377	5.20E-07	reported	12748	0.0244207
NA	21.90593942	NA	0.007647204	NA	rs67585595	0.0519836	1	textfile	NA	C	Cyanobacteria abundance in stool	Gut microbiota		GCST90032337	asEY5b	1	A	155274131	2.90E-06	reported	12751	0.0111081
NA	22.12258728	NA	0.007507262	NA	rs75496339	0.0647448	1	textfile	NA	T	Cyanobacteria abundance in stool	Gut microbiota		GCST90032337	asEY5b	1	A	168201288	3.00E-07	reported	12748	0.0126442
NA	23.39518632	NA	0.001510677	NA	rs116489912	0.107302	2	textfile	NA	G	Cyanobacteria abundance in stool	Gut microbiota		GCST90032337	asEY5b	1	A	77778404	7.80E-07	reported	8579	0.0217192
NA	20.04800251	NA	0.00360068	NA	rs117633765	0.115091	6	textfile	NA	T	Cyanobacteria abundance in stool	Gut microbiota		GCST90032337	asEY5b	1	C	73216099	8.50E-07	reported	12749	0.023374
NA	20.69958562	NA	0.00481446	NA	rs9449423	0.024449	6	textfile	NA	C	Cyanobacteria abundance in stool	Gut microbiota		GCST90032337	asEY5b	1	T	82117693	4.70E-06	reported	12750	0.00533823
NA	19.37831011	NA	0.001842229	NA	rs75445558	0.086982	6	textfile	NA	G	Cyanobacteria abundance in stool	Gut microbiota		GCST90032337	asEY5b	1	A	143152654	2.60E-06	reported	12751	0.0184965
NA	23.60874372	NA	0.005160866	NA	rs75144115	0.0771101	10	textfile	NA	A	Cyanobacteria abundance in stool	Gut microbiota		GCST90032337	asEY5b	1	C	126033117	1.80E-06	reported	12748	0.0161592
NA	21.79877069	NA	0.004092262	NA	rs116925072	0.0710641	11	textfile	NA	A	Cyanobacteria abundance in stool	Gut microbiota		GCST90032337	asEY5b	1	C	12166464	4.30E-06	reported	12747	0.0154667
NA	23.50525595	NA	0.006197849	NA	rs117333740	0.103208	13	textfile	NA	A	Cyanobacteria abundance in stool	Gut microbiota		GCST90032337	asEY5b	1	G	91247726	3.30E-08	reported	12749	0.0186769
NA	23.98953572	NA	0.007209637	NA	rs235730	-0.0257675	20	textfile	NA	G	Cyanobacteria abundance in stool	Gut microbiota		GCST90032337	asEY5b	1	A	6755542	4.90E-06	reported	12749	0.00564102
NA	23.39447947	NA	0.003362384	NA	rs3865529	0.0305552	20	textfile	NA	C	Cyanobacteria abundance in stool	Gut microbiota		GCST90032337	asEY5b	1	G	63417357	1.70E-06	reported	12750	0.00638361
NA	21.33003464	NA	0.001102733	NA	rs114523689	-0.0736704	1	textfile	NA	A	Demequina abundance in stool	Gut microbiota		GCST90032339	4rEgbJ	1	G	172586633	4.00E-08	reported	10805	0.0134152
NA	20.1441296	NA	0.0055573	NA	rs12407592	0.0266857	1	textfile	NA	T	Demequina abundance in stool	Gut microbiota		GCST90032339	4rEgbJ	1	C	211486674	2.40E-07	reported	10805	0.0051625
NA	18.93690527	NA	0.001588809	NA	rs7605169	-0.0219276	2	textfile	NA	C	Demequina abundance in stool	Gut microbiota		GCST90032339	4rEgbJ	1	T	211720911	2.60E-06	reported	10805	0.00466603
NA	18.00870664	NA	0.004810513	NA	rs11223695	-0.0296275	11	textfile	NA	C	Demequina abundance in stool	Gut microbiota		GCST90032339	4rEgbJ	1	T	134112179	9.60E-07	reported	10490	0.00604656
NA	23.97584138	NA	0.001828547	NA	rs7216027	0.0211947	17	textfile	NA	G	Demequina abundance in stool	Gut microbiota		GCST90032339	4rEgbJ	1	A	78660257	4.30E-06	reported	17384	0.00460906
NA	24.41690076	NA	0.001204413	NA	rs541713	-0.0329883	18	textfile	NA	A	Demequina abundance in stool	Gut microbiota		GCST90032339	4rEgbJ	1	G	4332080	4.10E-07	reported	17384	0.0065139
NA	18.20711081	NA	0.007383516	NA	rs72652672	0.036428	1	textfile	NA	G	Demequinaceae abundance in stool	Gut microbiota		GCST90032338	4LDsVl	1	A	29571984	4.30E-06	reported	10805	0.00792265
NA	24.29352196	NA	0.004888787	NA	rs114523689	-0.0731871	1	textfile	NA	A	Demequinaceae abundance in stool	Gut microbiota		GCST90032338	4LDsVl	1	G	172586633	4.10E-08	reported	10805	0.0133407
NA	24.17496903	NA	0.005896381	NA	rs12407592	0.0266546	1	textfile	NA	T	Demequinaceae abundance in stool	Gut microbiota		GCST90032338	4LDsVl	1	C	211486674	2.10E-07	reported	10801	0.00513383
NA	23.75366032	NA	0.007430839	NA	rs7605169	-0.0221853	2	textfile	NA	C	Demequinaceae abundance in stool	Gut microbiota		GCST90032338	4LDsVl	1	T	211720911	1.70E-06	reported	10802	0.00464022
NA	21.11997906	NA	0.003936193	NA	rs7927459	0.0350114	11	textfile	NA	C	Demequinaceae abundance in stool	Gut microbiota		GCST90032338	4LDsVl	1	G	100828328	4.10E-06	reported	10708	0.00760064
NA	24.46221493	NA	0.004471795	NA	rs11223695	-0.0294352	11	textfile	NA	C	Demequinaceae abundance in stool	Gut microbiota		GCST90032338	4LDsVl	1	T	134112179	9.80E-07	reported	10704	0.00601318
NA	24.61583854	NA	0.006717316	NA	rs541713	-0.0326173	18	textfile	NA	A	Demequinaceae abundance in stool	Gut microbiota		GCST90032338	4LDsVl	1	G	4332080	4.80E-07	reported	10805	0.00647787
NA	22.27555082	NA	0.00109796	NA	rs151012844	-0.0836972	19	textfile	NA	A	Demequinaceae abundance in stool	Gut microbiota		GCST90032338	4LDsVl	1	G	46940009	4.30E-06	reported	10708	0.0182161
NA	18.97182589	NA	0.003486139	NA	rs12105413	0.0990306	2	textfile	NA	C	Desulfobacterota A abundance in stool	Gut microbiota		GCST90032340	CL3uDu	1	T	29475066	2.00E-06	reported	16626	0.0208324
NA	19.92360317	NA	0.004442382	NA	rs6847644	0.0506865	4	textfile	NA	G	Desulfobacterota A abundance in stool	Gut microbiota		GCST90032340	CL3uDu	1	A	141815815	9.40E-07	reported	17370	0.0103374
NA	18.4056301	NA	0.006672483	NA	rs3893148	0.139331	11	textfile	NA	A	Desulfobacterota A abundance in stool	Gut microbiota		GCST90032340	CL3uDu	1	G	71309402	3.80E-06	reported	17381	0.0301275
NA	23.26512235	NA	0.005047218	NA	rs867897	0.0464691	11	textfile	NA	C	Desulfobacterota A abundance in stool	Gut microbiota		GCST90032340	CL3uDu	1	G	116517547	2.00E-06	reported	17384	0.00978319
NA	24.43439991	NA	0.001588501	NA	rs642387	-0.0561418	11	textfile	NA	A	Desulfobacterota A abundance in stool	Gut microbiota		GCST90032340	CL3uDu	1	G	127026628	1.00E-08	reported	17376	0.00981042
NA	19.0812077	NA	0.001492211	NA	rs9552610	0.0584266	13	textfile	NA	A	Desulfobacterota A abundance in stool	Gut microbiota		GCST90032340	CL3uDu	1	G	22179995	2.50E-06	reported	16877	0.0124125
NA	19.57276148	NA	0.007327659	NA	rs11624139	-0.0816807	14	textfile	NA	C	Desulfobacterota A abundance in stool	Gut microbiota		GCST90032340	CL3uDu	1	G	75333304	3.20E-06	reported	16626	0.017545
NA	20.39949296	NA	0.007593815	NA	rs62037249	-0.0768201	16	textfile	NA	G	Desulfobacterota A abundance in stool	Gut microbiota		GCST90032340	CL3uDu	1	A	66381740	1.00E-06	reported	17384	0.0157269
NA	23.19490181	NA	0.007876769	NA	rs16974592	0.157196	16	textfile	NA	A	Desulfobacterota A abundance in stool	Gut microbiota		GCST90032340	CL3uDu	1	C	84778534	4.00E-06	reported	17379	0.0340911
NA	18.15294228	NA	0.007401824	NA	rs74343247	0.39806	1	textfile	NA	T	Desulfovibrio piger abundance in stool	Gut microbiota		GCST90032344	cLSzru	1	A	21217754	1.60E-06	reported	3559	0.0830564
NA	24.97039374	NA	0.001608935	NA	rs1765774	0.184951	1	textfile	NA	A	Desulfovibrio piger abundance in stool	Gut microbiota		GCST90032344	cLSzru	1	G	231492546	2.00E-06	reported	9119	0.03892
NA	23.15725611	NA	0.007394747	NA	rs138608697	0.29234	4	textfile	NA	C	Desulfovibrio piger abundance in stool	Gut microbiota		GCST90032344	cLSzru	1	T	136458338	2.30E-06	reported	9110	0.061917
NA	21.69895539	NA	0.004773549	NA	rs2956586	-0.0849169	5	textfile	NA	G	Desulfovibrio piger abundance in stool	Gut microbiota		GCST90032344	cLSzru	1	A	36465306	2.70E-06	reported	9037	0.0180831
NA	19.5966465	NA	0.005635549	NA	rs6874724	-0.093066	5	textfile	NA	G	Desulfovibrio piger abundance in stool	Gut microbiota		GCST90032344	cLSzru	1	A	149663745	2.50E-06	reported	9119	0.0197808
NA	22.53425025	NA	0.001805965	NA	rs210132	-0.0811444	6	textfile	NA	T	Desulfovibrio piger abundance in stool	Gut microbiota		GCST90032344	cLSzru	1	G	33568893	3.60E-06	reported	3559	0.017512
NA	22.06630265	NA	0.005047402	NA	rs6972913	0.261676	7	textfile	NA	G	Desulfovibrio piger abundance in stool	Gut microbiota		GCST90032344	cLSzru	1	A	38024686	2.30E-07	reported	7703	0.0505682
NA	21.38099298	NA	0.007753575	NA	rs75902089	-0.167493	7	textfile	NA	G	Desulfovibrio piger abundance in stool	Gut microbiota		GCST90032344	cLSzru	1	A	121715058	4.20E-06	reported	7456	0.0363991
NA	19.80493544	NA	0.007047884	NA	rs34817973	0.20534	9	textfile	NA	A	Desulfovibrio piger abundance in stool	Gut microbiota		GCST90032344	cLSzru	1	T	24758073	9.80E-07	reported	7456	0.0419406
NA	23.53320942	NA	0.007142569	NA	rs1999423	-0.109395	9	textfile	NA	G	Desulfovibrio piger abundance in stool	Gut microbiota		GCST90032344	cLSzru	1	T	28329090	3.20E-06	reported	7657	0.0234734
NA	23.09631133	NA	0.003241337	NA	rs62095333	0.206425	18	textfile	NA	C	Desulfovibrio piger abundance in stool	Gut microbiota		GCST90032344	cLSzru	1	G	62112937	1.70E-06	reported	7702	0.043088
NA	23.61243644	NA	0.007910512	NA	rs112912057	0.211254	20	textfile	NA	T	Desulfovibrio piger abundance in stool	Gut microbiota		GCST90032344	cLSzru	1	C	22845470	1.10E-06	reported	7704	0.0434008
NA	21.66801632	NA	0.002844765	NA	rs12105413	0.152469	2	textfile	NA	C	Desulfovibrionaceae abundance in stool	Gut microbiota		GCST90032341	uRGp1t	1	T	29475066	7.90E-07	reported	17379	0.0308705
NA	20.69898848	NA	0.00594158	NA	rs696236	-0.102719	3	textfile	NA	G	Desulfovibrionaceae abundance in stool	Gut microbiota		GCST90032341	uRGp1t	1	A	64223542	4.00E-06	reported	17383	0.0222691
NA	21.73231029	NA	0.003941219	NA	rs6847644	0.0753899	4	textfile	NA	G	Desulfovibrionaceae abundance in stool	Gut microbiota		GCST90032341	uRGp1t	1	A	141815815	8.60E-07	reported	16522	0.0153184
NA	20.53816553	NA	0.002755604	NA	rs116107402	-0.179531	6	textfile	NA	T	Desulfovibrionaceae abundance in stool	Gut microbiota		GCST90032341	uRGp1t	1	G	2940400	4.60E-06	reported	16978	0.039168
NA	21.46720737	NA	0.002420324	NA	rs3893148	0.207883	11	textfile	NA	A	Desulfovibrionaceae abundance in stool	Gut microbiota		GCST90032341	uRGp1t	1	G	71309402	3.20E-06	reported	16623	0.0446445
NA	22.467546	NA	0.00573699	NA	rs867897	0.0713538	11	textfile	NA	C	Desulfovibrionaceae abundance in stool	Gut microbiota		GCST90032341	uRGp1t	1	G	116517547	8.60E-07	reported	16522	0.0144973
NA	23.28284783	NA	0.004688532	NA	rs642387	-0.0826504	11	textfile	NA	A	Desulfovibrionaceae abundance in stool	Gut microbiota		GCST90032341	uRGp1t	1	G	127026628	1.30E-08	reported	15552	0.0145376
NA	20.51616074	NA	0.003820663	NA	rs9552610	0.0861539	13	textfile	NA	A	Desulfovibrionaceae abundance in stool	Gut microbiota		GCST90032341	uRGp1t	1	G	22179995	2.80E-06	reported	7796	0.0183936
NA	21.82376697	NA	0.00390393	NA	rs11624139	-0.122467	14	textfile	NA	C	Desulfovibrionaceae abundance in stool	Gut microbiota		GCST90032341	uRGp1t	1	G	75333304	2.50E-06	reported	17381	0.0259993
NA	19.25709439	NA	0.007125624	NA	rs62037249	-0.11492	16	textfile	NA	G	Desulfovibrionaceae abundance in stool	Gut microbiota		GCST90032341	uRGp1t	1	A	66381740	8.20E-07	reported	17384	0.0233049
NA	21.07742608	NA	0.002700049	NA	rs12105413	0.136066	2	textfile	NA	C	Desulfovibrionales abundance in stool	Gut microbiota		GCST90032342	KRgngz	1	T	29475066	1.10E-06	reported	17376	0.0279669
NA	18.46585906	NA	0.007203131	NA	rs696236	-0.0924892	3	textfile	NA	G	Desulfovibrionales abundance in stool	Gut microbiota		GCST90032342	KRgngz	1	A	64223542	4.60E-06	reported	17383	0.0201745
NA	18.07631229	NA	0.00734774	NA	rs6847644	0.0674221	4	textfile	NA	G	Desulfovibrionales abundance in stool	Gut microbiota		GCST90032342	KRgngz	1	A	141815815	1.20E-06	reported	3483	0.0138775
NA	23.07640061	NA	0.001558307	NA	rs3893148	0.188488	11	textfile	NA	A	Desulfovibrionales abundance in stool	Gut microbiota		GCST90032342	KRgngz	1	G	71309402	3.20E-06	reported	3556	0.0404453
NA	23.7705073	NA	0.006446248	NA	rs867897	0.0644205	11	textfile	NA	C	Desulfovibrionales abundance in stool	Gut microbiota		GCST90032342	KRgngz	1	G	116517547	9.30E-07	reported	3595	0.0131337
NA	21.22224993	NA	0.002889388	NA	rs642387	-0.0744719	11	textfile	NA	A	Desulfovibrionales abundance in stool	Gut microbiota		GCST90032342	KRgngz	1	G	127026628	1.60E-08	reported	3483	0.0131702
NA	22.88716786	NA	0.003428933	NA	rs9552610	0.0790044	13	textfile	NA	A	Desulfovibrionales abundance in stool	Gut microbiota		GCST90032342	KRgngz	1	G	22179995	2.10E-06	reported	3723	0.0166635
NA	19.1305098	NA	0.001661138	NA	rs11624139	-0.110494	14	textfile	NA	C	Desulfovibrionales abundance in stool	Gut microbiota		GCST90032342	KRgngz	1	G	75333304	2.70E-06	reported	3723	0.0235539
NA	20.36188484	NA	0.003000069	NA	rs62037249	-0.102563	16	textfile	NA	G	Desulfovibrionales abundance in stool	Gut microbiota		GCST90032342	KRgngz	1	A	66381740	1.20E-06	reported	3595	0.0211129
NA	21.80126792	NA	0.006293705	NA	rs16974592	0.209826	16	textfile	NA	A	Desulfovibrionales abundance in stool	Gut microbiota		GCST90032342	KRgngz	1	C	84778534	4.50E-06	reported	3723	0.0457664
NA	19.10461278	NA	0.004019248	NA	rs12105413	0.123714	2	textfile	NA	C	Desulfovibrionia abundance in stool	Gut microbiota		GCST90032343	mBXqB5	1	T	29475066	1.40E-06	reported	3723	0.0256407
NA	23.39828067	NA	0.001232992	NA	rs6847644	0.0627646	4	textfile	NA	G	Desulfovibrionia abundance in stool	Gut microbiota		GCST90032343	mBXqB5	1	A	141815815	8.10E-07	reported	3572	0.0127234
NA	18.67729919	NA	0.002591206	NA	rs3893148	0.171479	11	textfile	NA	A	Desulfovibrionia abundance in stool	Gut microbiota		GCST90032343	mBXqB5	1	G	71309402	3.80E-06	reported	9117	0.0370812
NA	19.66220904	NA	0.005904851	NA	rs867897	0.0572845	11	textfile	NA	C	Desulfovibrionia abundance in stool	Gut microbiota		GCST90032343	mBXqB5	1	G	116517547	2.00E-06	reported	9118	0.0120412
NA	18.80929242	NA	0.001556371	NA	rs642387	-0.0690588	11	textfile	NA	A	Desulfovibrionia abundance in stool	Gut microbiota		GCST90032343	mBXqB5	1	G	127026628	1.10E-08	reported	9119	0.0120748
NA	23.97475973	NA	0.003374984	NA	rs9552610	0.0723367	13	textfile	NA	A	Desulfovibrionia abundance in stool	Gut microbiota		GCST90032343	mBXqB5	1	G	22179995	2.20E-06	reported	9116	0.0152774
NA	22.29107866	NA	0.006690437	NA	rs11624139	-0.101408	14	textfile	NA	C	Desulfovibrionia abundance in stool	Gut microbiota		GCST90032343	mBXqB5	1	G	75333304	2.70E-06	reported	9118	0.0215945
NA	20.05365912	NA	0.001496683	NA	rs62037249	-0.0948139	16	textfile	NA	G	Desulfovibrionia abundance in stool	Gut microbiota		GCST90032343	mBXqB5	1	A	66381740	9.70E-07	reported	3618	0.0193568
NA	20.45135074	NA	0.00589976	NA	rs2746546	0.0660974	1	textfile	NA	G	Dialister sp000434475 abundance in stool	Gut microbiota		GCST90032345	MdGawj	1	T	29346408	2.30E-06	reported	7698	0.0139841
NA	19.00264755	NA	0.003510828	NA	rs2054927	0.0883717	1	textfile	NA	G	Dialister sp000434475 abundance in stool	Gut microbiota		GCST90032345	MdGawj	1	A	78880908	8.30E-07	reported	3817	0.0179306
NA	20.65848255	NA	0.002062671	NA	rs7520002	-0.0642924	1	textfile	NA	G	Dialister sp000434475 abundance in stool	Gut microbiota		GCST90032345	MdGawj	1	A	106954195	2.90E-06	reported	7456	0.0137354
NA	24.95435305	NA	0.003885715	NA	rs78124004	0.263387	1	textfile	NA	G	Dialister sp000434475 abundance in stool	Gut microbiota		GCST90032345	MdGawj	1	A	221303340	1.80E-07	reported	3817	0.0504543
NA	24.60696911	NA	0.005594115	NA	rs2540102	0.0661024	2	textfile	NA	A	Dialister sp000434475 abundance in stool	Gut microbiota		GCST90032345	MdGawj	1	G	59519971	4.80E-06	reported	7456	0.0144487
NA	20.94699362	NA	0.0068537	NA	rs4698113	0.0795393	4	textfile	NA	G	Dialister sp000434475 abundance in stool	Gut microbiota		GCST90032345	MdGawj	1	C	15505545	3.70E-06	reported	7310	0.0171938
NA	18.1433885	NA	0.001932113	NA	rs112741519	0.309246	4	textfile	NA	T	Dialister sp000434475 abundance in stool	Gut microbiota		GCST90032345	MdGawj	1	C	124149094	1.40E-06	reported	7309	0.064164
NA	24.76740472	NA	0.006283922	NA	rs111351425	0.200956	6	textfile	NA	G	Dialister sp000434475 abundance in stool	Gut microbiota		GCST90032345	MdGawj	1	A	146196974	9.80E-07	reported	8863	0.0410562
NA	23.8308492	NA	0.003895422	NA	rs492020	-0.075172	7	textfile	NA	A	Dialister sp000434475 abundance in stool	Gut microbiota		GCST90032345	MdGawj	1	G	41481206	4.00E-07	reported	9109	0.0148313
NA	19.80648432	NA	0.002911658	NA	rs62031979	0.299308	16	textfile	NA	A	Dialister sp000434475 abundance in stool	Gut microbiota		GCST90032345	MdGawj	1	G	16049634	3.30E-06	reported	6906	0.0643868
NA	24.76324386	NA	0.007094942	NA	rs78118558	0.115367	18	textfile	NA	T	Dialister sp000434475 abundance in stool	Gut microbiota		GCST90032345	MdGawj	1	C	5287882	4.40E-06	reported	3283	0.0251131
NA	23.7510628	NA	0.004395717	NA	rs193178533	0.275753	18	textfile	NA	G	Dialister sp000434475 abundance in stool	Gut microbiota		GCST90032345	MdGawj	1	A	46774619	1.60E-09	reported	8432	0.0456731
NA	21.05970189	NA	0.005742122	NA	rs113830212	0.254818	19	textfile	NA	T	Dialister sp000434475 abundance in stool	Gut microbiota		GCST90032345	MdGawj	1	C	30331099	4.10E-06	reported	8464	0.0553216
NA	18.26688731	NA	0.005554128	NA	rs1475166	0.0339303	1	textfile	NA	T	Dokdonella abundance in stool	Gut microbiota		GCST90032346	AVfEZd	1	C	198870538	1.40E-08	reported	8432	0.00598636
NA	18.4365958	NA	0.003916596	NA	rs112515272	-0.04529	1	textfile	NA	G	Dokdonella abundance in stool	Gut microbiota		GCST90032346	AVfEZd	1	A	226911262	1.70E-06	reported	8233	0.00946898
NA	22.28215895	NA	0.002927226	NA	rs13391359	-0.0294946	2	textfile	NA	T	Dokdonella abundance in stool	Gut microbiota		GCST90032346	AVfEZd	1	C	211906945	3.10E-06	reported	8296	0.00632274
NA	21.9648757	NA	0.003667934	NA	rs73202572	-0.0669546	3	textfile	NA	A	Dokdonella abundance in stool	Gut microbiota		GCST90032346	AVfEZd	1	G	109166913	7.70E-07	reported	8432	0.0135429
NA	24.92139718	NA	0.003142369	NA	rs79631309	0.0832336	4	textfile	NA	C	Dokdonella abundance in stool	Gut microbiota		GCST90032346	AVfEZd	1	T	136389651	4.70E-06	reported	8432	0.0181819
NA	21.08551692	NA	0.002299201	NA	rs475543	0.0254354	6	textfile	NA	G	Dokdonella abundance in stool	Gut microbiota		GCST90032346	AVfEZd	1	A	12717924	7.30E-07	reported	8296	0.00513461
NA	18.33481696	NA	0.001015306	NA	rs7785032	-0.026627	7	textfile	NA	T	Dokdonella abundance in stool	Gut microbiota		GCST90032346	AVfEZd	1	C	12899085	2.50E-07	reported	8432	0.0051599
NA	19.12037448	NA	0.004151246	NA	rs62523147	-0.0394715	8	textfile	NA	T	Dokdonella abundance in stool	Gut microbiota		GCST90032346	AVfEZd	1	C	102443701	1.90E-06	reported	8690	0.00828768
NA	21.88674109	NA	0.004591178	NA	rs585432	0.030817	9	textfile	NA	C	Dokdonella abundance in stool	Gut microbiota		GCST90032346	AVfEZd	1	A	123920439	2.20E-06	reported	8432	0.00650748
NA	24.12437218	NA	0.006993582	NA	rs76297678	0.0481179	9	textfile	NA	G	Dokdonella abundance in stool	Gut microbiota		GCST90032346	AVfEZd	1	A	130608975	3.00E-06	reported	9107	0.0103055
NA	21.35534522	NA	0.001362912	NA	rs111564139	0.0614832	11	textfile	NA	G	Dokdonella abundance in stool	Gut microbiota		GCST90032346	AVfEZd	1	A	570958	1.10E-06	reported	9108	0.0126284
NA	23.76529345	NA	0.007459019	NA	rs10831606	-0.0257224	11	textfile	NA	A	Dokdonella abundance in stool	Gut microbiota		GCST90032346	AVfEZd	1	G	11374215	1.20E-06	reported	9106	0.00529889
NA	18.93862695	NA	0.001351056	NA	rs75796067	-0.0455818	11	textfile	NA	A	Dokdonella abundance in stool	Gut microbiota		GCST90032346	AVfEZd	1	T	132380986	1.60E-06	reported	8780	0.00950725
NA	19.37645546	NA	0.003197335	NA	rs11841892	-0.0340534	13	textfile	NA	G	Dokdonella abundance in stool	Gut microbiota		GCST90032346	AVfEZd	1	A	58727700	3.70E-06	reported	8095	0.0073573
NA	23.55317163	NA	0.006060844	NA	rs1097908	-0.0292621	16	textfile	NA	C	Dokdonella abundance in stool	Gut microbiota		GCST90032346	AVfEZd	1	G	10292907	3.20E-06	reported	9109	0.00628373
NA	20.69126688	NA	0.005350959	NA	rs148863940	-0.12299	17	textfile	NA	G	Dokdonella abundance in stool	Gut microbiota		GCST90032346	AVfEZd	1	C	3803902	1.50E-06	reported	8432	0.0255926
NA	24.18189367	NA	0.006087903	NA	rs4799140	0.0418237	18	textfile	NA	C	Dokdonella abundance in stool	Gut microbiota		GCST90032346	AVfEZd	1	G	80176484	4.10E-07	reported	8432	0.00825599
NA	18.61630335	NA	0.004740315	NA	rs10829667	0.0601071	10	textfile	NA	G	Dorea abundance in stool	Gut microbiota		GCST90032348	FAGXUH	1	A	129957484	3.50E-09	reported	3588	0.0101748
NA	19.80241815	NA	0.004185031	NA	rs73590203	0.0866381	13	textfile	NA	G	Dorea abundance in stool	Gut microbiota		GCST90032348	FAGXUH	1	A	88913365	1.10E-06	reported	3770	0.0177883
NA	23.27924536	NA	0.004570425	NA	rs28721869	-0.033586	15	textfile	NA	C	Dorea abundance in stool	Gut microbiota		GCST90032348	FAGXUH	1	T	65314378	2.80E-06	reported	3612	0.00716742
NA	19.45935136	NA	0.006086563	NA	rs8028536	0.0374147	15	textfile	NA	T	Dorea abundance in stool	Gut microbiota		GCST90032348	FAGXUH	1	G	81417196	3.80E-06	reported	3299	0.00809838
NA	21.06674679	NA	0.006661203	NA	rs142054945	-0.121839	16	textfile	NA	G	Dorea abundance in stool	Gut microbiota		GCST90032348	FAGXUH	1	A	82190670	4.80E-06	reported	3800	0.0266289
NA	22.14649492	NA	0.006360304	NA	rs144752706	-0.115149	16	textfile	NA	C	Dorea abundance in stool	Gut microbiota		GCST90032348	FAGXUH	1	T	82292514	2.00E-06	reported	3623	0.0242397
NA	18.46720324	NA	0.004918302	NA	rs3856688	0.039686	3	textfile	NA	T	Dorea phocaeense abundance in stool	Gut microbiota		GCST90032347	pMINve	1	G	139677620	1.70E-06	reported	9103	0.00830021
NA	21.08946493	NA	0.002510664	NA	rs12671416	0.0688238	7	textfile	NA	T	Dorea phocaeense abundance in stool	Gut microbiota		GCST90032347	pMINve	1	C	158642697	3.50E-06	reported	3586	0.0148294
NA	18.51995742	NA	0.006632037	NA	rs2853302	-0.0758791	8	textfile	NA	G	Dorea phocaeense abundance in stool	Gut microbiota		GCST90032347	pMINve	1	T	97420437	3.00E-07	reported	3798	0.0148178
NA	22.46607334	NA	0.00586008	NA	rs117879185	0.131845	10	textfile	NA	A	Dorea phocaeense abundance in stool	Gut microbiota		GCST90032347	pMINve	1	G	17724591	3.30E-07	reported	3798	0.0258282
NA	23.62100998	NA	0.003893939	NA	rs10786280	0.0537461	10	textfile	NA	A	Dorea phocaeense abundance in stool	Gut microbiota		GCST90032347	pMINve	1	G	96337350	3.40E-06	reported	3798	0.0115676
NA	18.00074928	NA	0.005181269	NA	rs56965704	0.0507291	11	textfile	NA	A	Dorea phocaeense abundance in stool	Gut microbiota		GCST90032347	pMINve	1	T	8192573	3.40E-06	reported	3216	0.0109153
NA	23.74863754	NA	0.003822518	NA	rs4980826	0.0467777	12	textfile	NA	C	Dorea phocaeense abundance in stool	Gut microbiota		GCST90032347	pMINve	1	A	469183	3.80E-08	reported	3800	0.00850475
NA	21.22969653	NA	0.00615227	NA	rs77524389	-0.133525	13	textfile	NA	A	Dorea phocaeense abundance in stool	Gut microbiota		GCST90032347	pMINve	1	G	24820771	3.00E-06	reported	3800	0.0285715
NA	21.61695831	NA	0.00756743	NA	rs12587944	-0.0931011	14	textfile	NA	C	Dorea phocaeense abundance in stool	Gut microbiota		GCST90032347	pMINve	1	T	96196920	3.00E-06	reported	3612	0.0199314
NA	22.37787262	NA	0.005685063	NA	rs76123812	0.129353	18	textfile	NA	A	Dorea phocaeense abundance in stool	Gut microbiota		GCST90032347	pMINve	1	T	54168974	4.60E-06	reported	3611	0.0282359
NA	23.9689091	NA	0.002728373	NA	rs13047406	0.0386096	21	textfile	NA	A	Dorea phocaeense abundance in stool	Gut microbiota		GCST90032347	pMINve	1	G	36132840	4.60E-06	reported	3795	0.00842767
NA	23.60152056	NA	0.002592327	NA	rs80336408	0.0473096	1	textfile	NA	C	DTU024 sp002411105 abundance in stool	Gut microbiota		GCST90032349	RavTno	1	T	91785612	3.00E-07	reported	3950	0.00923858
NA	20.93739398	NA	0.001185643	NA	rs61823204	-0.07314	1	textfile	NA	G	DTU024 sp002411105 abundance in stool	Gut microbiota		GCST90032349	RavTno	1	A	192996390	4.10E-07	reported	3950	0.0144463
NA	22.76543448	NA	0.007195595	NA	rs6705535	-0.0267326	2	textfile	NA	G	DTU024 sp002411105 abundance in stool	Gut microbiota		GCST90032349	RavTno	1	A	59332900	4.50E-06	reported	3949	0.00582634
NA	22.80850733	NA	0.001209734	NA	rs72795723	-0.0636163	5	textfile	NA	A	DTU024 sp002411105 abundance in stool	Gut microbiota		GCST90032349	RavTno	1	G	129941056	1.70E-06	reported	3949	0.0132868
NA	23.49013966	NA	0.006899273	NA	rs73157388	0.0473347	7	textfile	NA	T	DTU024 sp002411105 abundance in stool	Gut microbiota		GCST90032349	RavTno	1	C	79720414	1.60E-07	reported	3950	0.00902401
NA	20.76660378	NA	0.002864788	NA	rs57748809	0.0668565	10	textfile	NA	C	DTU024 sp002411105 abundance in stool	Gut microbiota		GCST90032349	RavTno	1	G	18226859	4.40E-06	reported	3950	0.0145576
NA	24.96174743	NA	0.00691975	NA	rs12419984	0.0269302	11	textfile	NA	C	DTU024 sp002411105 abundance in stool	Gut microbiota		GCST90032349	RavTno	1	T	24055856	2.40E-06	reported	3950	0.00570751
NA	19.94864442	NA	0.005126772	NA	rs10879832	-0.0299422	12	textfile	NA	A	DTU024 sp002411105 abundance in stool	Gut microbiota		GCST90032349	RavTno	1	G	74752378	1.10E-06	reported	3949	0.0061423
NA	23.29497465	NA	0.002745367	NA	rs9552628	0.0784247	13	textfile	NA	C	DTU024 sp002411105 abundance in stool	Gut microbiota		GCST90032349	RavTno	1	G	22268422	2.80E-08	reported	3950	0.0141182
NA	24.55998034	NA	0.005335491	NA	rs9594422	-0.0353496	13	textfile	NA	C	DTU024 sp002411105 abundance in stool	Gut microbiota		GCST90032349	RavTno	1	T	40519827	1.80E-06	reported	3950	0.00741034
NA	18.90249503	NA	0.006814094	NA	rs10403984	0.0330868	19	textfile	NA	T	DTU024 sp002411105 abundance in stool	Gut microbiota		GCST90032349	RavTno	1	C	28995032	9.60E-07	reported	3950	0.00675404
NA	22.36870557	NA	0.007175741	NA	rs145001472	0.120091	2	textfile	NA	A	Dysgonomonadaceae abundance in stool	Gut microbiota		GCST90032350	TCW5Pa	1	G	39147623	4.00E-06	reported	4209	0.0260488
NA	22.086596	NA	0.005225946	NA	rs6544940	0.0276573	2	textfile	NA	C	Dysgonomonadaceae abundance in stool	Gut microbiota		GCST90032350	TCW5Pa	1	T	46923113	3.10E-06	reported	3950	0.00592891
NA	20.31085479	NA	0.004432932	NA	rs1906201	0.0296956	2	textfile	NA	T	Dysgonomonadaceae abundance in stool	Gut microbiota		GCST90032350	TCW5Pa	1	C	62579238	4.30E-06	reported	3950	0.00646053
NA	23.57789812	NA	0.007169635	NA	rs12496474	0.0275284	3	textfile	NA	G	Dysgonomonadaceae abundance in stool	Gut microbiota		GCST90032350	TCW5Pa	1	A	77122326	2.60E-06	reported	3950	0.0058569
NA	19.06038513	NA	0.00157822	NA	rs4704459	0.026736	5	textfile	NA	A	Dysgonomonadaceae abundance in stool	Gut microbiota		GCST90032350	TCW5Pa	1	G	77914385	3.90E-06	reported	3950	0.00579429
NA	19.93524993	NA	0.007680897	NA	rs113135824	0.137064	5	textfile	NA	A	Dysgonomonadaceae abundance in stool	Gut microbiota		GCST90032350	TCW5Pa	1	G	155389948	2.30E-06	reported	3999	0.029021
NA	22.56047733	NA	0.002348451	NA	rs2915158	0.0651981	7	textfile	NA	A	Dysgonomonadaceae abundance in stool	Gut microbiota		GCST90032350	TCW5Pa	1	G	9872704	3.00E-06	reported	3950	0.0139608
NA	22.3083975	NA	0.004704263	NA	rs199213	0.0377297	8	textfile	NA	C	Dysgonomonadaceae abundance in stool	Gut microbiota		GCST90032350	TCW5Pa	1	T	139723632	4.50E-06	reported	4209	0.00822466
NA	19.77593912	NA	0.005116059	NA	rs139542501	0.110736	9	textfile	NA	C	Dysgonomonadaceae abundance in stool	Gut microbiota		GCST90032350	TCW5Pa	1	T	124573536	4.40E-06	reported	3950	0.0241189
NA	21.08185502	NA	0.001048395	NA	rs4409915	-0.04395	12	textfile	NA	G	Dysgonomonadaceae abundance in stool	Gut microbiota		GCST90032350	TCW5Pa	1	A	4241825	1.30E-06	reported	3950	0.00907406
NA	24.21206371	NA	0.002776972	NA	rs137870850	0.0794795	15	textfile	NA	T	Dysgonomonadaceae abundance in stool	Gut microbiota		GCST90032350	TCW5Pa	1	C	52965132	4.20E-06	reported	3949	0.0172821
NA	20.14273637	NA	0.00103425	NA	rs12609450	-0.0378268	19	textfile	NA	G	Dysgonomonadaceae abundance in stool	Gut microbiota		GCST90032350	TCW5Pa	1	A	30529111	2.60E-06	reported	3950	0.00804791
NA	19.39359656	NA	0.005732218	NA	rs34574576	0.0536867	19	textfile	NA	C	Dysgonomonadaceae abundance in stool	Gut microbiota		GCST90032350	TCW5Pa	1	T	53749598	2.70E-06	reported	3950	0.0114475
NA	21.53946975	NA	0.0029899	NA	rs841671	-0.0784489	1	textfile	NA	T	Eisenbergiella sp900066775 abundance in stool	Gut microbiota		GCST90032351	eJUoU8	1	C	80691164	3.60E-06	reported	3950	0.0169296
NA	18.02627948	NA	0.001165494	NA	rs7572886	-0.0690093	2	textfile	NA	C	Eisenbergiella sp900066775 abundance in stool	Gut microbiota		GCST90032351	eJUoU8	1	T	187508844	3.90E-08	reported	3950	0.0125537
NA	23.74802812	NA	0.005626784	NA	rs938959	0.0556535	3	textfile	NA	G	Eisenbergiella sp900066775 abundance in stool	Gut microbiota		GCST90032351	eJUoU8	1	A	61574097	1.70E-06	reported	3950	0.0116215
NA	24.42007356	NA	0.006770221	NA	rs16893667	-0.0543453	4	textfile	NA	T	Eisenbergiella sp900066775 abundance in stool	Gut microbiota		GCST90032351	eJUoU8	1	A	16600342	3.50E-06	reported	3949	0.0117188
NA	22.1379229	NA	0.002463372	NA	rs10016465	-0.0606854	4	textfile	NA	A	Eisenbergiella sp900066775 abundance in stool	Gut microbiota		GCST90032351	eJUoU8	1	G	26479718	2.50E-06	reported	3949	0.0128832
NA	24.69570092	NA	0.007645869	NA	rs1656195	0.0609139	4	textfile	NA	G	Eisenbergiella sp900066775 abundance in stool	Gut microbiota		GCST90032351	eJUoU8	1	C	37251145	1.80E-06	reported	3950	0.0127487
NA	22.5015483	NA	0.002852373	NA	rs62056902	-0.0560612	17	textfile	NA	G	Eisenbergiella sp900066775 abundance in stool	Gut microbiota		GCST90032351	eJUoU8	1	C	6228069	4.30E-06	reported	4209	0.0121968
NA	24.97055948	NA	0.007386201	NA	rs78618616	0.0802088	2	textfile	NA	C	Elusimicrobia abundance in stool	Gut microbiota		GCST90032353	LwhKo7	1	T	170350393	8.10E-07	reported	12300	0.0162628
NA	23.59601849	NA	0.006369952	NA	rs7590649	0.0200396	2	textfile	NA	C	Elusimicrobia abundance in stool	Gut microbiota		GCST90032353	LwhKo7	1	T	204269889	1.10E-06	reported	11886	0.00411621
NA	23.16866146	NA	0.00635224	NA	rs1461825	0.0179294	3	textfile	NA	A	Elusimicrobia abundance in stool	Gut microbiota		GCST90032353	LwhKo7	1	G	28681160	2.30E-06	reported	12303	0.0037944
NA	21.87019414	NA	0.002181563	NA	rs114363199	0.0678606	4	textfile	NA	C	Elusimicrobia abundance in stool	Gut microbiota		GCST90032353	LwhKo7	1	T	15234221	1.40E-06	reported	10812	0.0140789
NA	23.09666343	NA	0.005495372	NA	rs1501920	0.027684	5	textfile	NA	C	Elusimicrobia abundance in stool	Gut microbiota		GCST90032353	LwhKo7	1	T	92553760	2.40E-06	reported	10812	0.00587132
NA	21.87139116	NA	0.0031627	NA	rs4959699	0.0168958	6	textfile	NA	T	Elusimicrobia abundance in stool	Gut microbiota		GCST90032353	LwhKo7	1	C	2678516	2.50E-06	reported	10812	0.00358626
NA	24.43626216	NA	0.00337596	NA	rs80045498	0.037387	6	textfile	NA	C	Elusimicrobia abundance in stool	Gut microbiota		GCST90032353	LwhKo7	1	G	145839106	1.90E-06	reported	10333	0.00785611
NA	19.90822371	NA	0.007375052	NA	rs62436714	-0.0168881	7	textfile	NA	A	Elusimicrobia abundance in stool	Gut microbiota		GCST90032353	LwhKo7	1	T	1289369	3.10E-06	reported	11886	0.00362129
NA	18.85813049	NA	0.001011821	NA	rs10240161	0.0706493	7	textfile	NA	C	Elusimicrobia abundance in stool	Gut microbiota		GCST90032353	LwhKo7	1	T	45525591	2.60E-06	reported	10812	0.0150266
NA	23.01788339	NA	0.003013874	NA	rs75814905	0.0645817	7	textfile	NA	C	Elusimicrobia abundance in stool	Gut microbiota		GCST90032353	LwhKo7	1	T	157523973	2.00E-07	reported	10812	0.0124214
NA	20.70672111	NA	0.004347964	NA	rs117944878	0.0390502	8	textfile	NA	G	Elusimicrobia abundance in stool	Gut microbiota		GCST90032353	LwhKo7	1	A	18109503	3.20E-06	reported	10812	0.00838169
NA	21.4761771	NA	0.003763742	NA	rs142546675	0.0744057	10	textfile	NA	A	Elusimicrobia abundance in stool	Gut microbiota		GCST90032353	LwhKo7	1	G	8447029	6.60E-07	reported	12301	0.014962
NA	23.52324089	NA	0.001806901	NA	rs60319374	0.0246304	12	textfile	NA	G	Elusimicrobia abundance in stool	Gut microbiota		GCST90032353	LwhKo7	1	C	51894647	3.10E-07	reported	12303	0.00481204
NA	18.62025854	NA	0.002507611	NA	rs142122879	0.0847927	13	textfile	NA	T	Elusimicrobia abundance in stool	Gut microbiota		GCST90032353	LwhKo7	1	A	67155548	5.40E-07	reported	12298	0.0169184
NA	24.62110176	NA	0.004824673	NA	rs11074732	0.0167834	16	textfile	NA	A	Elusimicrobia abundance in stool	Gut microbiota		GCST90032353	LwhKo7	1	G	25912891	3.80E-06	reported	10812	0.00363301
NA	23.87556709	NA	0.003560597	NA	rs150457019	0.0406194	16	textfile	NA	A	Elusimicrobia abundance in stool	Gut microbiota		GCST90032353	LwhKo7	1	T	62668682	1.90E-06	reported	12300	0.00853016
NA	19.80927744	NA	0.005215332	NA	rs143819596	0.0745544	16	textfile	NA	C	Elusimicrobia abundance in stool	Gut microbiota		GCST90032353	LwhKo7	1	T	88760567	6.30E-07	reported	10812	0.0149627
NA	22.80155499	NA	0.006425615	NA	rs62082093	0.0225909	17	textfile	NA	G	Elusimicrobia abundance in stool	Gut microbiota		GCST90032353	LwhKo7	1	C	58370591	5.70E-07	reported	12302	0.00451829
NA	20.88800675	NA	0.003881902	NA	rs3786204	-0.0171716	18	textfile	NA	G	Elusimicrobia abundance in stool	Gut microbiota		GCST90032353	LwhKo7	1	C	79481207	1.70E-06	reported	8900	0.00358442
NA	24.96811519	NA	0.00436543	NA	rs73082692	0.0253043	20	textfile	NA	G	Elusimicrobia abundance in stool	Gut microbiota		GCST90032353	LwhKo7	1	A	2383859	8.10E-07	reported	10812	0.00512934
NA	18.10132224	NA	0.005329791	NA	rs6073359	0.0170669	20	textfile	NA	G	Elusimicrobia abundance in stool	Gut microbiota		GCST90032353	LwhKo7	1	A	44175745	2.60E-06	reported	10812	0.00362991
NA	19.72412417	NA	0.001830459	NA	rs146382851	0.0494626	20	textfile	NA	A	Elusimicrobia abundance in stool	Gut microbiota		GCST90032353	LwhKo7	1	C	56697335	4.30E-06	reported	10333	0.0107566
NA	21.5123974	NA	0.005635939	NA	rs7262243	0.0470963	20	textfile	NA	C	Elusimicrobia abundance in stool	Gut microbiota		GCST90032353	LwhKo7	1	T	58588908	4.60E-06	reported	10333	0.0102786
NA	24.05893154	NA	0.006475451	NA	rs6004856	0.0288337	22	textfile	NA	A	Elusimicrobia abundance in stool	Gut microbiota		GCST90032353	LwhKo7	1	G	25973968	4.40E-06	reported	12301	0.00627983
NA	21.79232914	NA	0.006308795	NA	rs10169476	-0.0321673	2	textfile	NA	C	Elusimicrobiaceae abundance in stool	Gut microbiota		GCST90032352	MVYFOd	1	T	183347719	3.50E-06	reported	3946	0.00693068
NA	21.97550615	NA	0.001351516	NA	rs77000231	0.115148	3	textfile	NA	G	Elusimicrobiaceae abundance in stool	Gut microbiota		GCST90032352	MVYFOd	1	T	53251465	5.10E-07	reported	3950	0.0229339
NA	23.43666744	NA	0.006132583	NA	rs560107	0.0343447	3	textfile	NA	G	Elusimicrobiaceae abundance in stool	Gut microbiota		GCST90032352	MVYFOd	1	A	73233367	4.70E-06	reported	3949	0.007503
NA	23.76850938	NA	0.001767399	NA	rs35783488	0.127786	3	textfile	NA	A	Elusimicrobiaceae abundance in stool	Gut microbiota		GCST90032352	MVYFOd	1	G	106206527	2.70E-06	reported	3948	0.027252
NA	20.18011325	NA	0.003790796	NA	rs72829169	0.103901	5	textfile	NA	C	Elusimicrobiaceae abundance in stool	Gut microbiota		GCST90032352	MVYFOd	1	T	148877509	1.50E-08	reported	12303	0.0183669
NA	19.77357128	NA	0.00335796	NA	rs2096386	0.02871	6	textfile	NA	A	Elusimicrobiaceae abundance in stool	Gut microbiota		GCST90032352	MVYFOd	1	G	25787589	1.40E-06	reported	9986	0.00595566
NA	18.20792072	NA	0.006872198	NA	rs12204174	0.114881	6	textfile	NA	T	Elusimicrobiaceae abundance in stool	Gut microbiota		GCST90032352	MVYFOd	1	C	147689920	4.70E-06	reported	10333	0.0250904
NA	18.74775312	NA	0.007904682	NA	rs193146807	0.101836	7	textfile	NA	G	Elusimicrobiaceae abundance in stool	Gut microbiota		GCST90032352	MVYFOd	1	T	45829735	3.30E-07	reported	12293	0.0199471
NA	24.64863555	NA	0.003278435	NA	rs111598340	0.0898289	7	textfile	NA	G	Elusimicrobiaceae abundance in stool	Gut microbiota		GCST90032352	MVYFOd	1	A	103572623	3.60E-06	reported	10333	0.0193923
NA	24.87613604	NA	0.007787385	NA	rs76008757	0.101548	8	textfile	NA	G	Elusimicrobiaceae abundance in stool	Gut microbiota		GCST90032352	MVYFOd	1	C	137780235	4.00E-06	reported	10333	0.022018
NA	19.72367948	NA	0.005385601	NA	rs138455564	0.135988	9	textfile	NA	A	Elusimicrobiaceae abundance in stool	Gut microbiota		GCST90032352	MVYFOd	1	G	429219	8.30E-07	reported	10333	0.0275945
NA	19.41030893	NA	0.001011138	NA	rs16924464	0.141593	10	textfile	NA	G	Elusimicrobiaceae abundance in stool	Gut microbiota		GCST90032352	MVYFOd	1	C	24280201	1.50E-06	reported	12300	0.0294666
NA	19.56947957	NA	0.005356067	NA	rs868915	0.0521942	10	textfile	NA	A	Elusimicrobiaceae abundance in stool	Gut microbiota		GCST90032352	MVYFOd	1	G	62581062	1.80E-06	reported	10333	0.0109256
NA	20.82364596	NA	0.007744514	NA	rs7958705	0.0611432	12	textfile	NA	G	Elusimicrobiaceae abundance in stool	Gut microbiota		GCST90032352	MVYFOd	1	A	5935715	4.70E-06	reported	12303	0.013355
NA	24.0610172	NA	0.00132521	NA	rs139249806	0.131917	13	textfile	NA	A	Elusimicrobiaceae abundance in stool	Gut microbiota		GCST90032352	MVYFOd	1	G	39753789	3.70E-06	reported	10333	0.0285223
NA	20.40711619	NA	0.00179825	NA	rs71411664	0.0874564	14	textfile	NA	A	Elusimicrobiaceae abundance in stool	Gut microbiota		GCST90032352	MVYFOd	1	G	43031725	3.00E-06	reported	10333	0.0187213
NA	20.22867807	NA	0.00596455	NA	rs8055008	0.0350337	16	textfile	NA	C	Elusimicrobiaceae abundance in stool	Gut microbiota		GCST90032352	MVYFOd	1	A	6995505	1.20E-06	reported	12300	0.00720756
NA	18.85255273	NA	0.00207488	NA	rs190940994	0.0686809	16	textfile	NA	C	Elusimicrobiaceae abundance in stool	Gut microbiota		GCST90032352	MVYFOd	1	T	62724902	3.80E-06	reported	10333	0.0148537
NA	22.80512885	NA	0.001849103	NA	rs116957498	0.0757601	18	textfile	NA	C	Elusimicrobiaceae abundance in stool	Gut microbiota		GCST90032352	MVYFOd	1	T	40403506	2.50E-06	reported	10323	0.0160938
NA	20.42491434	NA	0.006979735	NA	rs7262243	0.0822496	20	textfile	NA	C	Elusimicrobiaceae abundance in stool	Gut microbiota		GCST90032352	MVYFOd	1	T	58588908	4.40E-06	reported	10333	0.017914
NA	20.26068871	NA	0.007580361	NA	rs147566687	0.132009	21	textfile	NA	G	Elusimicrobiaceae abundance in stool	Gut microbiota		GCST90032352	MVYFOd	1	A	17135022	4.00E-07	reported	10333	0.0260337
NA	20.63891938	NA	0.007136881	NA	rs34648307	0.022354	1	textfile	NA	C	Elusimicrobiota abundance in stool	Gut microbiota		GCST90032354	YJgWwt	1	T	4300514	6.90E-07	reported	12301	0.00450299
NA	18.58381836	NA	0.001179972	NA	rs145149689	0.0440953	1	textfile	NA	C	Elusimicrobiota abundance in stool	Gut microbiota		GCST90032354	YJgWwt	1	T	76000150	3.50E-07	reported	12291	0.00865422
NA	20.24873029	NA	0.005342218	NA	rs13376212	0.0181326	1	textfile	NA	C	Elusimicrobiota abundance in stool	Gut microbiota		GCST90032354	YJgWwt	1	A	111560858	1.50E-06	reported	12302	0.0037676
NA	22.47157245	NA	0.0020599	NA	rs74748820	0.0503937	1	textfile	NA	T	Elusimicrobiota abundance in stool	Gut microbiota		GCST90032354	YJgWwt	1	C	214108690	3.30E-07	reported	12303	0.00987088
NA	23.82567334	NA	0.002547065	NA	rs6707392	0.0105074	2	textfile	NA	T	Elusimicrobiota abundance in stool	Gut microbiota		GCST90032354	YJgWwt	1	C	3961689	2.50E-06	reported	12303	0.00223146
NA	18.96462323	NA	0.004640425	NA	rs148353841	0.0316218	2	textfile	NA	A	Elusimicrobiota abundance in stool	Gut microbiota		GCST90032354	YJgWwt	1	C	147614462	3.80E-07	reported	12303	0.00622326
NA	19.74659593	NA	0.003149317	NA	rs114400569	0.0272021	3	textfile	NA	C	Elusimicrobiota abundance in stool	Gut microbiota		GCST90032354	YJgWwt	1	G	39208530	3.90E-06	reported	12303	0.00589532
NA	23.18344288	NA	0.001698695	NA	rs77000231	0.0410253	3	textfile	NA	G	Elusimicrobiota abundance in stool	Gut microbiota		GCST90032354	YJgWwt	1	T	53251465	1.20E-06	reported	11886	0.00845236
NA	24.13492567	NA	0.001168751	NA	rs114363199	0.0473589	4	textfile	NA	C	Elusimicrobiota abundance in stool	Gut microbiota		GCST90032354	YJgWwt	1	T	15234221	1.60E-07	reported	12303	0.00904355
NA	23.89488137	NA	0.001102923	NA	rs116014445	0.0408436	4	textfile	NA	A	Elusimicrobiota abundance in stool	Gut microbiota		GCST90032354	YJgWwt	1	G	83222862	4.60E-06	reported	12303	0.00891077
NA	18.39482522	NA	0.001779932	NA	rs115125870	0.0311809	4	textfile	NA	G	Elusimicrobiota abundance in stool	Gut microbiota		GCST90032354	YJgWwt	1	T	87412515	3.80E-06	reported	12303	0.00674967
NA	21.17749643	NA	0.002019217	NA	rs34258305	0.0380851	5	textfile	NA	C	Elusimicrobiota abundance in stool	Gut microbiota		GCST90032354	YJgWwt	1	G	101067541	4.50E-06	reported	12303	0.00830085
NA	18.43091629	NA	0.0031845	NA	rs76344452	0.0307655	5	textfile	NA	G	Elusimicrobiota abundance in stool	Gut microbiota		GCST90032354	YJgWwt	1	A	123535001	2.90E-06	reported	11766	0.00657367
NA	20.58745153	NA	0.007675549	NA	rs72829169	0.031162	5	textfile	NA	C	Elusimicrobiota abundance in stool	Gut microbiota		GCST90032354	YJgWwt	1	T	148877509	4.20E-06	reported	3193	0.00676902
NA	23.8920075	NA	0.00699391	NA	rs112053036	0.0475328	5	textfile	NA	C	Elusimicrobiota abundance in stool	Gut microbiota		GCST90032354	YJgWwt	1	A	164998506	9.90E-10	reported	12090	0.00777844
NA	19.65329551	NA	0.003981818	NA	rs10240161	0.0452968	7	textfile	NA	C	Elusimicrobiota abundance in stool	Gut microbiota		GCST90032354	YJgWwt	1	T	45525591	2.70E-06	reported	12090	0.00965159
NA	18.9251162	NA	0.00179032	NA	rs75814905	0.0384951	7	textfile	NA	C	Elusimicrobiota abundance in stool	Gut microbiota		GCST90032354	YJgWwt	1	T	157523973	1.40E-06	reported	11766	0.00797825
NA	24.68607281	NA	0.001644311	NA	rs34517386	0.0128069	8	textfile	NA	A	Elusimicrobiota abundance in stool	Gut microbiota		GCST90032354	YJgWwt	1	G	4198819	4.80E-06	reported	12090	0.0028005
NA	20.33822505	NA	0.002493307	NA	rs117944878	0.0283427	8	textfile	NA	G	Elusimicrobiota abundance in stool	Gut microbiota		GCST90032354	YJgWwt	1	A	18109503	1.40E-07	reported	12090	0.00538421
NA	21.45933852	NA	0.001752471	NA	rs2546226	0.020123	8	textfile	NA	G	Elusimicrobiota abundance in stool	Gut microbiota		GCST90032354	YJgWwt	1	A	73238388	1.60E-06	reported	12090	0.00419297
NA	22.58459209	NA	0.006826616	NA	rs35426435	0.01645	8	textfile	NA	C	Elusimicrobiota abundance in stool	Gut microbiota		GCST90032354	YJgWwt	1	A	74301636	8.70E-07	reported	12090	0.00334493
NA	19.69498431	NA	0.003325063	NA	rs114080173	0.0479227	8	textfile	NA	G	Elusimicrobiota abundance in stool	Gut microbiota		GCST90032354	YJgWwt	1	A	127283600	1.90E-06	reported	12090	0.0100516
NA	22.44676274	NA	0.00256502	NA	rs142546675	0.049385	10	textfile	NA	A	Elusimicrobiota abundance in stool	Gut microbiota		GCST90032354	YJgWwt	1	G	8447029	2.80E-07	reported	12090	0.00961051
NA	23.83322498	NA	0.006124611	NA	rs75359486	0.0212135	10	textfile	NA	C	Elusimicrobiota abundance in stool	Gut microbiota		GCST90032354	YJgWwt	1	T	27928673	8.30E-07	reported	12090	0.00430453
NA	20.83666183	NA	0.003521985	NA	rs61849788	0.0311985	10	textfile	NA	A	Elusimicrobiota abundance in stool	Gut microbiota		GCST90032354	YJgWwt	1	T	51492921	3.40E-06	reported	12090	0.00671797
NA	22.92940125	NA	0.00477632	NA	rs611803	0.0206498	11	textfile	NA	A	Elusimicrobiota abundance in stool	Gut microbiota		GCST90032354	YJgWwt	1	G	35818198	4.10E-06	reported	12090	0.00448228
NA	24.33959371	NA	0.006798204	NA	rs11063324	0.037505	12	textfile	NA	G	Elusimicrobiota abundance in stool	Gut microbiota		GCST90032354	YJgWwt	1	A	4736875	4.20E-06	reported	12090	0.00815209
NA	20.53491049	NA	0.003093592	NA	rs60319374	0.0150501	12	textfile	NA	G	Elusimicrobiota abundance in stool	Gut microbiota		GCST90032354	YJgWwt	1	C	51894647	1.10E-06	reported	12090	0.00309108
NA	20.74583882	NA	0.003847171	NA	rs117399803	0.0390269	12	textfile	NA	C	Elusimicrobiota abundance in stool	Gut microbiota		GCST90032354	YJgWwt	1	T	104271817	3.50E-06	reported	12090	0.00841052
NA	23.35850088	NA	0.002026115	NA	rs17612599	0.034183	13	textfile	NA	T	Elusimicrobiota abundance in stool	Gut microbiota		GCST90032354	YJgWwt	1	A	31765159	6.70E-08	reported	12089	0.00633238
NA	24.18685646	NA	0.005164351	NA	rs142122879	0.0570369	13	textfile	NA	T	Elusimicrobiota abundance in stool	Gut microbiota		GCST90032354	YJgWwt	1	A	67155548	1.50E-07	reported	12003	0.0108667
NA	18.95529727	NA	0.001799006	NA	rs3825434	0.0177573	13	textfile	NA	C	Elusimicrobiota abundance in stool	Gut microbiota		GCST90032354	YJgWwt	1	A	98430049	4.30E-06	reported	12089	0.00386183
NA	21.83763156	NA	0.002259933	NA	rs7359033	0.0142092	14	textfile	NA	T	Elusimicrobiota abundance in stool	Gut microbiota		GCST90032354	YJgWwt	1	C	95709188	8.40E-07	reported	12090	0.00288516
NA	24.05948108	NA	0.003241992	NA	rs138917691	0.0495886	16	textfile	NA	G	Elusimicrobiota abundance in stool	Gut microbiota		GCST90032354	YJgWwt	1	A	5212761	1.00E-06	reported	12090	0.0101499
NA	23.64258847	NA	0.003190231	NA	rs79409827	0.0379865	16	textfile	NA	G	Elusimicrobiota abundance in stool	Gut microbiota		GCST90032354	YJgWwt	1	A	28023674	3.40E-06	reported	12090	0.00818314
NA	24.41711958	NA	0.004316061	NA	rs118048582	0.0469623	16	textfile	NA	T	Elusimicrobiota abundance in stool	Gut microbiota		GCST90032354	YJgWwt	1	C	49635062	2.80E-06	reported	12090	0.0100306
NA	19.27326355	NA	0.007306372	NA	rs185509452	0.0368325	17	textfile	NA	T	Elusimicrobiota abundance in stool	Gut microbiota		GCST90032354	YJgWwt	1	A	57220021	4.80E-06	reported	12090	0.00805016
NA	18.82348147	NA	0.006420834	NA	rs8079746	0.0406514	17	textfile	NA	C	Elusimicrobiota abundance in stool	Gut microbiota		GCST90032354	YJgWwt	1	T	72219787	8.80E-07	reported	12090	0.00826784
NA	23.6414899	NA	0.001453275	NA	rs2460466	-0.0109953	17	textfile	NA	A	Elusimicrobiota abundance in stool	Gut microbiota		GCST90032354	YJgWwt	1	G	82813399	5.20E-07	reported	12090	0.00219092
NA	21.43724013	NA	0.001287291	NA	rs113304193	0.0416728	19	textfile	NA	T	Elusimicrobiota abundance in stool	Gut microbiota		GCST90032354	YJgWwt	1	C	1688839	3.60E-06	reported	11079	0.00899422
NA	21.01680461	NA	0.00588695	NA	rs73082692	0.0153161	20	textfile	NA	G	Elusimicrobiota abundance in stool	Gut microbiota		GCST90032354	YJgWwt	1	A	2383859	3.30E-06	reported	12076	0.00329468
NA	22.69407023	NA	0.003201272	NA	rs13041775	0.0170898	20	textfile	NA	A	Elusimicrobiota abundance in stool	Gut microbiota		GCST90032354	YJgWwt	1	C	44181408	4.20E-08	reported	11766	0.00311679
NA	22.86338702	NA	0.001339497	NA	rs6092184	0.0412635	20	textfile	NA	T	Elusimicrobiota abundance in stool	Gut microbiota		GCST90032354	YJgWwt	1	C	55830375	2.40E-06	reported	11766	0.00875058
NA	22.01764451	NA	0.007341271	NA	rs146382851	0.0320806	20	textfile	NA	A	Elusimicrobiota abundance in stool	Gut microbiota		GCST90032354	YJgWwt	1	C	56697335	3.40E-06	reported	11079	0.0069092
NA	18.47614964	NA	0.007636716	NA	rs118155993	0.0544425	20	textfile	NA	G	Elusimicrobiota abundance in stool	Gut microbiota		GCST90032354	YJgWwt	1	A	58564597	2.30E-07	reported	11544	0.010528
NA	19.51238533	NA	0.007049167	NA	rs147566687	0.0513851	21	textfile	NA	G	Elusimicrobiota abundance in stool	Gut microbiota		GCST90032354	YJgWwt	1	A	17135022	8.50E-08	reported	11766	0.00959466
NA	23.13974895	NA	0.001531294	NA	rs28583464	0.0178535	22	textfile	NA	T	Elusimicrobiota abundance in stool	Gut microbiota		GCST90032354	YJgWwt	1	C	39090588	1.10E-06	reported	9250	0.0036626
NA	19.48021628	NA	0.006001323	NA	rs3778880	0.0557703	7	textfile	NA	T	Emergencia abundance in stool	Gut microbiota		GCST90032355	MLI5h4	1	C	38492299	4.30E-07	reported	9250	0.0110306
NA	24.27726856	NA	0.002727802	NA	rs313450	0.0462246	10	textfile	NA	C	Emergencia abundance in stool	Gut microbiota		GCST90032355	MLI5h4	1	G	4646771	8.90E-07	reported	6385	0.00940423
NA	19.00014821	NA	0.006568089	NA	rs77348582	0.0645194	11	textfile	NA	G	Emergencia abundance in stool	Gut microbiota		GCST90032355	MLI5h4	1	A	61111775	2.70E-08	reported	12081	0.0115978
NA	20.31316522	NA	0.004680261	NA	rs78468248	-0.133052	18	textfile	NA	A	Emergencia abundance in stool	Gut microbiota		GCST90032355	MLI5h4	1	G	25069599	1.70E-06	reported	12090	0.0277699
NA	22.39785232	NA	0.007018005	NA	rs142652591	0.13488	18	textfile	NA	C	Emergencia abundance in stool	Gut microbiota		GCST90032355	MLI5h4	1	T	66892525	2.50E-07	reported	17842	0.0261628
NA	23.50492126	NA	0.005643835	NA	rs144532270	0.0841688	19	textfile	NA	G	Emergencia abundance in stool	Gut microbiota		GCST90032355	MLI5h4	1	A	1331355	1.20E-06	reported	17841	0.0173228
NA	22.56489511	NA	0.003021755	NA	rs9604787	0.0531922	22	textfile	NA	G	Emergencia abundance in stool	Gut microbiota		GCST90032355	MLI5h4	1	A	17751823	3.90E-06	reported	17825	0.0115189
NA	18.64379482	NA	0.001498345	NA	rs111633072	-0.0976801	2	textfile	NA	C	Endozoicomonadaceae abundance in stool	Gut microbiota		GCST90032356	dMtCcX	1	G	126910539	2.80E-06	reported	17842	0.0208535
NA	24.22277474	NA	0.006793961	NA	rs111464642	-0.104896	4	textfile	NA	C	Endozoicomonadaceae abundance in stool	Gut microbiota		GCST90032356	dMtCcX	1	T	146791322	2.20E-06	reported	17841	0.022141
NA	18.06788746	NA	0.00151355	NA	rs618586	-0.0437819	6	textfile	NA	C	Endozoicomonadaceae abundance in stool	Gut microbiota		GCST90032356	dMtCcX	1	T	85152290	2.70E-06	reported	17841	0.00932774
NA	22.24281622	NA	0.001942807	NA	rs1871123	-0.045011	8	textfile	NA	T	Endozoicomonadaceae abundance in stool	Gut microbiota		GCST90032356	dMtCcX	1	C	4616302	7.10E-07	reported	17842	0.0090793
NA	19.55336012	NA	0.006212879	NA	rs1125502	-0.0226698	8	textfile	NA	G	Endozoicomonadaceae abundance in stool	Gut microbiota		GCST90032356	dMtCcX	1	C	90662488	1.70E-06	reported	17832	0.00473902
NA	24.05559619	NA	0.004575731	NA	rs6562713	-0.113798	13	textfile	NA	G	Endozoicomonadaceae abundance in stool	Gut microbiota		GCST90032356	dMtCcX	1	A	72536164	2.70E-08	reported	17841	0.0204747
NA	19.68598011	NA	0.002917504	NA	rs59961087	0.0843664	18	textfile	NA	C	Endozoicomonadaceae abundance in stool	Gut microbiota		GCST90032356	dMtCcX	1	T	77044054	2.90E-07	reported	16991	0.0164446
NA	22.82982079	NA	0.003946036	NA	rs6028277	0.023097	20	textfile	NA	C	Endozoicomonadaceae abundance in stool	Gut microbiota		GCST90032356	dMtCcX	1	T	39099514	2.40E-06	reported	17842	0.0048956
NA	21.30691143	NA	0.001038474	NA	rs141896917	0.131283	1	textfile	NA	G	Enorma massiliensis abundance in stool	Gut microbiota		GCST90032357	h2jLzs	1	A	47691761	4.60E-07	reported	17841	0.0260399
NA	23.66865088	NA	0.001618708	NA	rs11185017	0.0433087	1	textfile	NA	C	Enorma massiliensis abundance in stool	Gut microbiota		GCST90032357	h2jLzs	1	G	106930544	4.10E-06	reported	17841	0.00939947
NA	20.62536441	NA	0.004670836	NA	rs4252675	0.0779267	1	textfile	NA	T	Enorma massiliensis abundance in stool	Gut microbiota		GCST90032357	h2jLzs	1	C	204525448	1.60E-06	reported	17839	0.0162281
NA	18.97461441	NA	0.004630575	NA	rs13030600	0.115122	2	textfile	NA	C	Enorma massiliensis abundance in stool	Gut microbiota		GCST90032357	h2jLzs	1	T	154772996	2.20E-07	reported	17842	0.0221996
NA	18.47480856	NA	0.006719402	NA	rs4685305	-0.0671172	3	textfile	NA	A	Enorma massiliensis abundance in stool	Gut microbiota		GCST90032357	h2jLzs	1	G	16062724	3.50E-06	reported	17842	0.0144698
NA	22.48084908	NA	0.007191848	NA	rs3773155	0.0786094	3	textfile	NA	A	Enorma massiliensis abundance in stool	Gut microbiota		GCST90032357	h2jLzs	1	G	127719685	9.30E-07	reported	17841	0.016023
NA	22.98900927	NA	0.005539199	NA	rs2956587	0.093197	5	textfile	NA	A	Enorma massiliensis abundance in stool	Gut microbiota		GCST90032357	h2jLzs	1	C	36476914	4.40E-06	reported	17841	0.0202985
NA	19.43695841	NA	0.007490526	NA	rs144145510	-0.106368	6	textfile	NA	C	Enorma massiliensis abundance in stool	Gut microbiota		GCST90032357	h2jLzs	1	A	55216740	2.20E-06	reported	17840	0.022453
NA	23.65437666	NA	0.002711352	NA	rs115165446	0.171951	7	textfile	NA	G	Enorma massiliensis abundance in stool	Gut microbiota		GCST90032357	h2jLzs	1	T	25565499	2.60E-06	reported	17911	0.03656
NA	20.20630028	NA	0.002473913	NA	rs42047	-0.0391916	7	textfile	NA	C	Enorma massiliensis abundance in stool	Gut microbiota		GCST90032357	h2jLzs	1	T	82322669	3.50E-06	reported	17842	0.00844636
NA	20.65378896	NA	0.007933598	NA	rs11185641	0.144429	9	textfile	NA	G	Enorma massiliensis abundance in stool	Gut microbiota		GCST90032357	h2jLzs	1	A	134210223	9.20E-07	reported	17841	0.0294258
NA	22.86950624	NA	0.005351555	NA	rs72774579	0.183691	10	textfile	NA	T	Enorma massiliensis abundance in stool	Gut microbiota		GCST90032357	h2jLzs	1	C	609574	9.70E-07	reported	17842	0.0375018
NA	18.77171649	NA	0.007096253	NA	rs75078597	0.226381	10	textfile	NA	C	Enorma massiliensis abundance in stool	Gut microbiota		GCST90032357	h2jLzs	1	T	5602163	1.50E-06	reported	17841	0.0470909
NA	21.26073833	NA	0.006637058	NA	rs10887595	0.038233	10	textfile	NA	T	Enorma massiliensis abundance in stool	Gut microbiota		GCST90032357	h2jLzs	1	C	86389541	4.60E-06	reported	16773	0.00834592
NA	19.79966744	NA	0.006140193	NA	rs141952158	0.0868232	11	textfile	NA	A	Enorma massiliensis abundance in stool	Gut microbiota		GCST90032357	h2jLzs	1	T	77625018	8.90E-07	reported	17842	0.0176634
NA	20.17696915	NA	0.002625322	NA	rs145522782	0.177749	12	textfile	NA	G	Enorma massiliensis abundance in stool	Gut microbiota		GCST90032357	h2jLzs	1	A	93065509	2.70E-06	reported	17841	0.0378719
NA	24.33710046	NA	0.007561724	NA	rs117815047	0.0832061	15	textfile	NA	G	Enorma massiliensis abundance in stool	Gut microbiota		GCST90032357	h2jLzs	1	A	47439210	2.90E-06	reported	17839	0.0177797
NA	20.28628499	NA	0.006551886	NA	rs72794529	0.171276	16	textfile	NA	T	Enorma massiliensis abundance in stool	Gut microbiota		GCST90032357	h2jLzs	1	C	76986784	3.00E-07	reported	17842	0.0334167
NA	21.98815685	NA	0.007198371	NA	rs10164392	0.0463785	19	textfile	NA	T	Enorma massiliensis abundance in stool	Gut microbiota		GCST90032357	h2jLzs	1	C	13564880	2.70E-06	reported	17910	0.00989104
NA	23.15772951	NA	0.006208975	NA	rs76522818	0.177741	19	textfile	NA	C	Enorma massiliensis abundance in stool	Gut microbiota		GCST90032357	h2jLzs	1	G	54252055	3.80E-06	reported	17922	0.0384495
NA	18.69220284	NA	0.006111737	NA	rs6105392	0.0575248	20	textfile	NA	C	Enorma massiliensis abundance in stool	Gut microbiota		GCST90032357	h2jLzs	1	G	15333395	3.20E-06	reported	17836	0.0123581
NA	24.85232642	NA	0.001761198	NA	rs66808450	0.0704336	4	textfile	NA	C	Ensifer abundance in stool	Gut microbiota		GCST90032358	DyCwLk	1	T	6944273	2.40E-06	reported	17921	0.0149452
NA	24.28013612	NA	0.001000704	NA	rs6817483	0.0519748	4	textfile	NA	G	Ensifer abundance in stool	Gut microbiota		GCST90032358	DyCwLk	1	C	134666685	7.80E-07	reported	17842	0.0105209
NA	22.97053918	NA	0.001148385	NA	rs139940766	0.127383	7	textfile	NA	C	Ensifer abundance in stool	Gut microbiota		GCST90032358	DyCwLk	1	G	157489115	3.80E-06	reported	17842	0.0275603
NA	24.56194775	NA	0.003132328	NA	rs77287772	0.0917321	8	textfile	NA	G	Ensifer abundance in stool	Gut microbiota		GCST90032358	DyCwLk	1	A	98842938	4.00E-08	reported	17398	0.0167111
NA	18.96526287	NA	0.007761904	NA	rs76125532	0.117543	10	textfile	NA	G	Ensifer abundance in stool	Gut microbiota		GCST90032358	DyCwLk	1	A	77880875	1.20E-06	reported	17922	0.0242412
NA	20.50645396	NA	0.003261751	NA	rs55756434	0.062906	12	textfile	NA	G	Ensifer abundance in stool	Gut microbiota		GCST90032358	DyCwLk	1	A	131043946	1.30E-06	reported	12404	0.0130039
NA	24.2845787	NA	0.004935788	NA	rs4627328	-0.067698	16	textfile	NA	C	Ensifer abundance in stool	Gut microbiota		GCST90032358	DyCwLk	1	T	83126229	4.10E-06	reported	17842	0.0147039
NA	19.67245055	NA	0.003773194	NA	rs146822088	0.182125	18	textfile	NA	A	Ensifer abundance in stool	Gut microbiota		GCST90032358	DyCwLk	1	C	33998944	1.10E-07	reported	17919	0.0343136
NA	24.62507515	NA	0.007024823	NA	rs17535596	0.153025	2	textfile	NA	A	Enterobacteriaceae abundance in stool	Gut microbiota		GCST90032359	tXchOq	1	G	60541647	5.90E-07	reported	16988	0.0306311
NA	19.25847965	NA	0.005628449	NA	rs11927941	0.0663341	3	textfile	NA	A	Enterobacteriaceae abundance in stool	Gut microbiota		GCST90032359	tXchOq	1	G	186715257	3.10E-06	reported	17199	0.0142231
NA	22.26948014	NA	0.004629121	NA	rs1011166	0.151181	5	textfile	NA	G	Enterobacteriaceae abundance in stool	Gut microbiota		GCST90032359	tXchOq	1	A	133425999	1.00E-06	reported	17918	0.0309222
NA	19.70306872	NA	0.00359992	NA	rs76580439	0.1601	6	textfile	NA	G	Enterobacteriaceae abundance in stool	Gut microbiota		GCST90032359	tXchOq	1	C	86587620	4.20E-06	reported	17842	0.0347999
NA	22.70373915	NA	0.00799329	NA	rs9403911	0.0742133	6	textfile	NA	A	Enterobacteriaceae abundance in stool	Gut microbiota		GCST90032359	tXchOq	1	T	148016422	2.30E-06	reported	17842	0.0157146
NA	18.94081994	NA	0.007373693	NA	rs4556017	-0.0963984	7	textfile	NA	T	Enterobacteriaceae abundance in stool	Gut microbiota		GCST90032359	tXchOq	1	C	100989509	1.60E-08	reported	17922	0.0170714
NA	20.32123839	NA	0.003810397	NA	rs58494940	0.0710418	9	textfile	NA	T	Enterobacteriaceae abundance in stool	Gut microbiota		GCST90032359	tXchOq	1	C	94507188	4.40E-06	reported	17922	0.0154744
NA	20.03573745	NA	0.003311445	NA	rs34022830	0.284	12	textfile	NA	A	Enterobacteriaceae abundance in stool	Gut microbiota		GCST90032359	tXchOq	1	G	9955900	1.30E-07	reported	17922	0.0537986
NA	18.71992999	NA	0.006557316	NA	rs77889679	0.234029	14	textfile	NA	G	Enterobacteriaceae abundance in stool	Gut microbiota		GCST90032359	tXchOq	1	A	94004867	4.70E-06	reported	17842	0.0511239
NA	22.78009948	NA	0.003805328	NA	rs12606213	0.112796	18	textfile	NA	T	Enterobacteriaceae abundance in stool	Gut microbiota		GCST90032359	tXchOq	1	C	43610909	3.20E-06	reported	17922	0.0242296
NA	23.80807724	NA	0.004139154	NA	rs1321323	0.155095	20	textfile	NA	T	Enterobacteriaceae abundance in stool	Gut microbiota		GCST90032359	tXchOq	1	C	18784363	4.40E-06	reported	17920	0.0337811
NA	18.28190354	NA	0.006581644	NA	rs67106669	0.108849	20	textfile	NA	A	Enterobacteriaceae abundance in stool	Gut microbiota		GCST90032359	tXchOq	1	C	51097477	1.90E-07	reported	17826	0.020878
NA	18.24896126	NA	0.00334624	NA	rs7534351	-0.0975601	1	textfile	NA	T	Enterococcaceae abundance in stool	Gut microbiota		GCST90032360	TnguKk	1	C	173750827	3.70E-06	reported	17841	0.021074
NA	21.61741437	NA	0.003135841	NA	rs61825987	0.0519429	1	textfile	NA	G	Enterococcaceae abundance in stool	Gut microbiota		GCST90032360	TnguKk	1	C	224832586	4.20E-06	reported	17832	0.0112839
NA	23.17449606	NA	0.004123311	NA	rs75914331	0.0602543	1	textfile	NA	T	Enterococcaceae abundance in stool	Gut microbiota		GCST90032360	TnguKk	1	G	239409247	1.70E-06	reported	17920	0.0125996
NA	18.44930606	NA	0.003366978	NA	rs77903789	0.0601566	3	textfile	NA	C	Enterococcaceae abundance in stool	Gut microbiota		GCST90032360	TnguKk	1	A	110304639	1.60E-08	reported	17915	0.0106465
NA	23.94976378	NA	0.004312789	NA	rs881027	0.0386078	4	textfile	NA	A	Enterococcaceae abundance in stool	Gut microbiota		GCST90032360	TnguKk	1	G	161713447	3.10E-06	reported	17477	0.00827856
NA	21.0020359	NA	0.002990423	NA	rs1293929	0.0414536	6	textfile	NA	A	Enterococcaceae abundance in stool	Gut microbiota		GCST90032360	TnguKk	1	T	154321244	2.30E-06	reported	17397	0.00877819
NA	24.42261535	NA	0.003751099	NA	rs117032656	0.0835301	7	textfile	NA	C	Enterococcaceae abundance in stool	Gut microbiota		GCST90032360	TnguKk	1	T	27442206	4.70E-06	reported	17842	0.0182488
NA	23.80093183	NA	0.007985481	NA	rs75697937	0.0936565	10	textfile	NA	C	Enterococcaceae abundance in stool	Gut microbiota		GCST90032360	TnguKk	1	T	44135633	1.40E-06	reported	17842	0.0193829
NA	23.95751902	NA	0.003331427	NA	rs7128814	-0.0221776	11	textfile	NA	A	Enterococcaceae abundance in stool	Gut microbiota		GCST90032360	TnguKk	1	G	69185586	2.60E-06	reported	17842	0.00472068
NA	22.59949236	NA	0.005820914	NA	rs145331053	0.0773194	12	textfile	NA	G	Enterococcaceae abundance in stool	Gut microbiota		GCST90032360	TnguKk	1	T	97832543	3.40E-06	reported	14138	0.0166351
NA	24.80236957	NA	0.006158123	NA	rs73432097	0.0489194	12	textfile	NA	C	Enterococcaceae abundance in stool	Gut microbiota		GCST90032360	TnguKk	1	T	128162451	2.70E-06	reported	17842	0.0104327
NA	21.47474914	NA	0.005777171	NA	rs73191915	0.0526015	13	textfile	NA	A	Enterococcaceae abundance in stool	Gut microbiota		GCST90032360	TnguKk	1	G	43804688	4.80E-06	reported	17922	0.0115068
NA	19.48672896	NA	0.005080551	NA	rs147544940	0.119813	14	textfile	NA	T	Enterococcaceae abundance in stool	Gut microbiota		GCST90032360	TnguKk	1	C	40267855	4.20E-09	reported	17922	0.0203863
NA	18.62517521	NA	0.005169387	NA	rs141865481	0.0591642	14	textfile	NA	C	Enterococcaceae abundance in stool	Gut microbiota		GCST90032360	TnguKk	1	T	87980239	6.70E-07	reported	13476	0.0119081
NA	20.99263668	NA	0.00415716	NA	rs181096877	0.0620178	15	textfile	NA	C	Enterococcaceae abundance in stool	Gut microbiota		GCST90032360	TnguKk	1	T	98392289	7.50E-07	reported	15947	0.0125325
[truncated: 34,721 more rows]
