# Supplementary material for: Multi-omics Mendelian randomization integrating metabolism, microbiome and immunity supports a putative gut-immune-pelvic pathway in deep infiltrating endometriosis
Source: Front Endocrinol (Lausanne). 2026 May 21;17:1827134. doi: 10.3389/fendo.2026.1827134 (PMC13233194; doi:10.3389/fendo.2026.1827134)
Supplement: Supplementary file 2 [file Table2.csv]

exposure_category	exposure_trait	N_SNP	beta_IVW	SE_IVW	OR_IVW	OR_95%_CI_lower	OR_95%_CI_upper	P_IVW
metabolites	1-linolenoyl-GPC (18:3) levels	29	-0.217378509185995	0.110654258509939	0.8046253535711	0.647743265815125	0.999503960561748	0.0494740016911269
metabolites	1-methyl-4-imidazoleacetate levels	28	0.185620995740057	0.0769985400683351	1.2039658657034	1.03531306289339	1.40009225975371	0.0159215902568703
metabolites	1-palmitoyl-GPE (16:0) levels	18	0.27856593884658	0.105327938472584	1.3212337231515	1.07478772766093	1.62418913639056	0.0081751581872155
metabolites	1-palmitoyl-GPG (16:0) levels	23	-0.302636748017083	0.130685043127461	0.738867442692536	0.571906688703547	0.954570227371467	0.0205707273569174
metabolites	1-stearoyl-2-oleoyl-GPI (18:0/18:1) levels	24	-0.273383748985972	0.0873411994356369	0.760800775076795	0.641098287053036	0.902853479796568	0.0017476682642115
metabolites	2'-deoxyuridine to cytidine ratio	28	-0.19628140445842	0.0861913464475779	0.821780949314365	0.694046412787794	0.973024161227818	0.0227698047312272
metabolites	2-aminophenol sulfate levels	34	-0.240376246475228	0.0896667960400508	0.786331950777603	0.659599024836845	0.937414874084532	0.0073452517760531
metabolites	2-stearoyl-GPE (18:0) levels	31	0.190454630546053	0.0870754300178996	1.20979948445034	1.01998384375104	1.43493919197171	0.0287252034869408
metabolites	2,3-dihydroxyisovalerate levels	25	-0.199462573567478	0.0928829554497648	0.819170878882832	0.682827395723383	0.982738731650881	0.0317565567334213
metabolites	3-hydroxydecanoylcarnitine levels	28	-0.22130085684584	0.0992493622765412	0.801475514618497	0.659792685022559	0.973583089226006	0.0257643179909979
metabolites	3-phenylpropionate hydrocinnamate levels	27	-0.183702007947217	0.0880885676013459	0.83218375102595	0.700223576141907	0.989012394137487	0.0370308353958352
metabolites	5-(galactosylhydroxy)-L-lysine levels	13	-0.362065299654313	0.122232381994415	0.696236902328304	0.547911901653828	0.884714901612003	0.0030554235226762
metabolites	5alpha-androstan-3alpha,17beta-diol monosulfate (2) levels	33	0.211186655630496	0.105320780516421	1.23514287991935	1.00476926272027	1.51833658773077	0.044944281306716
metabolites	7-alpha-hydroxy-3-oxo-4-cholestenoate (7-hoca) levels	25	-0.238285309076809	0.111322296036224	0.787977841788935	0.6335115740957	0.980106922334701	0.0323144283660704
Gut microbiota	Acetobacterales abundance in stool	17	-2.19495254426078	0.981871627069896	0.111363846233161	0.0162539238230987	0.763009989638233	0.0253859761452563
metabolites	Adenosine 5'-diphosphate (ADP) to glycerate ratio	15	0.226947292366281	0.113296466331983	1.25476373057021	1.00489817538746	1.5667577652307	0.0451635812667504
metabolites	Alliin levels	18	-0.244325606997076	0.114412975130724	0.783232566735163	0.625893507446659	0.980124008790477	0.0327225447285214
metabolites	Argininate levels	26	0.20101701678722	0.0936044268184271	1.22264557714594	1.01770728778328	1.46885280793318	0.0317522141541965
metabolites	Behenoylcarnitine (C22) levels	27	-0.145907326775469	0.073155457373368	0.864237791176449	0.748793508375043	0.997480548834365	0.0460992800232453
Gut microbiota	Bifidobacterium ruminantium abundance in stool	14	0.366580653404508	0.175603832807256	1.44279276200601	1.02264984011916	2.03554615903951	0.0368390261674799
metabolites	Bilirubin (Z,Z) to androsterone glucuronide ratio	33	0.136879070148692	0.0533277981192847	1.14668947114821	1.03288575207368	1.27303212441676	0.0102656904151052
metabolites	Caffeic acid sulfate levels	24	0.312886135979723	0.108990030091735	1.3673658283929	1.10435966354937	1.69300760464891	0.0040946350689016
metabolites	Caffeine to paraxanthine ratio	27	0.298494552412345	0.0860060698501337	1.34782819476455	1.1387403046259	1.59530740698519	0.0005192545296623
Gut microbiota	CAG-877 abundance in stool	25	0.262816416308233	0.130182691238316	1.30058793029983	1.00768774158234	1.67862413587115	0.0435051363897205
metabolites	Caproate (6:0) levels	24	0.224693415972511	0.0771276535027012	1.25193883289907	1.07629352265139	1.45624851245002	0.0035766911317643
immune cell	CCR2 on CD14+ CD16- monocyte	26	-0.0483254553970215	0.0234773349359082	0.952823635015486	0.909972379735027	0.997692786794787	0.0395529399428171
immune cell	CD11b on Mo MDSC	16	-0.0785578555651478	0.0365253743760467	0.924448573889643	0.860580954474765	0.993056099281424	0.0314939773396483
immune cell	CD14 on Mo MDSC	22	0.0943188039274561	0.0327449917804442	1.09891002691123	1.03059738550076	1.17175073819857	0.003971659368172
immune cell	CD16 on CD14+ CD16+ monocyte	23	0.100337981822975	0.0463420561796836	1.10554450888713	1.00955289205854	1.21066332506689	0.0303754088570703
immune cell	CD19 on IgD- CD24-	22	0.151653204686073	0.0748989651867412	1.16375658111439	1.00486301920211	1.34777512377999	0.042890949975841
immune cell	CD28- CD8dim %CD8dim	15	-0.0345500650795097	0.0176146238492993	0.966039973607688	0.93325693721209	0.999974597987753	0.0498274710797714
immune cell	CD3 on resting Treg	36	-0.0828037814098669	0.0418011457997152	0.920531754943377	0.848119250763048	0.999126845778764	0.0476027797122535
immune cell	CD33 on CD33br HLA DR+	24	-0.0497485501681214	0.0252609825521079	0.951468641053803	0.905507176739301	0.999763003722066	0.0489091238500676
immune cell	CD33br HLA DR+ CD14- %CD33br HLA DR+	18	0.120095166314511	0.0451873001068597	1.12760415640518	1.0320303320049	1.23202884073393	0.0078671353234339
immune cell	CD33br HLA DR+ CD14dim AC	28	-0.0624401397873869	0.0261921697025072	0.939469297962255	0.892457136864011	0.988957929021726	0.0171291433326391
immune cell	CD45RA- CD4+ %CD4+	29	-0.115848963605698	0.0442205961777456	0.890609727621683	0.816669061134716	0.971244932227849	0.008798224892273
immune cell	CD62L- HLA DR++ monocyte AC	19	0.152905117889165	0.0774015771317139	1.16521441569425	1.00119874463167	1.35609901812369	0.0482139213516331
immune cell	CD62L on monocyte	25	0.0752271709964882	0.032722241268856	1.07812904271639	1.01115331771409	1.14954103634483	0.0215071288644934
immune cell	CD8 on CD28+ CD45RA- CD8br	15	-0.173238325125644	0.0878293736400686	0.840937174502815	0.707948521653967	0.998907844045803	0.0485591975798189
metabolites	Cholate to phosphate ratio	18	-0.238843137028627	0.112597005605826	0.787538408298909	0.631578354544948	0.982010767282936	0.0339032057042846
metabolites	Cholesterol to linoleoyl-arachidonoyl-glycerol (18:2 to 20:4) [2] ratio	29	0.166790499777622	0.0819818058695629	1.18150671345897	1.00612484087281	1.38746014136539	0.0419030321947371
metabolites	Citrulline levels	28	0.262702714311944	0.0984076804960582	1.30044005926258	1.0723190724145	1.57709061718634	0.0075956432320915
Gut microbiota	Clostridia abundance in stool	13	-1.12387422630455	0.542048414199023	0.325018158370303	0.112332829987133	0.940391186463689	0.0381366053183968
metabolites	Docosapentaenoate (n6 DPA; 22:5n6) levels	16	-0.295238849230243	0.122383151668054	0.744353777905036	0.585604971668718	0.946137026642146	0.0158472681760053
Gut microbiota	Faecalicatena sp000364245 abundance in stool	13	-1.07665599076504	0.389303956352704	0.340733037083217	0.158866389884519	0.730796505443009	0.005681953772628
Gut microbiota	Fimbriimonadia abundance in stool	19	1.00372937309975	0.481824652167847	2.72843824234453	1.06114981870387	7.01538567982886	0.0372344612162569
immune cell	FSC-A on T cell	21	0.0953076412846744	0.0351084479953507	1.09999720763193	1.02684919845129	1.1783559442058	0.0066343034680424
metabolites	Glucose to mannitol to sorbitol ratio	24	0.228713459628029	0.112165430967939	1.25698181136663	1.0089086629557	1.56605184603902	0.0414427799741607
metabolites	Glucuronate to androsterone glucuronide ratio	20	0.221963369457813	0.0879817257371948	1.24852564285541	1.05076575307748	1.48350503078545	0.011641303771853
metabolites	Glucuronate to etiocholanolone glucuronide ratio	25	0.202596704883042	0.0874005797593374	1.22457850211689	1.03178629647283	1.45339448001319	0.0204479773369956
metabolites	Glycerate levels	26	0.220119124753187	0.100678806825443	1.24622517801207	1.02305030870015	1.51808486943764	0.0287899974650567
metabolites	Glycocholate glucuronide (1) levels	21	0.16883392208637	0.0797414151331816	1.18392349905103	1.01261971335873	1.38420656156896	0.034237135120631
metabolites	Glycohyocholate levels	18	-0.37080352733548	0.119157086759794	0.690179529649864	0.546428715900009	0.871747346519165	0.001858949108392
metabolites	Hexadecenedioate (C16:1-DC) levels	28	0.161854489447528	0.0608935816598973	1.17568915369548	1.04341925903371	1.32472634959534	0.0078608385073099
immune cell	HLA DR on CD14+ CD16- monocyte	22	-0.101810599268966	0.0470071235289341	0.903200602324157	0.823703567987221	0.990370030849952	0.0303222921218664
immune cell	HLA DR on CD14+ monocyte	21	-0.105843826530796	0.0481417308734051	0.899565125312625	0.818565698007024	0.988579678636589	0.0279072387910142
immune cell	HLA DR+ T cell%lymphocyte	24	-0.0752995474741724	0.0358000788520579	0.927465624728991	0.864617815028252	0.994881750182108	0.0354365237606112
metabolites	Levulinoylcarnitine levels	19	0.363375030169067	0.1093688025858	1.43817511717323	1.16068712292724	1.78200276956627	0.0008922290653455
metabolites	Malonylcarnitine levels	21	-0.207242274813508	0.105174003118424	0.812822699662507	0.661408702433588	0.998899377428412	0.0487844679962408
Gut microbiota	Monoglobus pectinilyticus abundance in stool	22	-0.384653171438284	0.196182580857205	0.680686676850514	0.463397051425512	0.999864696196223	0.0499152278567878
Gut microbiota	Mycobacteriaceae abundance in stool	15	1.86174827559036	0.629753414044288	6.43497705632039	1.87279428210497	22.1107732499201	0.0031134084801773
metabolites	N-formylanthranilic acid levels	23	-0.144877427355365	0.071950845028333	0.865128327679212	0.751336931807591	0.996153645146116	0.0440556271533647
metabolites	N,N,N-trimethyl-5-aminovalerate levels	30	-0.220297077391011	0.0935288880132912	0.802280423181375	0.667902083419442	0.963694968766659	0.018503237231281
metabolites	Octadecanedioate levels	25	0.203320045835449	0.0951209463108247	1.22546461033746	1.01702631419823	1.47662207970838	0.0325581801588228
metabolites	Oleoyl-linoleoyl-glycerol (18:1/18:2) [2] levels	27	-0.169047194222183	0.0861865414511977	0.844469048385683	0.713214676042984	0.999878434411859	0.0498311468451222
metabolites	Palmitoleoylcarnitine (C16:1) levels	19	-0.280593426306193	0.132712353990484	0.755335372551862	0.582334857527984	0.979731021855656	0.0344898477260648
metabolites	Phenylacetylglutamate levels	21	-0.287923569134872	0.110468602450553	0.749818899356165	0.603842407432754	0.93108462557642	0.0091503882018458
immune cell	Plasmacytoid DC %DC	23	0.115241557669029	0.04248970189163	1.12214446743782	1.03247800396621	1.21959809406508	0.0066833562137188
Gut microbiota	Prevotella sp002933775 abundance in stool	14	0.414258425853018	0.196192625225421	1.51324813879952	1.03016695404417	2.22286292584961	0.0347303655221833
metabolites	S-adenosylhomocysteine (SAH) to 5-methyluridine (ribothymidine) ratio	20	0.179355306844267	0.0909056194282688	1.19644577402771	1.00118098958449	1.42979391846309	0.0484974176078143
metabolites	Sphingomyelin (d17:1/16:0, d18:1/15:0, d16:1/17:0) levels	30	-0.195907423870669	0.0956344440846393	0.822088336911707	0.681573669748807	0.991571804608197	0.0405107606950931
immune cell	SSC-A on HLA DR+ CD8br	24	-0.121864113661554	0.0485783881665997	0.88526865624595	0.804867384836532	0.973701517164445	0.0121208047318409
Gut microbiota	Succinivibrio abundance in stool	36	-0.367043062842359	0.143321972628029	0.692779811334229	0.523114908254998	0.917473119994385	0.0104380808164264
metabolites	Tetradecadienedioate (C14:2-DC) levels	24	0.197166465418707	0.0880060573187728	1.21794676985075	1.02498153016204	1.44724006290666	0.0250666654690158
Gut microbiota	UBA1033 sp001695555 abundance in stool	12	1.10316829759245	0.462593931154592	3.01369920993795	1.21711608119952	7.46221586278732	0.0170909902746329
Gut microbiota	UBA7182 sp002491115 abundance in stool	16	1.27879430230399	0.465446475351592	3.59230587851848	1.44270411551721	8.944773488923	0.0060059334377035
metabolites	X-12818 levels	20	-0.223667147227327	0.0864217035805848	0.799581232911441	0.674992508799995	0.947166286572254	0.0096509759920129
metabolites	X-12822 levels	15	0.22274747645698	0.105530779453888	1.24950500446258	1.01603434094456	1.53662400300918	0.0347951229914424
metabolites	X-13723 levels	13	0.307903350974824	0.131115398842066	1.36056948486799	1.05223573219265	1.75925343201994	0.0188573703812738
metabolites	X-17438 levels	18	-0.208218031012895	0.097161001764665	0.812029969692797	0.671223176504888	0.982374707489681	0.0321114420325429
metabolites	X-19438 levels	23	-0.223632377519497	0.108019119361959	0.799609034600621	0.647038260190167	0.988155797814836	0.0384239176272309
metabolites	X-21283 levels	17	0.0951403498514313	0.0461410335569395	1.09981320291414	1.00471500489833	1.20391262736904	0.0392128149084436
metabolites	X-24544 levels	32	-0.140115646248838	0.0681171974129643	0.869257703193184	0.760616984623216	0.993415831931485	0.0396882436262965
metabolites	X-24736 levels	29	-0.149200097464756	0.0711869116274464	0.861396734350385	0.749217130022744	0.990372889534684	0.036091749016744
metabolites	X-24970 levels	25	0.243514477405378	0.112429207944105	1.27572478689186	1.02342334652361	1.5902253328679	0.030316072115303
metabolites	X-25265 levels	27	0.150121363840485	0.0515579218234071	1.16197525595077	1.05029159702446	1.28553489265935	0.0035946406317538
