# Supplementary material for: Multi-omics Mendelian randomization integrating metabolism, microbiome and immunity supports a putative gut-immune-pelvic pathway in deep infiltrating endometriosis
Source: Front Endocrinol (Lausanne). 2026 May 21;17:1827134. doi: 10.3389/fendo.2026.1827134 (PMC13233194; doi:10.3389/fendo.2026.1827134)
Supplement: Supplementary file 3 [file Table3.csv]

exposure_category	exposure_trait	gene	chromosome	gene_start_bp	gene_end_bp	PP_H0	PP_H1	PP_H2	PP_H3	PP_H4	GWAS_ID
metabolites	X-24736 levels	FAAP24	19	32972209	32978229	2.71598609618304e-31	0.0420094200700826	3.4757704268516e-33	0.0005280389512354	0.957462540978688	GCST90200647
metabolites	X-24736 levels	SLC7A9	19	32830508	32869805	2.71597537763457e-31	0.0420092542813085	3.5012713406572695e-33	0.0005319833339565	0.95745876238473	GCST90200647
metabolites	X-24736 levels	TDRD12	19	32719753	32829580	2.71596577407587e-31	0.0420091057385998	3.5241195392205097e-33	0.0005355174049434	0.957455376856458	GCST90200647
metabolites	X-24736 levels	CEP89	19	32875925	32971992	2.7159346306631103e-31	0.0420086240289509	3.59821403889727e-33	0.0005469780555882	0.957444397915457	GCST90200647
metabolites	Glucuronate to etiocholanolone glucuronide ratio	SRD5A2	2	31522480	31580941	5.83052691821604e-06	0.0848012569121028	8.05622138693036e-08	0.0011625851850507	0.914030246813715	GCST90201019
metabolites	Glucuronate to etiocholanolone glucuronide ratio	TTC27	2	32628032	32821051	5.82959604293219e-06	0.0847877266288246	9.15229456381835e-08	0.0013220035612159	0.91388434869097	GCST90201019
metabolites	Glucuronate to etiocholanolone glucuronide ratio	BIRC6	2	32357023	32619571	5.82908752877258e-06	0.0847803325502255	9.75087069738196e-08	0.0014090634406761	0.913804677412862	GCST90201019
immune_cell	CD16 on CD14+ CD16+ monocyte	HSPA6	1	161524540	161526894	2.243969734171e-61	0.0853471577227758	2.53729478659153e-63	0.0009558978750227	0.913696944402193	GCST90002005
immune_cell	CD16 on CD14+ CD16+ monocyte	FCGR2C	1	161581339	161605662	2.24395056769088e-61	0.085346428744761	2.55973019550382e-63	0.0009644310377754	0.913689140217467	GCST90002005
immune_cell	CD16 on CD14+ CD16+ monocyte	FCGR3A	1	161541759	161550968	2.2439448009284503e-61	0.0853462094116858	2.56648050501249e-63	0.0009669984743616	0.913686792113957	GCST90002005
immune_cell	CD16 on CD14+ CD16+ monocyte	FCGR3B	1	161623196	161631963	2.24394101348039e-61	0.0853460653598644	2.57091391925409e-63	0.0009686846948099	0.91368524994533	GCST90002005
immune_cell	CD16 on CD14+ CD16+ monocyte	FCGR2A	1	161505415	161524013	2.2439343872686303e-61	0.0853458133384886	2.57867026101235e-63	0.000971634769259	0.913682551892259	GCST90002005
immune_cell	CD16 on CD14+ CD16+ monocyte	OLFML2B	1	161983192	162023869	2.24391859564103e-61	0.0853452127196337	2.59715522123046e-63	0.0009786654043874	0.913676121875992	GCST90002005
immune_cell	Plasmacytoid DC %DC	HSPA6	1	161524540	161526894	4.43461990917985e-21	0.0853447024017981	5.1637857319957e-23	0.0009846390072053	0.913670658590999	GCST90001474
immune_cell	Plasmacytoid DC %DC	FCGR2C	1	161581339	161605662	4.43461175079131e-21	0.0853445453927971	5.17333557009226e-23	0.0009864768998796	0.91366897770732	GCST90001474
immune_cell	Plasmacytoid DC %DC	FCGR3B	1	161623196	161631963	4.4345928696806e-21	0.0853441820239384	5.1954369385666505e-23	0.0009907303691844	0.91366508760688	GCST90001474
immune_cell	Plasmacytoid DC %DC	FCGR3A	1	161541759	161550968	4.43457063655758e-21	0.0853437541452687	5.2214620199552203e-23	0.0009957389678588	0.913660506886871	GCST90001474
immune_cell	CD16 on CD14+ CD16+ monocyte	NIT1	1	161118082	161125445	2.2438709872585e-61	0.0853434019821401	2.65288342594625e-63	0.0009998612668123	0.913656736751061	GCST90002005
immune_cell	Plasmacytoid DC %DC	FCGR2A	1	161505415	161524013	4.4345500572717e-21	0.0853433580948596	5.24555119492022e-23	0.0010003749960039	0.913656266909134	GCST90001474
immune_cell	CD16 on CD14+ CD16+ monocyte	SDHC	1	161314381	161363206	2.24386160906747e-61	0.0853430452919686	2.66386110932695e-63	0.0010040365577241	0.913652918150319	GCST90002005
immune_cell	CD16 on CD14+ CD16+ monocyte	CFAP126	1	161364733	161367885	2.24386160906747e-61	0.0853430452919686	2.66386110932695e-63	0.0010040365577241	0.913652918150319	GCST90002005
immune_cell	CD16 on CD14+ CD16+ monocyte	ITLN1	1	160876539	160893012	2.24386109806228e-61	0.0853430258563942	2.66445926870346e-63	0.0010042640637764	0.913652710079828	GCST90002005
immune_cell	CD16 on CD14+ CD16+ monocyte	DEDD	1	161120973	161133280	2.2438527562202202e-61	0.0853427085827255	2.6742238491666996e-63	0.0010079779588353	0.913649313458437	GCST90002005
immune_cell	CD16 on CD14+ CD16+ monocyte	ATF6	1	161766261	161977574	2.2438258327186403e-61	0.0853416845741124	2.7057392741697503e-63	0.0010199646470129	0.913638350778884	GCST90002005
immune_cell	CD16 on CD14+ CD16+ monocyte	CD84	1	160541095	160579516	2.2437849807333802e-61	0.0853401308094711	2.75355874788329e-63	0.0010381524747248	0.913621716715806	GCST90002005
immune_cell	CD16 on CD14+ CD16+ monocyte	ITLN2	1	160944266	160954889	2.24377415454227e-61	0.0853397190460562	2.76623139420055e-63	0.001042972433833	0.913617308520103	GCST90002005
immune_cell	CD16 on CD14+ CD16+ monocyte	KLHDC9	1	161098361	161100346	2.2437705249828e-61	0.0853395809993705	2.77047999122753e-63	0.0010445883602483	0.913615830640367	GCST90002005
immune_cell	CD16 on CD14+ CD16+ monocyte	PFDN2	1	161100556	161118069	2.2437705249828e-61	0.0853395809993705	2.77047999122753e-63	0.0010445883602483	0.913615830640367	GCST90002005
immune_cell	CD16 on CD14+ CD16+ monocyte	TSTD1	1	161037631	161038977	2.24376935686858e-61	0.0853395365713079	2.77184733255855e-63	0.0010451084196848	0.913615355009002	GCST90002005
immune_cell	CD16 on CD14+ CD16+ monocyte	USF1	1	161039249	161045977	2.24376935686858e-61	0.0853395365713079	2.77184733255855e-63	0.0010451084196848	0.913615355009002	GCST90002005
immune_cell	CD16 on CD14+ CD16+ monocyte	SLAMF6	1	160485030	160523273	2.24375906216879e-61	0.0853391450226369	2.7838978393461903e-63	0.0010496917520445	0.913611163225306	GCST90002005
immune_cell	CD16 on CD14+ CD16+ monocyte	ARHGAP30	1	161046946	161069970	2.2437336036952003e-61	0.0853381767349066	2.81369836930075e-63	0.0010610261909759	0.913600797074117	GCST90002005
immune_cell	CD16 on CD14+ CD16+ monocyte	NECTIN4	1	161070988	161090045	2.2437336036952003e-61	0.0853381767349066	2.81369836930075e-63	0.0010610261909759	0.913600797074117	GCST90002005
immune_cell	CD16 on CD14+ CD16+ monocyte	NHLH1	1	160367071	160372846	2.2437313751169302e-61	0.085338091973148	2.81630704154437e-63	0.0010620183826007	0.913599889644252	GCST90002005
immune_cell	CD16 on CD14+ CD16+ monocyte	VANGL2	1	160400564	160428678	2.2437266744218203e-61	0.0853379131868832	2.82180946121875e-63	0.0010641111923551	0.913597975620772	GCST90002005
immune_cell	CD16 on CD14+ CD16+ monocyte	NCSTN	1	160343294	160358957	2.24369611171565e-61	0.0853367507647417	2.85758477336851e-63	0.0010777181010722	0.913585531134194	GCST90002005
immune_cell	CD16 on CD14+ CD16+ monocyte	F11R	1	160995211	161023123	2.2436860430307e-61	0.0853363678123206	2.8693707174607e-63	0.0010822008087209	0.913581431378955	GCST90002005
immune_cell	Plasmacytoid DC %DC	NHLH1	1	160367071	160372846	4.43411587318543e-21	0.0853350021788197	5.75378731557005e-23	0.0010981864388249	0.913566811382354	GCST90001474
immune_cell	Plasmacytoid DC %DC	VANGL2	1	160400564	160428678	4.43410658389507e-21	0.0853348234055002	5.764660935875891e-23	0.0011002790970355	0.913564897497462	GCST90001474
immune_cell	Plasmacytoid DC %DC	NCSTN	1	160343294	160358957	4.43404618732735e-21	0.0853336610675314	5.83535840787567e-23	0.0011138850204619	0.913552453912006	GCST90001474
immune_cell	Plasmacytoid DC %DC	PEX19	1	160276807	160286348	4.43397843283143e-21	0.0853323571255004	5.91466873556644e-23	0.001129148511715	0.913538494362782	GCST90001474
immune_cell	Plasmacytoid DC %DC	DCAF8	1	160215715	160263388	4.4339757040252505e-21	0.0853323046093533	5.91786295184789e-23	0.001129763247446	0.913537932143203	GCST90001474
immune_cell	Plasmacytoid DC %DC	COPA	1	160288594	160343566	4.4339431339041604e-21	0.0853316777941249	5.955988052482381e-23	0.0011371005281887	0.913531221677685	GCST90001474
metabolites	Bilirubin (Z,Z) to androsterone glucuronide ratio	XDH	2	31334320	31414747	0.0012131009446112	0.0847921469953898	1.64982959510466e-05	0.0011440534617609	0.912834200302287	GCST90201015
metabolites	Bilirubin (Z,Z) to androsterone glucuronide ratio	SRD5A2	2	31522480	31580941	0.0012130766542454	0.0847907104617831	1.67614595095771e-05	0.0011624515939182	0.912816999830543	GCST90201015
metabolites	Behenoylcarnitine (C22) levels	CPNE3	8	86514435	86561498	2.82307048525941e-15	0.0902110435514491	1.9665697464513202e-17	0.0006193244554212	0.909169631993129	GCST90200127
metabolites	Behenoylcarnitine (C22) levels	RMDN1	8	86468257	86514357	2.82302871585267e-15	0.0902097088126285	2.0128425269418602e-17	0.000634111028457	0.909156180158912	GCST90200127
metabolites	Behenoylcarnitine (C22) levels	WWP1	8	86342547	86478420	2.82295856556614e-15	0.0902074671645414	2.0905560752878998e-17	0.0006589445709049	0.909133588264548	GCST90200127
metabolites	Behenoylcarnitine (C22) levels	CNGB3	8	86553977	86743675	2.82292130260616e-15	0.0902062764289491	2.13183654594067e-17	0.0006721358398926	0.909121587731159	GCST90200127
metabolites	X-21283 levels	BST1	4	15703000	15775614	1.07952215426864e-121	0.090054109121642	1.52961730145064e-123	0.001266925220236	0.908678965658128	GCST90200575
metabolites	X-21283 levels	FAM200B	4	15681506	15690447	1.07952150699427e-121	0.0900540551257915	1.53033514593321e-123	0.0012675240540188	0.908678420820208	GCST90200575
metabolites	X-21283 levels	CD38	4	15778275	15853232	1.0794973392376901e-121	0.0900520390432314	1.5571378298265398e-123	0.0012898831484689	0.908658077808287	GCST90200575
metabolites	X-21283 levels	CC2D2A	4	15469865	15602097	1.0794887877389501e-121	0.0900513256742681	1.56662166907269e-123	0.0012977946717437	0.908650879653999	GCST90200575
metabolites	X-21283 levels	FBXL5	4	15604381	15681679	1.07948801272725e-121	0.0900512610225254	1.56748117761827e-123	0.0012985116832501	0.908650227294221	GCST90200575
immune_cell	CD45RA- CD4+ %CD4+	HLA-DQB1	6	32659467	32668383	0.0216459358492213	0.064531195490582	0.0014093522273313	0.0041925002361001	0.908221016196765	GCST90001535
immune_cell	CD45RA- CD4+ %CD4+	HLA-DRB5	6	32517345	32530369	0.021644066277824	0.0645306386577788	0.0014125714986774	0.0042024250966964	0.908210298469023	GCST90001535
immune_cell	CD45RA- CD4+ %CD4+	HLA-DRB1	6	32577902	32589848	0.0216436745295132	0.064530148115978	0.0014149772426066	0.0042096420703707	0.908201558041532	GCST90001535
immune_cell	CD45RA- CD4+ %CD4+	HLA-DQA1	6	32628179	32647062	0.0216439227595958	0.0645297263818607	0.0014151672573672	0.0042101326354116	0.908201050965765	GCST90001535
metabolites	S-adenosylhomocysteine (SAH) to 5-methyluridine (ribothymidine) ratio	ARSA	22	50622754	50628177	8.437321130636692e-09	0.0910205498479546	1.01352218621198e-10	0.0010842935211768	0.907895148092195	GCST90200723
metabolites	S-adenosylhomocysteine (SAH) to 5-methyluridine (ribothymidine) ratio	MAPK8IP2	22	50600677	50613981	8.43721472565141e-09	0.0910194019672218	1.02519961587769e-10	0.0010968910709584	0.907883698422086	GCST90200723
metabolites	S-adenosylhomocysteine (SAH) to 5-methyluridine (ribothymidine) ratio	CHKB	22	50578959	50601455	8.437135657639171e-09	0.0910185489940658	1.03387694114943e-10	0.0011062521238854	0.907875190341526	GCST90200723
metabolites	S-adenosylhomocysteine (SAH) to 5-methyluridine (ribothymidine) ratio	CPT1B	22	50568856	50578681	8.437061427859211e-09	0.0910177482152387	1.04202329213939e-10	0.0011150403645493	0.907867202878949	GCST90200723
metabolites	S-adenosylhomocysteine (SAH) to 5-methyluridine (ribothymidine) ratio	CHKB-CPT1B	22	50568869	50582965	8.437061427859211e-09	0.0910177482152387	1.04202329213939e-10	0.0011150403645493	0.907867202878949	GCST90200723
metabolites	S-adenosylhomocysteine (SAH) to 5-methyluridine (ribothymidine) ratio	SYCE3	22	50551112	50562919	8.436951636016141e-09	0.0910165637976057	1.05407241443302e-10	0.0011280388943858	0.907855388765651	GCST90200723
metabolites	S-adenosylhomocysteine (SAH) to 5-methyluridine (ribothymidine) ratio	KLHDC7B	22	50545899	50551023	8.43692912363348e-09	0.0910163209375809	1.05654303898187e-10	0.0011307041911725	0.907852966328661	GCST90200723
metabolites	S-adenosylhomocysteine (SAH) to 5-methyluridine (ribothymidine) ratio	SCO2	22	50523564	50526461	8.436468443684441e-09	0.0910113511917901	1.10710042909563e-10	0.0011852452380396	0.907803395022993	GCST90200723
metabolites	S-adenosylhomocysteine (SAH) to 5-methyluridine (ribothymidine) ratio	TYMP	22	50525752	50530326	8.436468443684441e-09	0.0910113511917901	1.10710042909563e-10	0.0011852452380396	0.907803395022993	GCST90200723
metabolites	S-adenosylhomocysteine (SAH) to 5-methyluridine (ribothymidine) ratio	CIMAP1B	22	50529710	50532520	8.436468443684441e-09	0.0910113511917901	1.10710042909563e-10	0.0011852452380396	0.907803395022993	GCST90200723
metabolites	2'-deoxyuridine to cytidine ratio	ARSA	22	50622754	50628177	9.97163470767827e-05	0.0910112963223768	1.20089506197544e-06	0.0010869811591905	0.907800805276294	GCST90200906
metabolites	S-adenosylhomocysteine (SAH) to 5-methyluridine (ribothymidine) ratio	NCAPH2	22	50508213	50524780	8.43639562352731e-09	0.0910105656196938	1.1150920816026801e-10	0.0011938665907928	0.907795559241607	GCST90200723
metabolites	S-adenosylhomocysteine (SAH) to 5-methyluridine (ribothymidine) ratio	LMF2	22	50502947	50507732	8.43636227038289e-09	0.091010205811223	1.11875242683897e-10	0.0011978153520081	0.907791970288532	GCST90200723
metabolites	2'-deoxyuridine to cytidine ratio	MAPK8IP2	22	50600677	50613981	9.9715069308185e-05	0.0910101428987692	1.21469572885063e-06	0.0010995773240934	0.9077893500121	GCST90200906
metabolites	S-adenosylhomocysteine (SAH) to 5-methyluridine (ribothymidine) ratio	ADM2	22	50481543	50486440	8.43627240349063e-09	0.0910092363421216	1.12861487206923e-10	0.0012084549061317	0.907782300202614	GCST90200723
metabolites	S-adenosylhomocysteine (SAH) to 5-methyluridine (ribothymidine) ratio	MIOX	22	50486784	50490648	8.43627240349063e-09	0.0910092363421216	1.12861487206923e-10	0.0012084549061317	0.907782300202614	GCST90200723
metabolites	2'-deoxyuridine to cytidine ratio	CHKB	22	50578959	50601455	9.97141235572974e-05	0.0910092888970278	1.22495084261121e-06	0.0011089373849155	0.907780834643656	GCST90200906
metabolites	2'-deoxyuridine to cytidine ratio	CPT1B	22	50568856	50578681	9.97132347024289e-05	0.0910084876870548	1.23457842143208e-06	0.0011177247005966	0.907772839799224	GCST90200906
metabolites	2'-deoxyuridine to cytidine ratio	CHKB-CPT1B	22	50568869	50582965	9.97132347024289e-05	0.0910084876870548	1.23457842143208e-06	0.0011177247005966	0.907772839799224	GCST90200906
metabolites	2'-deoxyuridine to cytidine ratio	SYCE3	22	50551112	50562919	9.9711933086293e-05	0.09100730289315	1.24881856097905e-06	0.0011307218654028	0.9077610144898	GCST90200906
metabolites	2'-deoxyuridine to cytidine ratio	KLHDC7B	22	50545899	50551023	9.9711666022258e-05	0.0910070610187146	1.25173844257933e-06	0.0011333868956299	0.90775858868119	GCST90200906
metabolites	S-adenosylhomocysteine (SAH) to 5-methyluridine (ribothymidine) ratio	SBF1	22	50443219	50483923	8.4358145269216e-09	0.0910042968434976	1.17886455217094e-10	0.0012626639971219	0.907733030605678	GCST90200723
metabolites	S-adenosylhomocysteine (SAH) to 5-methyluridine (ribothymidine) ratio	PPP6R2	22	50343300	50445090	8.435595308218721e-09	0.0910019319479615	1.2029227225552002e-10	0.0012886178249919	0.907709441671159	GCST90200723
metabolites	2'-deoxyuridine to cytidine ratio	SCO2	22	50523564	50526461	9.97061981941152e-05	0.0910020734595796	1.31148911198007e-06	0.0011879220001729	0.907708986852941	GCST90200906
metabolites	2'-deoxyuridine to cytidine ratio	TYMP	22	50525752	50530326	9.97061981941152e-05	0.0910020734595796	1.31148911198007e-06	0.0011879220001729	0.907708986852941	GCST90200906
metabolites	2'-deoxyuridine to cytidine ratio	CIMAP1B	22	50529710	50532520	9.97061981941152e-05	0.0910020734595796	1.31148911198007e-06	0.0011879220001729	0.907708986852941	GCST90200906
metabolites	2'-deoxyuridine to cytidine ratio	NCAPH2	22	50508213	50524780	9.9705327320247e-05	0.0910012875887336	1.32093386489996e-06	0.0011965424449773	0.907701143705103	GCST90200906
metabolites	2'-deoxyuridine to cytidine ratio	LMF2	22	50502947	50507732	9.9704928173086e-05	0.0910009318463707	1.3252597565203e-06	0.0012004908462164	0.907697547119484	GCST90200906
metabolites	2'-deoxyuridine to cytidine ratio	ADM2	22	50481543	50486440	9.97038625750505e-05	0.0909999625925008	1.33691558208074e-06	0.0012111292880345	0.907687867341307	GCST90200906
metabolites	2'-deoxyuridine to cytidine ratio	MIOX	22	50486784	50490648	9.97038625750505e-05	0.0909999625925008	1.33691558208074e-06	0.0012111292880345	0.907687867341307	GCST90200906
metabolites	Glucuronate to androsterone glucuronide ratio	SLC22A24	11	63077406	63144221	2.7337573710496603e-183	0.0916261686810005	2.1335624986095497e-185	0.0007060202776739	0.907667811041349	GCST90201014
metabolites	Bilirubin (Z,Z) to androsterone glucuronide ratio	SLC22A24	11	63077406	63144221	1.57257997546501e-243	0.0916261686810005	1.2273209382983401e-245	0.0007060202776738	0.907667811041297	GCST90201015
metabolites	Bilirubin (Z,Z) to androsterone glucuronide ratio	SLC22A25	11	63158437	63243599	1.5725703448568e-243	0.0916256075548603	1.23782418383655e-245	0.0007121400356753	0.907662252409493	GCST90201015
metabolites	Glucuronate to androsterone glucuronide ratio	SLC22A25	11	63158437	63243599	2.7337406292961003e-183	0.091625607554855	2.1518212360717e-185	0.0007121400356754	0.907662252409493	GCST90201014
metabolites	Glucuronate to etiocholanolone glucuronide ratio	SLC22A24	11	63077406	63144221	4.90162930968552e-86	0.09162539579512	3.8706047247033403e-88	0.0007144495312161	0.907660154673656	GCST90201019
metabolites	Bilirubin (Z,Z) to androsterone glucuronide ratio	SLC22A10	11	63268022	63311874	1.57256562885877e-243	0.0916253327778457	1.2429675022943801e-245	0.0007151368107361	0.907659530411456	GCST90201015
metabolites	Bilirubin (Z,Z) to androsterone glucuronide ratio	SLC22A9	11	63369725	63410881	1.57256562885877e-243	0.0916253327778457	1.2429675022943801e-245	0.0007151368107361	0.907659530411456	GCST90201015
metabolites	Glucuronate to androsterone glucuronide ratio	SLC22A10	11	63268022	63311874	2.73373243105193e-183	0.0916253327778353	2.1607623296661297e-185	0.0007151368107361	0.907659530411404	GCST90201014
metabolites	Glucuronate to androsterone glucuronide ratio	SLC22A9	11	63369725	63410881	2.73373243105193e-183	0.0916253327778353	2.1607623296661297e-185	0.0007151368107361	0.907659530411404	GCST90201014
metabolites	Glucuronate to etiocholanolone glucuronide ratio	SLC22A25	11	63158437	63243599	4.90159929196029e-86	0.0916248346784421	3.90334238047471e-88	0.0007205691859754	0.907654596135587	GCST90201019
metabolites	Bilirubin (Z,Z) to androsterone glucuronide ratio	MEN1	11	64803510	64811294	1.57255376735449e-243	0.0916246416688343	1.25590378708641e-245	0.0007226741887852	0.907652684142397	GCST90201015
metabolites	Glucuronate to etiocholanolone glucuronide ratio	SLC22A10	11	63268022	63311874	4.90158459262574e-86	0.091624559906063	3.9193736337282504e-88	0.00072356591048	0.90765187418347	GCST90201019
metabolites	Glucuronate to etiocholanolone glucuronide ratio	SLC22A9	11	63369725	63410881	4.90158459262574e-86	0.091624559906063	3.9193736337282504e-88	0.00072356591048	0.90765187418347	GCST90201019
metabolites	Bilirubin (Z,Z) to androsterone glucuronide ratio	PYGM	11	64746389	64759974	1.57254696006728e-243	0.0916242450431259	1.26332788818699e-245	0.0007269998709707	0.907648755085953	GCST90201015
metabolites	Bilirubin (Z,Z) to androsterone glucuronide ratio	SF1	11	64764606	64778786	1.57254696006728e-243	0.0916242450431259	1.26332788818699e-245	0.0007269998709707	0.907648755085953	GCST90201015
metabolites	Bilirubin (Z,Z) to androsterone glucuronide ratio	MAP4K2	11	64784918	64803241	1.57254696006728e-243	0.0916242450431259	1.26332788818699e-245	0.0007269998709707	0.907648755085953	GCST90201015
metabolites	Bilirubin (Z,Z) to androsterone glucuronide ratio	CDC42BPG	11	64823051	64844679	1.5725467899249e-243	0.0916242351298026	1.2635134471314201e-245	0.0007271079876315	0.907648656882518	GCST90201015
metabolites	Bilirubin (Z,Z) to androsterone glucuronide ratio	EHD1	11	64851642	64888372	1.5725467899249e-243	0.0916242351298026	1.2635134471314201e-245	0.0007271079876315	0.907648656882518	GCST90201015
metabolites	Bilirubin (Z,Z) to androsterone glucuronide ratio	SLC22A6	11	62936385	62984967	1.57253781799945e-243	0.0916237123817277	1.2732983261208402e-245	0.0007328091864914	0.90764347843178	GCST90201015
metabolites	Bilirubin (Z,Z) to androsterone glucuronide ratio	RASGRP2	11	64726905	64745456	1.57253606588752e-243	0.0916236102951531	1.2752091983401e-245	0.0007339225638291	0.90764246714102	GCST90201015
metabolites	Glucuronate to androsterone glucuronide ratio	SLC22A8	11	62989154	63017561	2.73367277317662e-183	0.0916233332505165	2.2258258536806e-185	0.0007369440700012	0.9076397226795	GCST90201014
metabolites	Bilirubin (Z,Z) to androsterone glucuronide ratio	SLC22A8	11	62989154	63017561	1.5725313109703e-243	0.0916233332505165	1.28039496241996e-245	0.0007369440700012	0.907639722679448	GCST90201015
metabolites	2'-deoxyuridine to cytidine ratio	SBF1	22	50443219	50483923	9.96984095963991e-05	0.0909950145525046	1.39630228513924e-06	0.0012653325771119	0.907638558158502	GCST90200906
metabolites	Glucuronate to etiocholanolone glucuronide ratio	SLC22A8	11	62989154	63017561	4.90147762690617e-86	0.0916225604124718	4.0360316040554e-88	0.0007453728018565	0.907632066785679	GCST90201019
metabolites	Bilirubin (Z,Z) to androsterone glucuronide ratio	NRXN2	11	64606174	64723197	1.5725103324031898e-243	0.0916221109370198	1.3032744145487202e-245	0.0007502748742487	0.907627614188699	GCST90201015
metabolites	2'-deoxyuridine to cytidine ratio	PPP6R2	22	50343300	50445090	9.969577945591e-05	0.0909926535395423	1.42473471697126e-06	0.0012912837373718	0.907614942208913	GCST90200906
metabolites	Bilirubin (Z,Z) to androsterone glucuronide ratio	TUT1	11	62575045	62591637	1.5724665079419e-243	0.0916195575104564	1.35106984597835e-245	0.0007781230734419	0.907602319416115	GCST90201015
metabolites	Bilirubin (Z,Z) to androsterone glucuronide ratio	SCGB1A1	11	62405103	62423195	1.57243700174612e-243	0.0916178383357793	1.3832496221777902e-245	0.0007968727486889	0.907585288915567	GCST90201015
metabolites	Bilirubin (Z,Z) to androsterone glucuronide ratio	EEF1G	11	62559595	62574086	1.5724284874144299e-243	0.0916173422493457	1.39253544433756e-245	0.000802283170092	0.907580374580572	GCST90201015
metabolites	Bilirubin (Z,Z) to androsterone glucuronide ratio	ASRGL1	11	62337439	62393412	1.57239163748122e-243	0.0916151951927579	1.4327243798705702e-245	0.0008256994140428	0.907559105393162	GCST90201015
metabolites	Sphingomyelin (d17:1/16:0, d18:1/15:0, d16:1/17:0) levels	SGPP1	14	63684216	63728065	1.75172831364019e-05	0.0910260566981641	2.7139361117896e-07	0.001401182539181	0.907554972085906	GCST90200017
metabolites	Bilirubin (Z,Z) to androsterone glucuronide ratio	AHNAK	11	62433542	62556235	1.57236530389597e-243	0.0916136608698225	1.4614440726846102e-245	0.0008424330578729	0.907543906072267	GCST90201015
immune_cell	HLA DR on CD14+ CD16- monocyte	BAK1	6	33572547	33580305	3.3993980254713e-90	0.0895459888782227	1.13299473851746e-91	0.0029754281612855	0.907478582960478	GCST90001988
immune_cell	HLA DR on CD14+ CD16- monocyte	UQCC2	6	33690635	33711727	3.39935291774277e-90	0.0895448006630954	1.1380170856933601e-91	0.0029886580077	0.907466541329206	GCST90001988
immune_cell	HLA DR on CD14+ CD16- monocyte	IP6K3	6	33721315	33750520	3.39934035034209e-90	0.0895444696161533	1.1394163547607e-91	0.0029923439565611	0.907463186427287	GCST90001988
immune_cell	HLA DR on CD14+ CD16- monocyte	LEMD2	6	33771202	33789148	3.39932417035839e-90	0.0895440434075629	1.1412178530371301e-91	0.0029970894559618	0.907458867136468	GCST90001988
metabolites	Sphingomyelin (d17:1/16:0, d18:1/15:0, d16:1/17:0) levels	SYNE2	14	63761899	64226433	1.75152556973984e-05	0.0910155384094369	2.93602883155773e-07	0.0015165911791013	0.907450061552881	GCST90200017
immune_cell	HLA DR on CD14+ CD16- monocyte	ITPR3	6	33620365	33696574	3.39927993622498e-90	0.0895428782044332	1.1461429331124e-91	0.0030100630817772	0.907447058713798	GCST90001988
metabolites	N,N,N-trimethyl-5-aminovalerate levels	PDLIM4	5	132257644	132273454	5.32650416064607e-05	0.0926127325006646	7.93912485810637e-07	0.0013713280136789	0.905961880531564	GCST90200147
metabolites	N,N,N-trimethyl-5-aminovalerate levels	IRF1	5	132440440	132508719	5.32648708474964e-05	0.0926124359654758	7.95760863583775e-07	0.0013745418506937	0.905958961552119	GCST90200147
metabolites	N,N,N-trimethyl-5-aminovalerate levels	SLC22A4	5	132293769	132344206	5.3264377801437e-05	0.0926115839829148	8.01040960346492e-07	0.0013837225975387	0.905950628000784	GCST90200147
metabolites	N,N,N-trimethyl-5-aminovalerate levels	SLC22A5	5	132369710	132395614	5.3264377801437e-05	0.0926115839829148	8.01040960346492e-07	0.0013837225975387	0.905950628000784	GCST90200147
metabolites	N,N,N-trimethyl-5-aminovalerate levels	P4HA2	5	132190094	132295315	5.32634848386749e-05	0.0926100418211773	8.10606967503702e-07	0.0014003554696812	0.905935528617335	GCST90200147
immune_cell	HLA DR on CD14+ CD16- monocyte	HLA-DRA	6	32439872	32445047	3.38985348169456e-90	0.0892945691843605	2.19569538842942e-91	0.0057747898721462	0.904930640943503	GCST90001988
immune_cell	HLA DR on CD14+ monocyte	HLA-DRA	6	32439872	32445047	2.28911393327531e-83	0.0892945691845128	1.48271803900196e-84	0.0057747898721564	0.904930640943322	GCST90001991
immune_cell	HLA DR on CD14+ CD16- monocyte	HLA-DQB1	6	32659467	32668383	3.38984174899145e-90	0.0892942601247876	2.19700172128644e-91	0.0057782310088218	0.904927508866379	GCST90001988
immune_cell	HLA DR on CD14+ monocyte	HLA-DQB1	6	32659467	32668383	2.2891060103683e-83	0.0892942601249424	1.48360018472324e-84	0.005778231008832	0.904927508866225	GCST90001991
immune_cell	HLA DR on CD14+ CD16- monocyte	HLA-DRB5	6	32517345	32530369	3.38979502560368e-90	0.089293029350418	2.2022039578512303e-91	0.0057919347191299	0.904915035930462	GCST90001988
immune_cell	HLA DR on CD14+ monocyte	HLA-DRB5	6	32517345	32530369	2.28907445881046e-83	0.0892930293505702	1.48711317201571e-84	0.0057919347191398	0.904915035930282	GCST90001991
immune_cell	HLA DR on CD14+ CD16- monocyte	HLA-DRB1	6	32577902	32589848	3.38976102425564e-90	0.089292133696449	2.2059897076466702e-91	0.005801907125776	0.904905959177782	GCST90001988
immune_cell	HLA DR on CD14+ monocyte	HLA-DRB1	6	32577902	32589848	2.289051498243e-83	0.0892921336966013	1.48966962840872e-84	0.0058019071257861	0.904905959177602	GCST90001991
immune_cell	HLA DR on CD14+ CD16- monocyte	HLA-DQA1	6	32628179	32647062	3.38975859394409e-90	0.089292069677864	2.2062603013713102e-91	0.0058026199226602	0.904905310399478	GCST90001988
immune_cell	HLA DR on CD14+ monocyte	HLA-DQA1	6	32628179	32647062	2.2890498570924797e-83	0.0892920696780188	1.48985235603067e-84	0.0058026199226701	0.904905310399324	GCST90001991
immune_cell	HLA DR on CD14+ CD16- monocyte	HLA-DQA2	6	32741391	32747198	3.38969892250476e-90	0.0892904978295537	2.21290418910709e-91	0.0058201212245933	0.904889380945851	GCST90001988
immune_cell	HLA DR on CD14+ CD16- monocyte	HLA-DQB2	6	32756094	32763543	3.38969892250476e-90	0.0892904978295537	2.21290418910709e-91	0.0058201212245933	0.904889380945851	GCST90001988
immune_cell	HLA DR on CD14+ monocyte	HLA-DQA2	6	32741391	32747198	2.28900956192222e-83	0.0892904978297085	1.49433886734133e-84	0.0058201212246034	0.904889380945697	GCST90001991
immune_cell	HLA DR on CD14+ monocyte	HLA-DQB2	6	32756094	32763543	2.28900956192222e-83	0.0892904978297085	1.49433886734133e-84	0.0058201212246034	0.904889380945697	GCST90001991
immune_cell	HLA DR on CD14+ CD16- monocyte	BTNL2	6	32393339	32407181	3.38951574714444e-90	0.0892856726756133	2.23329914763e-91	0.0058738455410209	0.904840481783362	GCST90001988
immune_cell	HLA DR on CD14+ monocyte	BTNL2	6	32393339	32407181	2.288885866526e-83	0.0892856726757681	1.50811125720285e-84	0.0058738455410311	0.904840481783208	GCST90001991
immune_cell	HLA DR on CD14+ CD16- monocyte	TSBP1	6	32288526	32371907	3.38939663581885e-90	0.0892825350784985	2.246561141716e-91	0.0059087802316669	0.904808684689832	GCST90001988
immune_cell	HLA DR on CD14+ monocyte	TSBP1	6	32288526	32371907	2.2888054325495796e-83	0.0892825350786533	1.51706687006613e-84	0.0059087802316771	0.904808684689677	GCST90001991
metabolites	X-24544 levels	IL7R	5	35852695	35879603	4.09596870950156e-13	0.0948364755402343	4.0051279405514004e-15	0.0009182893827008	0.904245235076652	GCST90200636
metabolites	X-24544 levels	CAPSL	5	35904288	35938779	4.0959264426050497e-13	0.0948354969088576	4.0496547967342505e-15	0.0009285990521011	0.904235904038628	GCST90200636
metabolites	X-24544 levels	UGT3A1	5	35951006	36001028	4.09585457215166e-13	0.094833832848173	4.12536807603369e-15	0.0009461295706625	0.904220037580751	GCST90200636
metabolites	X-24544 levels	SPEF2	5	35617844	35814611	4.09576438312549e-13	0.0948317446463401	4.2203793999173805e-15	0.00096812832428	0.904200127028968	GCST90200636
metabolites	X-24544 levels	UGT3A2	5	36031828	36071358	4.09574625165732e-13	0.0948313248373357	4.23948033577786e-15	0.0009725509211315	0.904196124241119	GCST90200636
metabolites	Levulinoylcarnitine levels	DHRS4	14	23953713	23969279	3.83723112699611e-15	0.0951236501324051	4.1316777709354304e-17	0.0010151902079219	0.90386115965967	GCST90200247
metabolites	Levulinoylcarnitine levels	CARMIL3	14	24052009	24069734	3.8372113187495904e-15	0.0951231590927337	4.1524801248303104e-17	0.00102034708712	0.903856493820142	GCST90200247
metabolites	Levulinoylcarnitine levels	CPNE6	14	24070837	24078100	3.8372113187495904e-15	0.0951231590927337	4.1524801248303104e-17	0.00102034708712	0.903856493820142	GCST90200247
metabolites	Levulinoylcarnitine levels	DHRS4L2	14	23969874	24006408	3.8371636941584e-15	0.0951219784953707	4.2024948295199304e-17	0.0010327456739107	0.903845275830712	GCST90200247
immune_cell	HLA DR on CD14+ CD16- monocyte	IER3	6	30743199	30744550	3.38563751341194e-90	0.089183513330907	2.66510622028391e-91	0.007011309967872	0.903805176701229	GCST90001988
immune_cell	HLA DR on CD14+ monocyte	IER3	6	30743199	30744550	2.28626695720684e-83	0.089183513331059	1.79970367906907e-84	0.007011309967884	0.903805176701049	GCST90001991
immune_cell	HLA DR on CD14+ CD16- monocyte	FLOT1	6	30727709	30743075	3.3855501408107e-90	0.0891812117863631	2.6748343877367303e-91	0.0070369358668365	0.903781852346811	GCST90001988
immune_cell	HLA DR on CD14+ monocyte	FLOT1	6	30727709	30743075	2.28620795588424e-83	0.0891812117865151	1.80627295522851e-84	0.0070369358668485	0.903781852346631	GCST90001991
metabolites	X-24736 levels	PYROXD2	10	98383565	98415210	0.0027655164362897	0.0924690846145168	2.97692369517943e-05	0.0009863404605642	0.903749289251677	GCST90200647
metabolites	X-24736 levels	HPS1	10	98410939	98446966	0.0027655164362897	0.0924690846145168	2.97692369517943e-05	0.0009863404605642	0.903749289251677	GCST90200647
immune_cell	HLA DR on CD14+ CD16- monocyte	GTF2H4	6	30907522	30914119	3.38506108803271e-90	0.0891683292953189	2.72928609513347e-91	0.0071803723320257	0.903651298372655	GCST90001988
immune_cell	HLA DR on CD14+ CD16- monocyte	VARS2	6	30914205	30926484	3.38506108803271e-90	0.0891683292953189	2.72928609513347e-91	0.0071803723320257	0.903651298372655	GCST90001988
immune_cell	HLA DR on CD14+ monocyte	GTF2H4	6	30907522	30914119	2.28587770635162e-83	0.0891683292954735	1.84304332384939e-84	0.0071803723320382	0.903651298372501	GCST90001991
immune_cell	HLA DR on CD14+ monocyte	VARS2	6	30914205	30926484	2.28587770635162e-83	0.0891683292954735	1.84304332384939e-84	0.0071803723320382	0.903651298372501	GCST90001991
immune_cell	HLA DR on CD14+ CD16- monocyte	DDR1	6	30876421	30900978	3.3850468327959e-90	0.0891679537878708	2.7308732898510204e-91	0.0071845533138667	0.90364749289827	GCST90001988
immune_cell	HLA DR on CD14+ monocyte	DDR1	6	30876421	30900978	2.2858680800177297e-83	0.0891679537880228	1.84411513110071e-84	0.007184553313879	0.903647492898091	GCST90001991
metabolites	X-24736 levels	HPSE2	10	98457077	99235862	0.0027651113254299	0.092458006858003	3.3478494694115e-05	0.0011103959559095	0.903633007365964	GCST90200647
metabolites	Behenoylcarnitine (C22) levels	TMEM150C	4	82483170	82562357	6.03915589117252e-07	0.106487017033108	5.82739457515776e-09	0.0010186058573013	0.892493767366608	GCST90200127
metabolites	Behenoylcarnitine (C22) levels	SCD5	4	82629539	82798796	6.03903647445435e-07	0.106484911350731	5.939420714854051e-09	0.0010383593394582	0.892476119466744	GCST90200127
metabolites	Bilirubin (Z,Z) to androsterone glucuronide ratio	INPP5D	2	233059967	233207903	3.31216610772003e-70	0.108040426264928	4.89928179739926e-72	0.0015892060425379	0.890370367692523	GCST90201015
metabolites	Bilirubin (Z,Z) to androsterone glucuronide ratio	ATG16L1	2	233210051	233295674	3.31209747779947e-70	0.108038187607315	4.96270272676699e-72	0.0016098936684788	0.890351918724201	GCST90201015
metabolites	Bilirubin (Z,Z) to androsterone glucuronide ratio	HJURP	2	233833416	233854566	3.31205508304241e-70	0.108036804721471	5.00187973395382e-72	0.0016226730345058	0.890340522244012	GCST90201015
metabolites	Bilirubin (Z,Z) to androsterone glucuronide ratio	SAG	2	233307816	233347055	3.31201152045787e-70	0.108035383741952	5.04213593090813e-72	0.0016358044274497	0.890328811830597	GCST90201015
metabolites	Bilirubin (Z,Z) to androsterone glucuronide ratio	UGT1A1	2	233760270	233773300	3.3120007494037796e-70	0.108035032398077	5.05208946505697e-72	0.0016390512261535	0.890325916375758	GCST90201015
metabolites	Bilirubin (Z,Z) to androsterone glucuronide ratio	UGT1A9	2	233671898	233773300	3.3119794732362895e-70	0.108034338385116	5.07175077760011e-72	0.0016454646591235	0.890320196955758	GCST90201015
metabolites	Bilirubin (Z,Z) to androsterone glucuronide ratio	UGT1A7	2	233681901	233773300	3.3119794732362895e-70	0.108034338385116	5.07175077760011e-72	0.0016454646591235	0.890320196955758	GCST90201015
metabolites	Bilirubin (Z,Z) to androsterone glucuronide ratio	UGT1A6	2	233691607	233773300	3.3119794732362895e-70	0.108034338385116	5.07175077760011e-72	0.0016454646591235	0.890320196955758	GCST90201015
metabolites	Bilirubin (Z,Z) to androsterone glucuronide ratio	UGT1A5	2	233712907	233773300	3.3119794732362895e-70	0.108034338385116	5.07175077760011e-72	0.0016454646591235	0.890320196955758	GCST90201015
metabolites	Bilirubin (Z,Z) to androsterone glucuronide ratio	UGT1A4	2	233718736	233773300	3.3119794732362895e-70	0.108034338385116	5.07175077760011e-72	0.0016454646591235	0.890320196955758	GCST90201015
metabolites	Bilirubin (Z,Z) to androsterone glucuronide ratio	UGT1A3	2	233729042	233773300	3.3119794732362895e-70	0.108034338385116	5.07175077760011e-72	0.0016454646591235	0.890320196955758	GCST90201015
metabolites	Bilirubin (Z,Z) to androsterone glucuronide ratio	DGKD	2	233354484	233472104	3.31196940311704e-70	0.108034009905221	5.08105657766114e-72	0.00164850016984	0.890317489924926	GCST90201015
metabolites	Bilirubin (Z,Z) to androsterone glucuronide ratio	MROH2A	2	233775679	233833423	3.31192675577615e-70	0.108032618780278	5.12046699770074e-72	0.0016613556741045	0.890306025545618	GCST90201015
metabolites	Bilirubin (Z,Z) to androsterone glucuronide ratio	UGT1A8	2	233617633	233773300	3.31189017070479e-70	0.108031425402115	5.15427527268047e-72	0.0016723837834915	0.890296190814393	GCST90201015
metabolites	Bilirubin (Z,Z) to androsterone glucuronide ratio	UGT1A10	2	233636448	233773300	3.31189017070479e-70	0.108031425402115	5.15427527268047e-72	0.0016723837834915	0.890296190814393	GCST90201015
metabolites	3-hydroxydecanoylcarnitine levels	ABCC1	16	15949138	16143257	0.0195639286694691	0.0915920959430734	0.0001598877816872	0.0007396643318074	0.887944423273963	GCST90200246
metabolites	3-hydroxydecanoylcarnitine levels	KCNH2	7	150944064	150978394	0.0060050768401437	0.10637614984283	7.10470610619896e-05	0.0012496909090655	0.886298035346899	GCST90200246
metabolites	3-hydroxydecanoylcarnitine levels	ATG9B	7	151012209	151024499	0.0060045846997744	0.106367943461058	7.47857282221768e-05	0.0013159260247636	0.886236760086182	GCST90200246
metabolites	3-hydroxydecanoylcarnitine levels	NOS3	7	150991017	151015653	0.0060044929390135	0.106366867093976	7.53131562596271e-05	0.0013252760994793	0.886228050711272	GCST90200246
metabolites	3-hydroxydecanoylcarnitine levels	ASIC3	7	151048292	151052756	0.0060042902347744	0.106363895624975	7.66952271415095e-05	0.001349766995984	0.886205351917125	GCST90200246
metabolites	3-hydroxydecanoylcarnitine levels	CDK5	7	151051517	151057947	0.0060042902347744	0.106363895624975	7.66952271415095e-05	0.001349766995984	0.886205351917125	GCST90200246
metabolites	3-hydroxydecanoylcarnitine levels	SLC4A2	7	151057210	151076527	0.0060042902347744	0.106363895624975	7.66952271415095e-05	0.001349766995984	0.886205351917125	GCST90200246
metabolites	3-hydroxydecanoylcarnitine levels	FASTK	7	151076591	151080866	0.0060042902347744	0.106363895624975	7.66952271415095e-05	0.001349766995984	0.886205351917125	GCST90200246
metabolites	3-hydroxydecanoylcarnitine levels	TMUB1	7	151081082	151083514	0.0060042902347744	0.106363895624975	7.66952271415095e-05	0.001349766995984	0.886205351917125	GCST90200246
metabolites	3-hydroxydecanoylcarnitine levels	ABCB8	7	151028422	151047782	0.0060042571757764	0.106363505804225	7.69189855140595e-05	0.0013537333431904	0.886201584691294	GCST90200246
metabolites	3-hydroxydecanoylcarnitine levels	AGAP3	7	151085831	151144436	0.0060038327247586	0.106356939946901	8.01205199474945e-05	0.0014104607563844	0.886148646052008	GCST90200246
metabolites	Glucuronate to androsterone glucuronide ratio	SELENOW	19	47778677	47784686	0.0004762314899457	0.117862858591854	6.09268198927833e-06	0.0014990804935007	0.880155736742711	GCST90201014
metabolites	Glucuronate to androsterone glucuronide ratio	TPRX1	19	47801232	47819051	0.0004762202982656	0.1178601264982	6.18550033936865e-06	0.0015220528641779	0.880135414839017	GCST90201014
metabolites	Glucuronate to androsterone glucuronide ratio	TPRX2	19	47859235	47861721	0.0004762195719304	0.117859978605488	6.18999959793896e-06	0.001523166813061	0.880134445009923	GCST90201014
metabolites	Glucuronate to androsterone glucuronide ratio	SULT2A1	19	47870467	47886347	0.0004762179712627	0.117859557501969	6.20443819328592e-06	0.0015267399396002	0.880131280148975	GCST90201014
metabolites	Glucuronate to androsterone glucuronide ratio	BSPH1	19	47968046	47992170	0.000476216800392	0.11785919146947	6.21645789391018e-06	0.001529713735486	0.880128661536759	GCST90201014
metabolites	Glucuronate to androsterone glucuronide ratio	CRX	19	47819779	47843330	0.0004762138284224	0.117858584122551	6.23727087745602e-06	0.0015348664782871	0.880124098299862	GCST90201014
metabolites	Bilirubin (Z,Z) to androsterone glucuronide ratio	SELENOW	19	47778677	47784686	0.0005380518115847	0.117854677614486	6.88358214639322e-06	0.0014989763731802	0.880101410618603	GCST90201015
metabolites	Bilirubin (Z,Z) to androsterone glucuronide ratio	TPRX1	19	47801232	47819051	0.0005380390867779	0.117851941273613	6.98844834203629e-06	0.0015219470917536	0.880081084099513	GCST90201015
metabolites	Bilirubin (Z,Z) to androsterone glucuronide ratio	TPRX2	19	47859235	47861721	0.0005380382826965	0.117851795221606	6.99353187032363e-06	0.0015230609870905	0.880080111976737	GCST90201015
metabolites	Bilirubin (Z,Z) to androsterone glucuronide ratio	SULT2A1	19	47870467	47886347	0.0005380364042745	0.117851371373543	7.00984384778233e-06	0.0015266338293858	0.880076948548949	GCST90201015
metabolites	Bilirubin (Z,Z) to androsterone glucuronide ratio	BSPH1	19	47968046	47992170	0.0005380349221596	0.117851024416823	7.02342176148637e-06	0.0015296076676075	0.880074309571648	GCST90201015
metabolites	Bilirubin (Z,Z) to androsterone glucuronide ratio	CRX	19	47819779	47843330	0.00053803185231	0.117850403249054	7.04694026772347e-06	0.0015347598716634	0.880069758086704	GCST90201015
immune_cell	CCR2 on CD14+ CD16- monocyte	KLHL18	3	47282633	47346816	6.10506010526745e-05	0.121521758465843	3.44076209701347e-07	0.0006761093149206	0.877740737541974	GCST90002004
immune_cell	CCR2 on CD14+ CD16- monocyte	KIF9	3	47227998	47283451	6.10495776922601e-05	0.121519729809663	3.52464891552144e-07	0.0006928072549255	0.877726060892827	GCST90002004
immune_cell	CCR2 on CD14+ CD16- monocyte	NBEAL2	3	46979666	47009707	6.10435330052198e-05	0.121507852555208	4.01299447675232e-07	0.0007900147462225	0.877640687866116	GCST90002004
immune_cell	CCR2 on CD14+ CD16- monocyte	SETD2	3	47016428	47164113	6.10427925913566e-05	0.121506388481427	4.07331837267789e-07	0.0008020224572985	0.877630138936846	GCST90002004
immune_cell	CCR2 on CD14+ CD16- monocyte	CCR1	3	46201711	46208378	6.10426700853292e-05	0.121506122539637	4.08471702120995e-07	0.0008042912437511	0.877628135074824	GCST90002004
immune_cell	CCR2 on CD14+ CD16- monocyte	PTH1R	3	46877721	46903799	6.10426426303196e-05	0.121506091929106	4.08575984383482e-07	0.0008044989814413	0.877627957870838	GCST90002004
immune_cell	CCR2 on CD14+ CD16- monocyte	CCDC12	3	46916634	46982010	6.10426426303196e-05	0.121506091929106	4.08575984383482e-07	0.0008044989814413	0.877627957870838	GCST90002004
immune_cell	CCR2 on CD14+ CD16- monocyte	MYL3	3	46835109	46885911	6.10419422560911e-05	0.12150469941724	4.14324175751225e-07	0.0008159409347294	0.877617903381598	GCST90002004
immune_cell	CCR2 on CD14+ CD16- monocyte	CCR3	3	46130890	46266706	6.10412426634965e-05	0.121503287739334	4.20169746781803e-07	0.0008275765827867	0.877607674265469	GCST90002004
immune_cell	HLA DR+ T cell%lymphocyte	DEXI	16	10928891	10942468	7.901058309540461e-61	0.127648374808161	1.71039691326854e-62	0.002754596967222	0.869597028224618	GCST90001620
immune_cell	HLA DR+ T cell%lymphocyte	CIITA	16	10866222	10943021	7.90033635066449e-61	0.127636710943197	1.7667990330190001e-62	0.0028457202246534	0.869517568832161	GCST90001620
immune_cell	HLA DR+ T cell%lymphocyte	TEKT5	16	10627501	10694930	7.900315783939161e-61	0.127636378670106	1.7684057822865398e-62	0.0028483160885638	0.869515305241319	GCST90001620
immune_cell	HLA DR+ T cell%lymphocyte	EMP2	16	10528422	10580689	7.90021057929434e-61	0.127634678998821	1.77662476148529e-62	0.0028615946703027	0.869503726330886	GCST90001620
immune_cell	HLA DR+ T cell%lymphocyte	TVP23A	16	10760919	10818794	7.90005376208658e-61	0.127632145482306	1.7888759065609599e-62	0.0028813876187148	0.869486466898985	GCST90001620
immune_cell	HLA DR+ T cell%lymphocyte	NUBP1	16	10743786	10769353	7.90000909139997e-61	0.127631423789043	1.7923657471910899e-62	0.0028870258047892	0.86948155040618	GCST90001620
immune_cell	HLA DR+ T cell%lymphocyte	CLEC16A	16	10944539	11182186	7.898924270336981e-61	0.127613897574172	1.87711601417404e-62	0.0030239483252517	0.869362154100575	GCST90001620
metabolites	Phenylacetylglutamate levels	TRA2B	3	185914558	185938103	0.0435749099037682	0.0880621938223242	0.0004927810490436	0.0009872111475027	0.866882904077361	GCST90200069
metabolites	1-stearoyl-2-oleoyl-GPI (18:0/18:1) levels	USP1	1	62436041	62451804	2.07305394118295e-13	0.137266847845994	2.19084850603335e-15	0.0014420530005751	0.861291099153222	GCST90200077
metabolites	1-stearoyl-2-oleoyl-GPI (18:0/18:1) levels	DOCK7	1	62454298	62688464	2.07289549262142e-13	0.137256356206508	2.30611210250528e-15	0.0015183752163897	0.861225268576891	GCST90200077
immune_cell	CD62L on monocyte	VAMP4	1	171700160	171743206	0.017861073614126	0.124033556040458	0.0001597165570261	0.0011005593066849	0.856845094481704	GCST90001834
immune_cell	CD62L on monocyte	MYOCOS	1	171600621	171638799	0.0178593349356265	0.124025774343979	0.0001644526175335	0.0011334879768231	0.856816950126038	GCST90001834
immune_cell	CD62L on monocyte	MYOC	1	171635417	171652688	0.0178593349356265	0.124025774343979	0.0001644526175335	0.0011334879768231	0.856816950126038	GCST90001834
immune_cell	CD62L on monocyte	PRRC2C	1	171485530	171593511	0.0178493505059251	0.124053405778853	0.0001681633237257	0.0011601713654961	0.856768909026	GCST90001834
immune_cell	CD62L on monocyte	FIRRM	1	169662007	169855456	0.0178234928327457	0.123944157260058	0.0002633192630363	0.0018225546051169	0.856146476039042	GCST90001834
immune_cell	CD62L on monocyte	SELL	1	169690665	169712202	0.017846386113384	0.123988894435539	0.0002563328176942	0.0017723270765103	0.856136059556872	GCST90001834
immune_cell	CD62L on monocyte	SELE	1	169722640	169764705	0.0178449711731342	0.123984739419928	0.0002602229380445	0.0017994369482555	0.856110629520638	GCST90001834
immune_cell	CD62L on monocyte	SELP	1	169588421	169630193	0.0178446016320512	0.123982972113855	0.0002609102112522	0.0018042237744455	0.856107292268396	GCST90001834
immune_cell	CD62L on monocyte	F5	1	169511951	169586588	0.0178429329081223	0.123978577604313	0.0002669505944167	0.0018463000455044	0.856065238847644	GCST90001834
gut_microbiota	Bifidobacterium ruminantium abundance in stool	ZRANB3	2	135136916	135531228	4.58009261478707e-09	0.143624929764463	1.9599460904319797e-11	0.000606052413322	0.855769013222523	GCST90032229
immune_cell	CD62L on monocyte	XCL1	1	168576605	168582069	0.0180563328763971	0.124335270708016	0.0002533995100177	0.0017363438931817	0.855618653012387	GCST90001834
immune_cell	CD62L on monocyte	XCL2	1	168540768	168543997	0.0180558662776236	0.124333876480122	0.0002547291800581	0.0017455256993353	0.85561000236286	GCST90001834
gut_microbiota	Clostridia abundance in stool	DARS1	2	135905881	135986100	0.0018684550289213	0.143345614749494	8.09990967213604e-06	0.0006128736445643	0.854164956667349	GCST90032321
gut_microbiota	Clostridia abundance in stool	CXCR4	2	136114349	136119177	0.0018684431487619	0.143344627965408	8.1844861238895e-06	0.0006193619735357	0.854159382426171	GCST90032321
immune_cell	FSC-A on T cell	HLA-DQB1	6	32659467	32668383	0.0370025983859139	0.104903495000781	0.0023891892449628	0.006764934981754	0.848939782386589	GCST90001972
immune_cell	FSC-A on T cell	HLA-DRB5	6	32517345	32530369	0.0370014167817288	0.104902236671071	0.0023948245235181	0.0067810467320394	0.848920475291643	GCST90001972
immune_cell	FSC-A on T cell	HLA-DRB1	6	32577902	32589848	0.0369970631198741	0.104897186804551	0.0023986987551635	0.0067925034250117	0.8489145478954	GCST90001972
immune_cell	FSC-A on T cell	HLA-DQA1	6	32628179	32647062	0.0369984705338452	0.104897475154954	0.0023990870780141	0.0067933644073586	0.848911602825828	GCST90001972
metabolites	Glycocholate glucuronide (1) levels	ERC1	12	989998	1495933	0.066866806559602	0.0851806318624752	0.000798681968123	0.0010089676491467	0.846144911960653	GCST90200092
metabolites	Glycocholate glucuronide (1) levels	WNT5B	12	1529854	1647243	0.0668614266912027	0.0851792054279225	0.0008090611531715	0.001022255376013	0.84612805135169	GCST90200092
metabolites	Glycocholate glucuronide (1) levels	FBXL14	12	1565993	1594581	0.0668614266912027	0.0851792054279225	0.0008090611531715	0.001022255376013	0.84612805135169	GCST90200092
metabolites	Phenylacetylglutamate levels	H2BC1	6	25726777	25727345	1.2285568881632599e-12	0.155035941633202	1.68963533263314e-14	0.0021237822204123	0.842840276145141	GCST90200069
metabolites	Phenylacetylglutamate levels	SLC17A3	6	25833066	25882478	1.22853910569294e-12	0.155033697600339	1.7010807782186402e-14	0.0021382257552509	0.842828076643164	GCST90200069
metabolites	Phenylacetylglutamate levels	H2AC1	6	25723397	25726562	1.2285386648920399e-12	0.155033641974113	1.7013644937367e-14	0.0021385837889281	0.842827774235713	GCST90200069
metabolites	Phenylacetylglutamate levels	SLC17A1	6	25781532	25832052	1.22853600832278e-12	0.155033306732237	1.70307435847177e-14	0.0021407415459753	0.842825951720542	GCST90200069
metabolites	Phenylacetylglutamate levels	SLC17A4	6	25753300	25783316	1.2285188087328699e-12	0.155031136255116	1.7141446410023202e-14	0.0021547116452789	0.842814152098359	GCST90200069
metabolites	Phenylacetylglutamate levels	SCGN	6	25652201	25701783	1.22851383580839e-12	0.155030508704177	1.71734539632533e-14	0.0021587508258134	0.842810740468764	GCST90200069
immune_cell	HLA DR+ T cell%lymphocyte	HLA-DRA	6	32439872	32445047	0.0004383320251286	0.158970842918836	2.85093075315492e-05	0.0103312311694931	0.830231084579011	GCST90001620
immune_cell	HLA DR+ T cell%lymphocyte	HLA-DRB5	6	32517345	32530369	0.0004383182233152	0.158965860209777	2.85930586567928e-05	0.0103616071185096	0.830205621389741	GCST90001620
immune_cell	HLA DR+ T cell%lymphocyte	HLA-DRB1	6	32577902	32589848	0.000438310374433	0.158963015874457	2.86417836080766e-05	0.0103792786014895	0.830190753366012	GCST90001620
immune_cell	HLA DR+ T cell%lymphocyte	BTNL2	6	32393339	32407181	0.000438252827044	0.158942483305721	2.89931887199847e-05	0.0105067469402395	0.830083523738276	GCST90001620
metabolites	Tetradecadienedioate (C14:2-DC) levels	ACOT1	14	73537143	73543796	2.45325778320279e-13	0.17150083845841	2.3549975207078503e-15	0.0016380485926076	0.826861112948736	GCST90200239
metabolites	Tetradecadienedioate (C14:2-DC) levels	RIOX1	14	73490933	73493394	2.45323341307578e-13	0.171499134806537	2.3691840438015503e-15	0.0016479661021851	0.826852899091031	GCST90200239
metabolites	Tetradecadienedioate (C14:2-DC) levels	ACOT2	14	73567620	73575658	2.45321710636398e-13	0.171497994846944	2.37867663049734e-15	0.0016546021763555	0.826847402976452	GCST90200239
metabolites	Tetradecadienedioate (C14:2-DC) levels	PNMA1	14	73711783	73714384	2.45321584236322e-13	0.171497906483955	2.3794124402007e-15	0.0016551165659442	0.826846976949853	GCST90200239
metabolites	Tetradecadienedioate (C14:2-DC) levels	ACOT4	14	73591873	73595766	2.45316350818472e-13	0.171494247938345	2.4098776089543503e-15	0.0016764141454074	0.826829337916001	GCST90200239
metabolites	Tetradecadienedioate (C14:2-DC) levels	ACOT6	14	73610945	73619888	2.45316350818472e-13	0.171494247938345	2.4098776089543503e-15	0.0016764141454074	0.826829337916001	GCST90200239
metabolites	Tetradecadienedioate (C14:2-DC) levels	HEATR4	14	73478484	73558947	2.45313340872313e-13	0.17149214376367	2.42739933572198e-15	0.0016886632279968	0.826819193008086	GCST90200239
metabolites	Tetradecadienedioate (C14:2-DC) levels	MIDEAS	14	73715122	73790285	2.45311023960697e-13	0.171490524071327	2.4408867172723603e-15	0.0016980919819499	0.826811383946476	GCST90200239
metabolites	Tetradecadienedioate (C14:2-DC) levels	DNAL1	14	73644875	73703732	2.45306120049448e-13	0.171487095875167	2.46943373721896e-15	0.0017180486226193	0.826794855501967	GCST90200239
metabolites	Hexadecenedioate (C16:1-DC) levels	SPX	12	21526296	21541249	5.42129512980073e-91	0.17877479444163	9.37964049741852e-93	0.0030848863264075	0.818140319231958	GCST90200164
metabolites	Hexadecenedioate (C16:1-DC) levels	GYS2	12	21536107	21604917	5.42112996906091e-91	0.178769348035079	9.47173954697081e-93	0.0031152575262452	0.818115394438681	GCST90200164
metabolites	Hexadecenedioate (C16:1-DC) levels	LDHB	12	21635340	21757890	5.420879025998481e-91	0.178761072836381	9.61167363516724e-93	0.0031614031290215	0.818077524034601	GCST90200164
metabolites	Hexadecenedioate (C16:1-DC) levels	SLCO1A2	12	21264600	21419676	5.42073246390068e-91	0.17875623974608	9.69340147140568e-93	0.0031883542480481	0.818055406005863	GCST90200164
metabolites	Hexadecenedioate (C16:1-DC) levels	SLCO1B1	12	21131120	21241074	5.420404869254451e-91	0.178745436854126	9.87607899867489e-93	0.0032485952137639	0.818005967932113	GCST90200164
metabolites	Hexadecenedioate (C16:1-DC) levels	SLCO1B3-SLCO1B7	12	20815674	21090245	5.420054198338831e-91	0.178733872989891	1.0071624611097399e-92	0.0033130796454833	0.817953047364612	GCST90200164
metabolites	Palmitoleoylcarnitine (C16:1) levels	PDLIM4	5	132257644	132273454	0.103033528793416	0.0873466701264114	0.0015357090222623	0.0012938293627443	0.806790262695166	GCST90200110
metabolites	Palmitoleoylcarnitine (C16:1) levels	P4HA2	5	132190094	132295315	0.102972714606842	0.087351749219748	0.001567122394937	0.0013213219869862	0.806787091791487	GCST90200110
metabolites	Palmitoleoylcarnitine (C16:1) levels	SLC22A4	5	132293769	132344206	0.103012056962787	0.0873521861431825	0.001549194423041	0.0013056184094682	0.806780944061521	GCST90200110
metabolites	Palmitoleoylcarnitine (C16:1) levels	SLC22A5	5	132369710	132395614	0.103012056962787	0.0873521861431825	0.001549194423041	0.0013056184094682	0.806780944061521	GCST90200110
metabolites	1-stearoyl-2-oleoyl-GPI (18:0/18:1) levels	LIPG	18	49560699	49599185	0.0956233621161823	0.0959265104758047	0.0011826888386062	0.0011783773474444	0.806089061221963	GCST90200077
metabolites	1-stearoyl-2-oleoyl-GPI (18:0/18:1) levels	C18orf32	18	49477243	49487256	0.0956754289926263	0.0959096034368083	0.0011711636897636	0.0011659694426591	0.806077834438143	GCST90200077
metabolites	1-stearoyl-2-oleoyl-GPI (18:0/18:1) levels	RPL17-C18orf32	18	49481681	49492479	0.0956754289926263	0.0959096034368083	0.0011711636897636	0.0011659694426591	0.806077834438143	GCST90200077
metabolites	1-stearoyl-2-oleoyl-GPI (18:0/18:1) levels	RPL17	18	49488346	49492564	0.095674242887149	0.095909685988416	0.0011744840217485	0.0011693135665723	0.806072273536114	GCST90200077
metabolites	Caproate (6:0) levels	CFAP20DC	3	58717365	59050084	0.0944807877086771	0.100743005498126	0.0013591291617038	0.0014411929322282	0.801975884699265	GCST90200450
metabolites	Caproate (6:0) levels	ACADM	1	75724431	75787575	2.43128719113817e-13	0.206788203861927	2.2010126747338002e-15	0.0018641132394902	0.791347682898338	GCST90200450
metabolites	X-12822 levels	DNMBP	10	99875577	100009947	0.11957742606182	0.0872783732259718	0.0010562070857723	0.0007630017904196	0.791324991836016	GCST90200507
metabolites	X-12822 levels	ABCC2	10	99782640	99852594	0.119572140193007	0.0872799165457513	0.0010623640636959	0.0007675437669824	0.791318035430563	GCST90200507
metabolites	X-12822 levels	CUTC	10	99702558	99756187	0.119567691255682	0.0872781454940093	0.0010743721605913	0.0007763223115169	0.7913034687782	GCST90200507
metabolites	Caproate (6:0) levels	SLC44A5	1	75202129	75611114	2.43107174296306e-13	0.206769879354103	2.30500547817203e-15	0.0019525629117887	0.791277557733861	GCST90200450
immune_cell	HLA DR on CD14+ monocyte	RPP21	6	30345125	30346884	4.1542526040837396e-18	0.213788949346555	2.66987394859405e-19	0.0137321605949723	0.772478890058473	GCST90001991
immune_cell	HLA DR on CD14+ monocyte	TRIM39	6	30325880	30344265	4.1542027603047795e-18	0.213786384252385	2.67217336263361e-19	0.0137439940872706	0.772469621660347	GCST90001991
immune_cell	HLA DR on CD14+ monocyte	TRIM39-RPP21	6	30328907	30346854	4.15416520883015e-18	0.213784451753071	2.67390570295177e-19	0.0137529092436801	0.772462639003247	GCST90001991
immune_cell	HLA DR on CD14+ CD16- monocyte	RPP21	6	30345125	30346884	1.61728108481581e-19	0.21632822965381	1.0394015596593701e-20	0.0138953832411312	0.769776387105061	GCST90001988
immune_cell	HLA DR on CD14+ CD16- monocyte	TRIM39	6	30325880	30344265	1.61726144979122e-19	0.21632560326428	1.04029659020044e-20	0.0139073553024947	0.769767041433223	GCST90001988
immune_cell	HLA DR on CD14+ CD16- monocyte	TRIM39-RPP21	6	30328907	30346854	1.61724665709375e-19	0.216323624586557	1.04097089116503e-20	0.0139163748522809	0.769760000561159	GCST90001988
metabolites	X-17438 levels	PRL	6	22287244	22302826	0.14306989474308	0.0910177824724592	0.0017211423774411	0.0010873202283672	0.763103860178653	GCST90200545
metabolites	X-12822 levels	H2BC1	6	25726777	25727345	3.36043259496213e-53	0.235321825648648	4.62160580440746e-55	0.0032287685744555	0.761449405776893	GCST90200507
metabolites	X-12822 levels	SLC17A3	6	25833066	25882478	3.36035876739248e-53	0.235316655707582	4.65287729193257e-55	0.0032506673019055	0.761432676990509	GCST90200507
metabolites	X-12822 levels	H2AC1	6	25723397	25726562	3.36035693733123e-53	0.235316527553441	4.65365245949309e-55	0.0032512101345136	0.761432262312039	GCST90200507
metabolites	X-12822 levels	SLC17A2	6	25906892	25930815	3.3603481390551803e-53	0.235315911434437	4.6573791862785194e-55	0.0032538198784247	0.761430268687145	GCST90200507
metabolites	X-12822 levels	SLC17A1	6	25781532	25832052	3.36034590813871e-53	0.23531575520951	4.65832414595614e-55	0.0032544816126774	0.761429763177818	GCST90200507
metabolites	X-12822 levels	TRIM38	6	25962777	25991231	3.36034277191353e-53	0.235315535588311	4.65965257145548e-55	0.0032554118795195	0.76142905253217	GCST90200507
metabolites	X-12822 levels	SLC17A4	6	25753300	25783316	3.36027450175586e-53	0.235310754817477	4.68857008011342e-55	0.0032756621679053	0.761413583014624	GCST90200507
metabolites	X-12822 levels	SCGN	6	25652201	25701783	3.36025385619204e-53	0.235309309065589	4.6973150177169396e-55	0.0032817860532815	0.761408904881124	GCST90200507
metabolites	S-adenosylhomocysteine (SAH) to 5-methyluridine (ribothymidine) ratio	SLCO3A1	15	91853708	92172435	0.163634353580906	0.0769581179435428	0.003041235247955	0.0014227598840996	0.754943533343496	GCST90200723
metabolites	Levulinoylcarnitine levels	PLAA	9	26903372	26947490	0.143402929400357	0.0974307086975258	0.0027838560796697	0.0018838603836333	0.754498645438814	GCST90200247
metabolites	Levulinoylcarnitine levels	CAAP1	9	26840685	26892819	0.14335593554636	0.0974238564587729	0.0028206305775188	0.0019093391628646	0.754490238254483	GCST90200247
metabolites	Caffeic acid sulfate levels	H2BC1	6	25726777	25727345	0.0104217124884288	0.232658447573589	0.0001438151970249	0.0032030518310442	0.753572972909913	GCST90200093
metabolites	Caffeic acid sulfate levels	SLC17A3	6	25833066	25882478	0.0104213751578257	0.232651492278613	0.0001447835037088	0.0032246768410319	0.753557672218821	GCST90200093
metabolites	Caffeic acid sulfate levels	SLC17A1	6	25781532	25832052	0.0104212337057522	0.232649132751208	0.0001449510106396	0.0032284274595732	0.753556255072827	GCST90200093
metabolites	Caffeic acid sulfate levels	SLC17A2	6	25906892	25930815	0.0104214257470286	0.232651129466244	0.0001449242798953	0.0032277988708552	0.753554721635977	GCST90200093
metabolites	Caffeic acid sulfate levels	SLC17A4	6	25753300	25783316	0.0104210118293066	0.232644498647242	0.0001458889928516	0.0032493721092192	0.75353922842138	GCST90200093
immune_cell	CCR2 on CD14+ CD16- monocyte	CNTN1	12	40692431	41072415	0.0458639772881384	0.198738943375723	0.0005193710939824	0.0022430255795685	0.752634682662588	GCST90002004
immune_cell	CCR2 on CD14+ CD16- monocyte	MUC19	12	40393395	40570832	0.0458492270259573	0.198696922880818	0.0005365072008399	0.0023175367527229	0.752599806139662	GCST90002004
metabolites	X-24736 levels	FBXL20	17	39252663	39402523	0.131952988451721	0.113728677598449	0.0012808774374679	0.0010964532914441	0.751941003220917	GCST90200647
metabolites	X-24736 levels	MED1	17	39404285	39451272	0.131945791592096	0.113733993136983	0.001284646690033	0.0010998141622648	0.751935754418623	GCST90200647
metabolites	X-24736 levels	CDK12	17	39461437	39567559	0.131904806671008	0.113715776713954	0.0013231198242844	0.0011331488177097	0.751923147973044	GCST90200647
metabolites	X-24544 levels	SGIP1	1	66533267	66751139	0.166579291773348	0.0832639879938065	0.0016467866871512	0.0008156627494326	0.747694270796262	GCST90200636
metabolites	X-21283 levels	MARCHF6	5	10353695	10440388	0.152195659734723	0.101068108778597	0.0023040893988563	0.0015226405430091	0.742909501544814	GCST90200575
metabolites	X-21283 levels	CMBL	5	10275875	10307974	0.152161817254335	0.101050466880995	0.0023561187542825	0.001557266687149	0.742874330423239	GCST90200575
metabolites	X-21283 levels	CCT5	5	10249929	10266389	0.152149321972831	0.101051416045006	0.0023706861936481	0.0015670851177885	0.742861490670726	GCST90200575
metabolites	X-21283 levels	ATPSCKMT	5	10225507	10249897	0.152101248484241	0.101044688183983	0.0024180944568779	0.0015989726479752	0.742836996226922	GCST90200575
metabolites	Phenylacetylglutamate levels	CCDC71L	7	106654360	106661158	0.152243196973959	0.10994237339642	0.0014424940468267	0.0010343432139441	0.73533759236885	GCST90200069
metabolites	Citrulline levels	CPS1	2	210477682	210679107	0.224345517367187	0.0727866836563226	0.0020631566406917	0.0006623693385038	0.700142272997295	GCST90200403
metabolites	Citrulline levels	LANCL1	2	210427131	210477652	0.224490046715216	0.0727475066710823	0.0019949552239983	0.0006394773526091	0.700128014037094	GCST90200403
metabolites	1-stearoyl-2-oleoyl-GPI (18:0/18:1) levels	SEH1L	18	12947133	12987667	0.234105780214562	0.0632402693696981	0.0071262505365365	0.0019181167717806	0.693609583107423	GCST90200077
metabolites	1-stearoyl-2-oleoyl-GPI (18:0/18:1) levels	CEP192	18	12991315	13125053	0.234106681983439	0.0632374921561918	0.0071297877431493	0.0019189803221656	0.693607057795054	GCST90200077
metabolites	1-stearoyl-2-oleoyl-GPI (18:0/18:1) levels	PTPN2	18	12785478	12929643	0.234036249053553	0.0632659990002252	0.0072128069179754	0.0019428712314658	0.693542073796781	GCST90200077
metabolites	X-24970 levels	TBX20	7	35202430	35254100	0.157612253478175	0.156510620969262	0.0024159570512748	0.0023922600048852	0.681068908496404	GCST90200641
immune_cell	CD28- CD8dim %CD8dim	TSBP1	6	32288526	32371907	0.185095535164861	0.116787126714413	0.0123236652371185	0.0077689094919995	0.678024763391608	GCST90001662
immune_cell	CD28- CD8dim %CD8dim	BTNL2	6	32393339	32407181	0.185425795322776	0.116838923829162	0.0122726714154754	0.0077263738866225	0.677736235545964	GCST90001662
immune_cell	SSC-A on HLA DR+ CD8br	MSH5	6	31739677	31762676	0.210447652886178	0.100699935841864	0.0171932005851598	0.0082203720528701	0.663438838633928	GCST90002086
immune_cell	SSC-A on HLA DR+ CD8br	MSH5-SAPCD1	6	31740020	31764851	0.210447652886178	0.100699935841864	0.0171932005851598	0.0082203720528701	0.663438838633928	GCST90002086
immune_cell	SSC-A on HLA DR+ CD8br	SAPCD1	6	31762656	31764851	0.211018477387743	0.100729205845317	0.0170410804417753	0.0081278914173776	0.663083344907787	GCST90002086
immune_cell	SSC-A on HLA DR+ CD8br	VWA7	6	31765590	31777328	0.211239822083406	0.100744612106464	0.0169986595665156	0.0081003809025844	0.66291652534103	GCST90002086
immune_cell	SSC-A on HLA DR+ CD8br	VARS1	6	31777518	31795950	0.21145312675336	0.100789482742948	0.0169685496594865	0.0080814601980006	0.662707380646205	GCST90002086
immune_cell	SSC-A on HLA DR+ CD8br	LSM2	6	31797392	31806987	0.211992627104402	0.100873847848469	0.0167417801681995	0.0079597271915093	0.66243201768742	GCST90002086
immune_cell	SSC-A on HLA DR+ CD8br	HSPA1A	6	31815543	31817994	0.21229648398674	0.100862281866566	0.0166177484733585	0.0078884863523995	0.662334999320935	GCST90002086
immune_cell	SSC-A on HLA DR+ CD8br	HSPA1L	6	31809619	31815788	0.212253405903957	0.100870104026771	0.0166432666313191	0.007902828274913	0.66233039516304	GCST90002086
immune_cell	SSC-A on HLA DR+ CD8br	HSPA1B	6	31827738	31830254	0.212655093076624	0.100823939857044	0.0165024165689753	0.0078174965260745	0.662201053971281	GCST90002086
metabolites	Caffeine to paraxanthine ratio	PPP6R2	22	50343300	50445090	0.263086572995689	0.0705223477137384	0.0037569603469547	0.0010004653283233	0.661633653615294	GCST90200978
metabolites	Caffeine to paraxanthine ratio	SBF1	22	50443219	50483923	0.263327128459326	0.0704891121978028	0.0036851994890132	0.0009798628936299	0.661518696960228	GCST90200978
metabolites	Caffeine to paraxanthine ratio	NCAPH2	22	50508213	50524780	0.263636998744821	0.0704940098903795	0.0034899935870225	0.000926576354199	0.661452421423578	GCST90200978
metabolites	Caffeine to paraxanthine ratio	LMF2	22	50502947	50507732	0.263625800269674	0.0704962351663367	0.0035012972414097	0.0009296682211005	0.661446999101479	GCST90200978
metabolites	Caffeine to paraxanthine ratio	ADM2	22	50481543	50486440	0.263597863512636	0.0704973824035496	0.003531779414903	0.0009379350501928	0.661435039618719	GCST90200978
metabolites	Caffeine to paraxanthine ratio	MIOX	22	50486784	50490648	0.263597863512636	0.0704973824035496	0.003531779414903	0.0009379350501928	0.661435039618719	GCST90200978
metabolites	Caffeine to paraxanthine ratio	SCO2	22	50523564	50526461	0.263716186732431	0.0704895897088005	0.0034660306152382	0.0009198329389112	0.661408360004618	GCST90200978
metabolites	Caffeine to paraxanthine ratio	TYMP	22	50525752	50530326	0.263716186732431	0.0704895897088005	0.0034660306152382	0.0009198329389112	0.661408360004618	GCST90200978
metabolites	Caffeine to paraxanthine ratio	CIMAP1B	22	50529710	50532520	0.263716186732431	0.0704895897088005	0.0034660306152382	0.0009198329389112	0.661408360004618	GCST90200978
immune_cell	SSC-A on HLA DR+ CD8br	SLC44A4	6	31863192	31879198	0.21555936539416	0.0989981575455025	0.0166111901167533	0.0076222710863605	0.661209015857224	GCST90002086
immune_cell	SSC-A on HLA DR+ CD8br	NEU1	6	31857063	31862905	0.215564694481321	0.0990042145715882	0.0166063539636119	0.00762032814211	0.661204408841369	GCST90002086
immune_cell	SSC-A on HLA DR+ CD8br	EHMT2	6	31879758	31897723	0.216239476816477	0.0991137559065459	0.0165495199250666	0.0075788972528357	0.660518350099075	GCST90002086
immune_cell	SSC-A on HLA DR+ CD8br	C2	6	31897785	31945674	0.216819849737584	0.0991485704652887	0.0165701114376589	0.0075706725618028	0.659890795797666	GCST90002086
immune_cell	SSC-A on HLA DR+ CD8br	ZBTB12	6	31899613	31902086	0.216964097085579	0.0991644755120853	0.0164937376135852	0.0075319429954987	0.659845746793252	GCST90002086
gut_microbiota	UBA1033 sp001695555 abundance in stool	TSBP1	6	32288526	32371907	0.250920887897862	0.0764719479308976	0.0112081086176222	0.0034092612693319	0.657989794284286	GCST90032590
gut_microbiota	UBA1033 sp001695555 abundance in stool	RNF5	6	32178405	32180793	0.250953068354609	0.076473965701458	0.0111829966089304	0.0034012608885557	0.657988708446447	GCST90032590
gut_microbiota	UBA1033 sp001695555 abundance in stool	PPT2	6	32146580	32163679	0.250943591765479	0.0764756119633984	0.0111904335331689	0.0034037293850962	0.657986633352857	GCST90032590
gut_microbiota	UBA1033 sp001695555 abundance in stool	PRRT1	6	32148323	32153083	0.250943591765479	0.0764756119633984	0.0111904335331689	0.0034037293850962	0.657986633352857	GCST90032590
gut_microbiota	UBA1033 sp001695555 abundance in stool	AGER	6	32180963	32184344	0.250926020528143	0.0764725358203876	0.0112068341476391	0.0034088292894224	0.657985780214408	GCST90032590
gut_microbiota	UBA1033 sp001695555 abundance in stool	PBX2	6	32184733	32190202	0.250926020528143	0.0764725358203876	0.0112068341476391	0.0034088292894224	0.657985780214408	GCST90032590
gut_microbiota	UBA1033 sp001695555 abundance in stool	GPSM3	6	32190766	32195523	0.250926020528143	0.0764725358203876	0.0112068341476391	0.0034088292894224	0.657985780214408	GCST90032590
gut_microbiota	UBA1033 sp001695555 abundance in stool	NOTCH4	6	32194843	32224111	0.250926020528143	0.0764725358203876	0.0112068341476391	0.0034088292894224	0.657985780214408	GCST90032590
gut_microbiota	UBA1033 sp001695555 abundance in stool	FKBPL	6	32128697	32131070	0.250917540508788	0.0764732248793804	0.0112171366057782	0.0034121154751921	0.657979982530861	GCST90032590
gut_microbiota	UBA1033 sp001695555 abundance in stool	PPT2-EGFL8	6	32153845	32171978	0.250935799946179	0.0764742556171785	0.0112076166275206	0.0034090115814934	0.657973316227628	GCST90032590
gut_microbiota	UBA1033 sp001695555 abundance in stool	EGFL8	6	32163918	32168453	0.250935799946179	0.0764742556171785	0.0112076166275206	0.0034090115814934	0.657973316227628	GCST90032590
gut_microbiota	UBA1033 sp001695555 abundance in stool	AGPAT1	6	32168205	32178096	0.250935799946179	0.0764742556171785	0.0112076166275206	0.0034090115814934	0.657973316227628	GCST90032590
gut_microbiota	UBA1033 sp001695555 abundance in stool	ATF6B	6	32115264	32128253	0.250859090920502	0.0764670577037738	0.0112928264513682	0.0034357084413134	0.657945316483043	GCST90032590
immune_cell	CD28- CD8dim %CD8dim	ASIC2	17	33013087	34174964	0.299929124740925	0.0409818217477659	0.0040669260622173	0.0005491533508875	0.654472974098204	GCST90001662
metabolites	Hexadecenedioate (C16:1-DC) levels	RMI2	16	11249619	11381662	0.281155021709872	0.0669186478288871	0.0063907283741901	0.0015146384424241	0.644020963644627	GCST90200164
metabolites	Hexadecenedioate (C16:1-DC) levels	PRM1	16	11280841	11281330	0.281414724836744	0.0669049238270655	0.0062968913582315	0.0014906150615799	0.643892844916379	GCST90200164
metabolites	Hexadecenedioate (C16:1-DC) levels	TNP2	16	11267748	11269533	0.281492944273541	0.0669019531525097	0.0062698861231196	0.0014837147418009	0.643851501709029	GCST90200164
metabolites	Hexadecenedioate (C16:1-DC) levels	PRM3	16	11273199	11273629	0.281492944273541	0.0669019531525097	0.0062698861231196	0.0014837147418009	0.643851501709029	GCST90200164
metabolites	Hexadecenedioate (C16:1-DC) levels	PRM2	16	11275639	11276480	0.281492944273541	0.0669019531525097	0.0062698861231196	0.0014837147418009	0.643851501709029	GCST90200164
gut_microbiota	Monoglobus pectinilyticus abundance in stool	VIM	10	17228241	17237593	0.29517426595027	0.061543808926393	0.0021859737848205	0.0004493688792854	0.640646582459231	GCST90032481
gut_microbiota	Monoglobus pectinilyticus abundance in stool	ST8SIA6	10	17315421	17454595	0.295071945911519	0.061573381034554	0.0022707142604068	0.0004674293053891	0.640616529488131	GCST90032481
immune_cell	SSC-A on HLA DR+ CD8br	GABBR1	6	29555629	29633976	0.260755518316135	0.0806766707552704	0.016336808974763	0.0050481687902518	0.637182833163579	GCST90002086
metabolites	X-24970 levels	FGF14	13	101710804	102402457	0.284758354298729	0.0792856112991086	0.0043791960465541	0.0012130011873102	0.630363837168298	GCST90200641
metabolites	X-13723 levels	SLC16A10	6	111087503	111231194	0.324152957835228	0.0648229974303064	0.0029156654599094	0.0005769894709416	0.607531389803615	GCST90200525
metabolites	X-13723 levels	RPF2	6	110982015	111028263	0.32445549094111	0.0648099935670396	0.00273341151613	0.0005399244164921	0.607461179559229	GCST90200525
metabolites	X-13723 levels	GTF3C6	6	110958477	110968586	0.324561971867247	0.0648029422956575	0.0027041210971877	0.0005338383370491	0.607397126402859	GCST90200525
immune_cell	SSC-A on HLA DR+ CD8br	OR2I1	6	29550407	29557773	0.295238139195205	0.0791926973147614	0.0184517164735569	0.0049433428688676	0.602174104147609	GCST90002086
immune_cell	SSC-A on HLA DR+ CD8br	UBD	6	29555515	29559732	0.295238139195205	0.0791926973147614	0.0184517164735569	0.0049433428688676	0.602174104147609	GCST90002086
immune_cell	SSC-A on HLA DR+ CD8br	OR2H2	6	29585121	29590500	0.295350414824832	0.0791761159065222	0.0184233117359906	0.0049328114544057	0.60211734607825	GCST90002086
immune_cell	SSC-A on HLA DR+ CD8br	MAS1L	6	29486697	29487956	0.295514563204329	0.0791434006852776	0.0183588998265705	0.0049107784668241	0.602072357816999	GCST90002086
immune_cell	SSC-A on HLA DR+ CD8br	OR11A1	6	29425504	29457071	0.295780646252886	0.0791479460253143	0.0182342600447333	0.0048732861851954	0.601963861491871	GCST90002086
immune_cell	SSC-A on HLA DR+ CD8br	OR2H1	6	29457155	29464328	0.295767229856315	0.0791531529732271	0.0182419244052434	0.0048758796838159	0.601961813081398	GCST90002086
immune_cell	CD19 on IgD- CD24-	PROSER2	10	11823339	11872277	0.279860653311722	0.12247996652099	0.0047132323562651	0.0020568195909467	0.590889328220076	GCST90001731
immune_cell	CD19 on IgD- CD24-	ECHDC3	10	11742366	11764139	0.280145462757227	0.122524768858016	0.0045502669933175	0.0019842024921751	0.590795298899265	GCST90001731
metabolites	X-13723 levels	MALRD1	10	19048801	19790401	0.352958250382361	0.0601679650709742	0.0061376816061899	0.0010404792310965	0.579695623709379	GCST90200525
metabolites	X-24544 levels	SLC27A2	15	50182196	50236445	0.342936770831975	0.0737679216305509	0.0030492708392716	0.0006501219576044	0.579595914740598	GCST90200636
metabolites	X-24544 levels	GABPB1	15	50275389	50355440	0.342993269319393	0.0737505835925594	0.0030809125449096	0.0006566641641125	0.579518570379025	GCST90200636
metabolites	X-24544 levels	HDC	15	50241947	50265965	0.343066364168851	0.0737631022381659	0.0030183249825423	0.0006431785122691	0.579509030098171	GCST90200636
metabolites	X-13723 levels	PLXDC2	10	19815943	20289856	0.35520523797237	0.0599628851381492	0.0053501240030347	0.0008973789657104	0.578584373920736	GCST90200525
metabolites	X-24970 levels	GNG7	19	2511214	2702724	0.160644419734859	0.18850957907517	0.0440652178862443	0.0516893870344601	0.555091396269266	GCST90200641
immune_cell	HLA DR+ T cell%lymphocyte	MBD3	19	1573596	1592869	0.0486434096328313	0.283570965851775	0.0165253837012349	0.0963120529241256	0.554948187890033	GCST90001620
immune_cell	HLA DR+ T cell%lymphocyte	UQCR11	19	1597154	1605500	0.0486434096328313	0.283570965851775	0.0165253837012349	0.0963120529241256	0.554948187890033	GCST90001620
immune_cell	HLA DR+ T cell%lymphocyte	TCF3	19	1609291	1652911	0.0486631062380192	0.283704368556734	0.0165563256955738	0.0964987415574503	0.554577457952222	GCST90001620
immune_cell	HLA DR+ T cell%lymphocyte	ONECUT3	19	1753506	1780988	0.0486971932236639	0.283930102043345	0.01660139747457	0.0967706964901015	0.554000610768319	GCST90001620
metabolites	Cholate to phosphate ratio	CDIP1	16	4510619	4538828	0.375531635572552	0.0661689747181498	0.007802168550043	0.0013692570627921	0.549127964096463	GCST90200831
metabolites	Cholate to phosphate ratio	HMOX2	16	4474246	4510352	0.375762518999229	0.0661494887715599	0.0077181702447753	0.0013532217600927	0.549016600224343	GCST90200831
metabolites	Cholate to phosphate ratio	NMRAL1	16	4461684	4495763	0.376092558519634	0.0661303555176413	0.0076248148217813	0.0013352235865061	0.548817047554437	GCST90200831
metabolites	Cholate to phosphate ratio	DNAJA3	16	4425805	4456775	0.37627989187519	0.0661100517493289	0.0075204257623492	0.001315804595083	0.548773826018049	GCST90200831
metabolites	Cholate to phosphate ratio	CORO7	16	4354542	4425705	0.376963601444089	0.0660957741490437	0.0073341922643502	0.0012804740944269	0.54832595804809	GCST90200831
metabolites	Cholate to phosphate ratio	CORO7-PAM16	16	4340251	4420494	0.377140333799719	0.0660938820303798	0.0072936304298038	0.0012727274837421	0.548199426256355	GCST90200831
metabolites	Cholate to phosphate ratio	VASN	16	4371848	4383538	0.377297779849977	0.0660934355840226	0.007173320236648	0.0012511101755606	0.548184354153792	GCST90200831
metabolites	Cholate to phosphate ratio	PAM16	16	4331549	4355607	0.37744996194696	0.0660778784011538	0.0071296004293721	0.0012426549599353	0.548099904262579	GCST90200831
metabolites	Phenylacetylglutamate levels	FAM20C	7	192034	260772	0.272492797641833	0.132170735086689	0.0318219485246363	0.0154266453656814	0.54808787338116	GCST90200069
metabolites	X-24970 levels	GADD45B	19	2476122	2478805	0.163189091707845	0.193770127758275	0.0478499692689349	0.0567970324620038	0.538393778802941	GCST90200641
gut_microbiota	CAG-877 abundance in stool	MC2R	18	13882043	13915707	0.349156211217315	0.108034785987377	0.0048674443577093	0.0015007044872628	0.536440853950336	GCST90032307
immune_cell	CCR2 on CD14+ CD16- monocyte	FAM20C	7	192034	260772	0.263277260292981	0.15874058806792	0.0293352413263276	0.0176792513545783	0.530967658958194	GCST90002004
immune_cell	CCR2 on CD14+ CD16- monocyte	FOXL3	7	290170	294422	0.263533429528631	0.158957564827757	0.0294278066787016	0.0177420328126178	0.530339166152292	GCST90002004
metabolites	Glucuronate to androsterone glucuronide ratio	SRD5A2	2	31522480	31580941	0.401453897123172	0.0677304391691882	0.0055470140473338	0.0009306092796297	0.524338040380677	GCST90201014
metabolites	2'-deoxyuridine to cytidine ratio	CASQ2	1	115698038	115837921	0.405615672294498	0.0658963042432741	0.0054647058748901	0.0008825744681441	0.522140743119194	GCST90200906
metabolites	2'-deoxyuridine to cytidine ratio	NHLH2	1	115836377	115843917	0.40594652212937	0.0658922249714765	0.0053292716457455	0.0008598143334905	0.521972166919917	GCST90200906
metabolites	X-24970 levels	SMIM31	4	164754064	164803795	0.417388170713433	0.055478958684508	0.0059331147722577	0.0007834215151419	0.520416334314659	GCST90200641
metabolites	X-24970 levels	LMNB2	19	2427638	2456992	0.166342750673523	0.199956378707644	0.0520572214425421	0.0625562271131713	0.519087422063119	GCST90200641
metabolites	X-24970 levels	TIMM13	19	2425625	2427588	0.166397194954687	0.200070123011766	0.0521449657335881	0.0626768266990579	0.518710889600901	GCST90200641
metabolites	X-24736 levels	MYL10	7	101613330	101629296	0.343765833367703	0.136422466351122	0.0028332699328355	0.0011192163007607	0.515859214047579	GCST90200647
metabolites	X-24736 levels	COL26A1	7	101362407	101559029	0.343878965287834	0.136428591816449	0.0028119284735482	0.0011104308656638	0.515770083556505	GCST90200647
metabolites	Cholate to phosphate ratio	MICA	6	31399784	31415315	0.412718678802381	0.0492403015314352	0.0277624947252527	0.0033071952307154	0.506971329710215	GCST90200831
metabolites	Cholate to phosphate ratio	HLA-B	6	31353867	31367067	0.41287962208876	0.0492215975089676	0.0277500477880318	0.0033031637989506	0.50684556881529	GCST90200831
metabolites	Cholate to phosphate ratio	HLA-C	6	31268749	31272130	0.412802309063863	0.0492456749097034	0.0278359614933234	0.0033156515762651	0.506800402956845	GCST90200831
