# Supplementary material for: Multi-omics Mendelian randomization integrating metabolism, microbiome and immunity supports a putative gut-immune-pelvic pathway in deep infiltrating endometriosis
Source: Front Endocrinol (Lausanne). 2026 May 21;17:1827134. doi: 10.3389/fendo.2026.1827134 (PMC13233194; doi:10.3389/fendo.2026.1827134)
Supplement: Supplementary file 4 [file Table4.csv]

gene	log2FC	SE_log2FC	average_expression	t_statistic	P_value	adj_P_value	B_statistic
HDC	2.54916721494943	0.130400555102458	8.53005083113287	19.5487451180443	1.3593831764164098e-40	3.43923943633353e-38	81.8828373089246
CDK5	-1.07783722083504	0.076084680427056	8.67215840002351	-14.1662843924065	3.6220427987848297e-28	4.5583531049957097e-26	53.3510658883673
AHNAK	1.15124964628957	0.0816781228711689	12.9990882767033	14.0949572029886	5.4051617845799e-28	4.5583531049957097e-26	52.9518287715317
MIDEAS	0.787297612006101	0.0572827318299543	9.89558466088853	13.7440653903033	3.89764905635359e-27	2.46526302814364e-25	50.981649383334
GADD45B	2.44307578585122	0.181481174323706	10.4351634370336	13.4618689511758	1.92271941352815e-26	9.728960232452431e-25	49.3902220977538
CASQ2	3.07221292638246	0.235032799012337	8.39626551646163	13.0714221133928	1.76609549975074e-25	7.44703602394896e-24	47.1791544573967
ASRGL1	-2.21553441922835	0.178430041691035	8.65382411465	-12.4168239733123	7.424949091000751e-24	2.68358874289027e-22	43.4524075708981
SELP	1.45927880052518	0.120645771100517	7.4135944362046	12.0955652835056	4.68573636614998e-23	1.48186412579493e-21	41.6165171597903
NMRAL1	-0.860923899315303	0.0729087711130915	10.6300137378092	-11.8082349513187	2.44140954880231e-22	6.86307350941093e-21	39.9719271150883
TUT1	-0.69719755352769	0.0605579695905321	8.1060126812279	-11.5128951357163	1.33453606761659e-21	3.37637625106997e-20	38.2799359998795
ACOT4	-0.918780982095962	0.0847352206088972	7.84125636443467	-10.8429644189714	6.30152634395768e-20	1.32857180418441e-18	34.4418169445099
FBXL20	-0.695938874878435	0.0656831290430286	8.75122688290664	-10.5953977074163	2.61505189683449e-19	5.08929330691635e-18	33.0255907901435
LMNB2	-1.19555940439146	0.115708763469234	9.89917800432427	-10.3324879511771	1.1827334075100398e-18	2.1373682292860003e-17	31.5242027927499
SLC44A4	-1.96776171734248	0.191148598231873	8.35183660821971	-10.2944083061258	1.47133577112869e-18	2.48165300063705e-17	31.3070238628855
HJURP	-1.10191699004746	0.107190292527105	7.39021771464527	-10.2800073035422	1.5979567116612398e-18	2.52676905031434e-17	31.2249116967384
VARS1	-0.725024255196196	0.0724431880134203	10.0363589332141	-10.0081770981957	7.5756131485662e-18	1.12742948622779e-16	29.6773716186877
SELE	2.67650910610495	0.270188567558509	8.27736992667968	9.90607830039054	1.35756338155264e-17	1.9081307529601002e-16	29.0974429290021
GNG7	0.928154056303271	0.0956629370431594	8.82980728252315	9.70233702823198	4.3383942261729704e-17	5.77691441695664e-16	27.9427159695415
RMI2	-0.932786300340799	0.0975501704552248	8.12247830990519	-9.56211861022781	9.6321584052359e-17	1.21846803826234e-15	27.150211963455
IL7R	1.57579484107516	0.168034682829474	8.67801350265999	9.37779519406911	2.74069828884323e-16	3.30188889084446e-15	26.1115161422132
SLC22A5	-0.99114028861702	0.108287747333732	8.89881675796436	-9.15283873772373	9.772269438554329e-16	1.03016006998094e-14	24.849192529163
KLHDC9	-0.909970816414662	0.10010108439552	8.70057711167747	-9.09051906789722	1.3883505484992902e-15	1.40501075508128e-14	24.5006336293566
RASGRP2	0.966123144158353	0.107352067115567	8.15660532217136	8.99957653464002	2.3156107690457402e-15	2.25326740218682e-14	23.9929403724098
DDR1	-1.09242178320087	0.122569875012721	9.66179222698433	-8.91264499606852	3.77216869028449e-15	3.53466177274806e-14	23.5087466430325
ITPR3	-0.77601031338382	0.0919174641319387	11.2419068074721	-8.44246869419648	5.18059373525462e-14	4.36896738339806e-13	20.9109722030175
NOS3	0.966439198731623	0.118019885051307	8.52431785225615	8.18878274886879	2.09658982602154e-13	1.60738553328318e-12	19.5261421283498
PROSER2	-0.678491232625628	0.0852111346726206	7.47935937530914	-7.96247151539968	7.21951443673701e-13	5.21867757855561e-12	18.3021983742742
SELENOW	0.74658557588149	0.0972538576802606	12.9140461299762	7.67666798715608	3.38627188641938e-12	2.1967353519592397e-11	16.7736661353417
HSPA1A	1.71644264335047	0.226134748072682	11.6288811459939	7.59035335338551	5.3800008606811795e-12	3.3198541896398495e-11	16.3161119262644
HSPA6	1.86096656420658	0.254377464624708	9.21254435244636	7.31576819099179	2.31669524337083e-11	1.39553308707814e-10	14.8741632575594
P4HA2	-0.720210040901913	0.0999057590429877	10.7205342409418	-7.20889413984652	4.0668642945680004e-11	2.3384469693766e-10	14.3188597615231
PDLIM4	0.842338207517723	0.118188620682087	8.1719726835599	7.12706690928824	6.243270904297559e-11	3.51010564174952e-10	13.8960674319705
F11R	-0.643403112442593	0.0934234395690716	8.04623968782986	-6.88695594392989	2.17063593450688e-10	1.16844870517073e-09	12.667902550031
UQCC2	-0.687928723276922	0.101324900893419	10.5352875958971	-6.7893352691313	3.58382501578701e-10	1.8134154579882301e-09	12.174140353626
HLA-DRA	0.82097211081183	0.135592957145664	12.4817379745438	6.05468106968034	1.39999056196937e-08	6.43995658505912e-08	8.57385850145604
MYOC	0.866799131886944	0.145527653523354	7.58552671819771	5.95625031326324	2.25159589532865e-08	9.82161657789912e-08	8.10846857959728
PTH1R	-0.622644576697756	0.11551957643735	9.72626619184656	-5.38994857755069	3.19003789554234e-07	1.26106185558158e-06	5.5195261098223
IER3	1.10826248676815	0.232454422325668	11.8021098771106	4.76765499094476	4.90151590144484e-06	1.51229697934823e-05	2.86854815658019
SLC16A10	0.824943792914575	0.183425048374516	7.59793833773553	4.49744350744404	1.50307950168449e-05	4.42185016193228e-05	1.7881484858396
HSPA1B	0.787713395439145	0.179238963105352	12.6592348650181	4.39476652727649	2.27537870177047e-05	6.46821136570707e-05	1.38965031321795
XDH	-0.825991132460288	0.191133714547852	7.29461234006541	-4.32153549892682	3.04653058786672e-05	8.47002460143166e-05	1.10960819845852
ASIC2	-0.644473012248715	0.241314831549204	7.94550188434998	-2.6706730295494	0.0085333858981297	0.0162326814453144	-4.17318901715473
