# Supplementary material for: Multi-omics Mendelian randomization integrating metabolism, microbiome and immunity supports a putative gut-immune-pelvic pathway in deep infiltrating endometriosis
Source: Front Endocrinol (Lausanne). 2026 May 21;17:1827134. doi: 10.3389/fendo.2026.1827134 (PMC13233194; doi:10.3389/fendo.2026.1827134)
Supplement: Supplementary file 5 [file Table5.csv]

immune_cell_type	n_control	n_DIE	mean_fraction_control	mean_fraction_DIE	median_fraction_control	median_fraction_DIE	sd_fraction_control	sd_fraction_DIE	P_value_Wilcoxon
B cells memory	43.0	88.0	0.0067225923824602	0.0374329812827792	0.0	0.0260714782745901	0.0179885395904254	0.0371827078527699	7.621884879421801e-10
B cells naive	43.0	88.0	0.0169723485262119	0.0024155971168616	0.0080611154697466	0.0	0.0185982748142147	0.0090538758715623	2.53663993350527e-08
Dendritic cells activated	43.0	88.0	0.0181089506914841	0.0086301350317226	0.0120164738274369	0.0056477150220047	0.0269922346610669	0.0090008763127673	0.0064427343249025
Dendritic cells resting	43.0	88.0	0.0022823652979409	0.0049290300138831	0.0	0.0	0.0072195762711384	0.0094765047040056	0.0099778002146116
Eosinophils	43.0	88.0	1.05816934877783e-05	0.0006631243422418	0.0	0.0	6.9388804529113e-05	0.0034544063876853	0.52067654362448
Macrophages M0	43.0	88.0	0.0647948934520276	0.0255830539176365	0.0196041542886485	0.0	0.0846508140608059	0.083888850825163	0.0004281473287796
Macrophages M1	43.0	88.0	0.0088150150983065	0.017068286136974	0.0021036662452906	0.013579568761442	0.0143051546893561	0.0180068347347636	0.0006222216700139
Macrophages M2	43.0	88.0	0.176366796004826	0.202131294046433	0.146109478108838	0.205463252672145	0.0819142636725815	0.0696912650898175	0.0304637585628305
Mast cells activated	43.0	88.0	0.0449380421601295	0.082870184265357	0.0	0.0304053741380326	0.0697245911707088	0.111593907641857	0.0835837134121065
Mast cells resting	43.0	88.0	0.0748665690364578	0.17862475510165	0.0403619889788192	0.158851445388274	0.090895698519384	0.160217578670768	0.0001127873421659
Monocytes	43.0	88.0	0.0436120838657998	0.0853360451773139	0.0403370237054504	0.0647535070062072	0.0379026984880375	0.0824346748610595	0.0018945751566786
NK cells activated	43.0	88.0	0.265951457455618	0.105421772092881	0.240700152982933	0.0776826183299512	0.1311854123972	0.0988745624624259	4.39409545554894e-11
NK cells resting	43.0	88.0	0.0256814119074551	0.0044755695661309	1.69087511240458e-05	0.0	0.0358645201381361	0.0115660977390962	2.79884418220305e-05
Neutrophils	43.0	88.0	0.0004713557724291	0.0037787469683247	0.0	0.0	0.0020146067583596	0.0133142606366192	0.168012002510906
Plasma cells	43.0	88.0	0.0192216102413325	0.0122555527362806	0.0153647912712565	0.0093058913170074	0.0119240982120903	0.0129465266648318	0.0002037546216672
T cells CD4 memory activated	43.0	88.0	0.0032714669777626	0.0099419419163624	0.0	0.0	0.008681968603719	0.0270804558939315	0.0746380413170841
T cells CD4 memory resting	43.0	88.0	0.0469616863873369	0.117947313372059	0.0184164575249725	0.109874024857432	0.059051972508276	0.0821333469991444	4.45931087853374e-07
T cells CD4 naive	43.0	88.0	0.013455014226164	0.0095388697654345	0.0	0.0	0.0272738938837333	0.0261751780370455	0.256597281841637
T cells CD8	43.0	88.0	0.0525288351185849	0.024632562906199	0.0368560345202334	0.0160209108852318	0.0566791362183186	0.029320208178087	0.0032930359290395
T cells follicular helper	43.0	88.0	0.0167672516549331	0.015116361586548	0.0112953364540478	0.0046856975073778	0.020607304799139	0.0199616907478728	0.621606404678515
T cells gamma delta	43.0	88.0	0.0684377879804792	0.0447155916412467	0.048693046236998	0.026556277437601	0.0704228639794518	0.0527192972795032	0.0950998028564309
T cells regulatory (Tregs)	43.0	88.0	0.0297618840687726	0.0064912310156796	0.023347042633153	0.0	0.0318650732787835	0.0153149089281911	1.55119257663959e-06
