# Supplementary material for: Multi-omics Mendelian randomization integrating metabolism, microbiome and immunity supports a putative gut-immune-pelvic pathway in deep infiltrating endometriosis
Source: Front Endocrinol (Lausanne). 2026 May 21;17:1827134. doi: 10.3389/fendo.2026.1827134 (PMC13233194; doi:10.3389/fendo.2026.1827134)
Supplement: Supplementary file 6 [file Table6.csv]

gene	immune_cell_type	spearman_correlation	P_value	significant_after_FDR
HDC	B cells naive	-0.394160675326825	3.19072748060188e-06	Yes
HDC	B cells memory	0.430724582925822	2.81676739115134e-07	Yes
HDC	Plasma cells	-0.277389355586626	0.0013383541904389	Yes
HDC	T cells CD8	-0.347374755502667	4.80087624943323e-05	Yes
HDC	T cells CD4 naive	0.010631359593605	0.90407229852977	No
HDC	T cells CD4 memory resting	0.405535503215259	1.54602742738614e-06	Yes
HDC	T cells CD4 memory activated	0.0970629720810752	0.270072516737411	No
HDC	T cells follicular helper	-0.0499190943242029	0.571239173026701	No
HDC	T cells regulatory (Tregs)	-0.338834125344186	7.53516322140143e-05	Yes
HDC	T cells gamma delta	-0.0347190814978979	0.693811211526062	No
HDC	NK cells resting	-0.336849732358208	8.35164543344245e-05	Yes
HDC	NK cells activated	-0.618905710370677	3.3141681847463302e-15	Yes
HDC	Monocytes	0.204309042871374	0.0192445696833127	Yes
HDC	Macrophages M0	-0.217538619656585	0.0125621467708754	Yes
HDC	Macrophages M1	0.311679090897653	0.0002902618014322	Yes
HDC	Macrophages M2	0.0630306492039004	0.474475471366406	No
HDC	Dendritic cells resting	0.136045912575276	0.121284158231105	No
HDC	Dendritic cells activated	-0.176825599440462	0.0433404175842096	Yes
HDC	Mast cells resting	0.304065651588361	0.0004142768311606	Yes
HDC	Mast cells activated	0.146556208042836	0.0948466067904421	No
HDC	Eosinophils	-0.0858088668417238	0.329801702080904	No
HDC	Neutrophils	0.174244430997892	0.0465404249780131	Yes
CDK5	B cells naive	0.387241019567017	4.89425776374079e-06	Yes
CDK5	B cells memory	-0.459315857380048	3.42418088938434e-08	Yes
CDK5	Plasma cells	0.17383949160803	0.0470598540467335	Yes
CDK5	T cells CD8	0.256054412199649	0.0031575850594503	Yes
CDK5	T cells CD4 naive	0.0453575748704221	0.606951014474074	No
CDK5	T cells CD4 memory resting	-0.462604367031971	2.65347670828892e-08	Yes
CDK5	T cells CD4 memory activated	-0.123502450644044	0.159905640672273	No
CDK5	T cells follicular helper	0.0138922020111148	0.874860893474438	No
CDK5	T cells regulatory (Tregs)	0.348471932363066	4.52645023803345e-05	Yes
CDK5	T cells gamma delta	0.0449321289000621	0.610331468852084	No
CDK5	NK cells resting	0.334034873689726	9.65234243509107e-05	Yes
CDK5	NK cells activated	0.442039265541842	1.25190208843785e-07	Yes
CDK5	Monocytes	-0.191380099910967	0.0285435480474571	Yes
CDK5	Macrophages M0	0.281768515134252	0.0011125463217656	Yes
CDK5	Macrophages M1	-0.355025187698555	3.17024473523983e-05	Yes
CDK5	Macrophages M2	-0.0348689943802616	0.692555685558516	No
CDK5	Dendritic cells resting	-0.164835238096986	0.0599127949207147	No
CDK5	Dendritic cells activated	0.174769160572957	0.0458744398556695	Yes
CDK5	Mast cells resting	-0.195685208803631	0.0250937970271281	Yes
CDK5	Mast cells activated	-0.263482179785708	0.0023602330787313	Yes
CDK5	Eosinophils	-0.130859955406731	0.136271529594366	No
CDK5	Neutrophils	-0.20367736729033	0.0196289251722593	Yes
AHNAK	B cells naive	-0.341945560617706	6.40364025306958e-05	Yes
AHNAK	B cells memory	0.45474311664196	4.85981163401896e-08	Yes
AHNAK	Plasma cells	-0.264350688538112	0.0022800336685363	Yes
AHNAK	T cells CD8	-0.157111281906543	0.0731115923039987	No
AHNAK	T cells CD4 naive	-0.125745656052598	0.15239634395511	No
AHNAK	T cells CD4 memory resting	0.449538908034169	7.19437494398197e-08	Yes
AHNAK	T cells CD4 memory activated	-0.0481055377790127	0.585318828569441	No
AHNAK	T cells follicular helper	0.0552160506668139	0.531054070017702	No
AHNAK	T cells regulatory (Tregs)	-0.345959211804306	5.17798937960943e-05	Yes
AHNAK	T cells gamma delta	-0.169270438828949	0.053261853711497	No
AHNAK	NK cells resting	-0.280005692176633	0.0011988900512071	Yes
AHNAK	NK cells activated	-0.563160542921985	2.5251784687672097e-12	Yes
AHNAK	Monocytes	0.308877168326391	0.0003312327300443	Yes
AHNAK	Macrophages M0	-0.336961598192096	8.30350362830826e-05	Yes
AHNAK	Macrophages M1	0.134029171874431	0.126953480929034	No
AHNAK	Macrophages M2	0.129694554561218	0.139826218497707	No
AHNAK	Dendritic cells resting	0.178127965271175	0.0417968647339752	Yes
AHNAK	Dendritic cells activated	-0.11227760313485	0.201672542509076	No
AHNAK	Mast cells resting	0.417705691582739	6.90940397810402e-07	Yes
AHNAK	Mast cells activated	-0.0502169557888582	0.568942026595091	No
AHNAK	Eosinophils	0.0655241929567904	0.457136326821943	No
AHNAK	Neutrophils	-0.0440100415911196	0.617686254920379	No
MIDEAS	B cells naive	-0.335817729187404	8.80823129763478e-05	Yes
MIDEAS	B cells memory	0.465718885247391	2.078989418516e-08	Yes
MIDEAS	Plasma cells	-0.210794025272975	0.0156599771702188	Yes
MIDEAS	T cells CD8	-0.133984605361142	0.127081026445172	No
MIDEAS	T cells CD4 naive	-0.076157778081129	0.387275964426115	No
MIDEAS	T cells CD4 memory resting	0.373225738575409	1.13066422673608e-05	Yes
MIDEAS	T cells CD4 memory activated	0.0633963973166597	0.471910069831701	No
MIDEAS	T cells follicular helper	0.0480748844723161	0.585558170428917	No
MIDEAS	T cells regulatory (Tregs)	-0.368152808595902	1.51659656267466e-05	Yes
MIDEAS	T cells gamma delta	-0.0028843460266752	0.973916602649523	No
MIDEAS	NK cells resting	-0.362129927838447	2.13563800615803e-05	Yes
MIDEAS	NK cells activated	-0.461711339021761	2.84448514248022e-08	Yes
MIDEAS	Monocytes	0.29391269775431	0.0006560358978429	Yes
MIDEAS	Macrophages M0	-0.277122612556032	0.0013533736266679	Yes
MIDEAS	Macrophages M1	0.301637980088843	0.0004631121807902	Yes
MIDEAS	Macrophages M2	0.159795974473356	0.0682801548088312	No
MIDEAS	Dendritic cells resting	0.205724502951499	0.0184068386196377	Yes
MIDEAS	Dendritic cells activated	-0.192922213102854	0.0272640725501688	Yes
MIDEAS	Mast cells resting	0.189963876610141	0.0297632501564459	Yes
MIDEAS	Mast cells activated	0.200434325678346	0.0217082539963887	Yes
MIDEAS	Eosinophils	0.0973711935394748	0.268547146033752	No
MIDEAS	Neutrophils	0.0658745145951557	0.454728828832167	No
GADD45B	B cells naive	-0.467460572747031	1.81189773350378e-08	Yes
GADD45B	B cells memory	0.412717069185367	9.64900109266158e-07	Yes
GADD45B	Plasma cells	-0.195921078704701	0.0249155725896677	Yes
GADD45B	T cells CD8	-0.222816424928714	0.0105260447638177	Yes
GADD45B	T cells CD4 naive	0.069933931781948	0.427351785142857	No
GADD45B	T cells CD4 memory resting	0.266168269787728	0.002120126013089	Yes
GADD45B	T cells CD4 memory activated	0.266489828567568	0.0020929179856414	Yes
GADD45B	T cells follicular helper	-0.0476034309810371	0.589244935964402	No
GADD45B	T cells regulatory (Tregs)	-0.360187008704214	2.38149998581661e-05	Yes
GADD45B	T cells gamma delta	0.0287310091984227	0.744608188853582	No
GADD45B	NK cells resting	-0.400408710037775	2.15023355487555e-06	Yes
GADD45B	NK cells activated	-0.424585851795386	4.32051132207332e-07	Yes
GADD45B	Monocytes	0.27905314602993	0.0012480515933579	Yes
GADD45B	Macrophages M0	-0.148355985495147	0.0908159078178358	No
GADD45B	Macrophages M1	0.303359715144687	0.0004279633324344	Yes
GADD45B	Macrophages M2	0.0682166073461977	0.438815989757849	No
GADD45B	Dendritic cells resting	0.138064512459268	0.115807614359969	No
GADD45B	Dendritic cells activated	-0.143578476176618	0.101825079605485	No
GADD45B	Mast cells resting	-0.0468944599837439	0.594808920190859	No
GADD45B	Mast cells activated	0.451593336027614	6.16701481914972e-08	Yes
GADD45B	Eosinophils	0.0669456214265095	0.447411879752615	No
GADD45B	Neutrophils	0.22940522541077	0.008395248525324	Yes
CASQ2	B cells naive	-0.462950840253007	2.58273383155364e-08	Yes
CASQ2	B cells memory	0.529428206532339	7.949803402908929e-11	Yes
CASQ2	Plasma cells	-0.340569935153648	6.88274740752113e-05	Yes
CASQ2	T cells CD8	-0.160609778763497	0.066867958135339	No
CASQ2	T cells CD4 naive	-0.236431176834058	0.0065518877323864	Yes
CASQ2	T cells CD4 memory resting	0.474001027850338	1.07368644240598e-08	Yes
CASQ2	T cells CD4 memory activated	0.0334031996320515	0.704867099055058	No
CASQ2	T cells follicular helper	-0.0423229869700854	0.631240726880588	No
CASQ2	T cells regulatory (Tregs)	-0.423304586598145	4.71901049272601e-07	Yes
CASQ2	T cells gamma delta	-0.199282554219862	0.0224910024530488	Yes
CASQ2	NK cells resting	-0.328732451336537	0.0001263021905771	Yes
CASQ2	NK cells activated	-0.521140782899968	1.75266409049631e-10	Yes
CASQ2	Monocytes	0.340142127823435	7.03844759046615e-05	Yes
CASQ2	Macrophages M0	-0.324423907273435	0.0001565825173863	Yes
CASQ2	Macrophages M1	0.133471536015545	0.128556493806344	No
CASQ2	Macrophages M2	0.178049431484546	0.042006837292114	Yes
CASQ2	Dendritic cells resting	0.189352533054064	0.0303032890343624	Yes
CASQ2	Dendritic cells activated	-0.0729614189028721	0.407567078674786	No
CASQ2	Mast cells resting	0.455273374241296	4.66766934139101e-08	Yes
CASQ2	Mast cells activated	-0.0116592808974083	0.894848179867734	No
CASQ2	Eosinophils	0.111457958894664	0.205004684780374	No
CASQ2	Neutrophils	-0.0393877424299276	0.655116189444646	No
ASRGL1	B cells naive	0.407722242278701	1.34084975799833e-06	Yes
ASRGL1	B cells memory	-0.420450582090475	5.7363110801863e-07	Yes
ASRGL1	Plasma cells	0.320255490727887	0.0001921876872671	Yes
ASRGL1	T cells CD8	0.236161787311777	0.006615316541819	Yes
ASRGL1	T cells CD4 naive	-0.0210856505933105	0.81106690686812	No
ASRGL1	T cells CD4 memory resting	-0.262664455470554	0.0024380670812903	Yes
ASRGL1	T cells CD4 memory activated	-0.17277245304591	0.0484517036180649	Yes
ASRGL1	T cells follicular helper	0.218969701295824	0.0119785609526786	Yes
ASRGL1	T cells regulatory (Tregs)	0.259178767560777	0.0027965479026058	Yes
ASRGL1	T cells gamma delta	0.083788383371292	0.341358175903332	No
ASRGL1	NK cells resting	0.286300132009111	0.0009160162142908	Yes
ASRGL1	NK cells activated	0.496635571436574	1.6090598277057501e-09	Yes
ASRGL1	Monocytes	-0.249652236922837	0.0040313931545388	Yes
ASRGL1	Macrophages M0	0.294847269758498	0.0006292932071168	Yes
ASRGL1	Macrophages M1	-0.167000071986091	0.0565860215101599	No
ASRGL1	Macrophages M2	-0.154598836278226	0.077907826830101	No
ASRGL1	Dendritic cells resting	-0.216800000796087	0.012872972255402	Yes
ASRGL1	Dendritic cells activated	0.221589925046449	0.010971381658269	Yes
ASRGL1	Mast cells resting	-0.231627299970328	0.0077680052801393	Yes
ASRGL1	Mast cells activated	-0.126628078603361	0.149516195410603	No
ASRGL1	Eosinophils	-0.1541612643116	0.0787354267877144	No
ASRGL1	Neutrophils	-0.168829912416558	0.0538939327571532	No
SELP	B cells naive	-0.374405593071633	1.05526956672534e-05	Yes
SELP	B cells memory	0.442868554716976	1.17828819378597e-07	Yes
SELP	Plasma cells	-0.212441519771834	0.0148476046536574	Yes
SELP	T cells CD8	-0.339884684461138	7.13372456145614e-05	Yes
SELP	T cells CD4 naive	0.0186287262293486	0.832738738213443	No
SELP	T cells CD4 memory resting	0.36495101404894	1.82082324917251e-05	Yes
SELP	T cells CD4 memory activated	0.095405985951749	0.27837339574654	No
SELP	T cells follicular helper	-0.119291665351623	0.174742722464627	No
SELP	T cells regulatory (Tregs)	-0.289509985379825	0.0007966379187141	Yes
SELP	T cells gamma delta	-0.0789738414472086	0.36991355038057	No
SELP	NK cells resting	-0.340792302149817	6.8030948963191e-05	Yes
SELP	NK cells activated	-0.506092271601567	6.98238172007729e-10	Yes
SELP	Monocytes	0.305478812282816	0.0003880847628266	Yes
SELP	Macrophages M0	-0.291049073979205	0.0007446159672636	Yes
SELP	Macrophages M1	0.340813400600037	6.79558231129236e-05	Yes
SELP	Macrophages M2	0.124459509955693	0.156493254418314	No
SELP	Dendritic cells resting	0.182964410600273	0.0364614044911166	Yes
SELP	Dendritic cells activated	-0.233436656135207	0.0072882939403342	Yes
SELP	Mast cells resting	0.120888464308462	0.169001061967775	No
SELP	Mast cells activated	0.26375063002216	0.0023351755678718	Yes
SELP	Eosinophils	0.0008201350315434	0.99258224561602	No
SELP	Neutrophils	0.154668841607311	0.0777437561823773	No
NMRAL1	B cells naive	0.36187296350092	2.1667261972807e-05	Yes
NMRAL1	B cells memory	-0.315374783297848	0.0002433808725582	Yes
NMRAL1	Plasma cells	0.193860184267741	0.0265100256883425	Yes
NMRAL1	T cells CD8	0.31506624104533	0.0002470082488385	Yes
NMRAL1	T cells CD4 naive	0.0111624114331536	0.899305193513033	No
NMRAL1	T cells CD4 memory resting	-0.371691878634943	1.23629438717369e-05	Yes
NMRAL1	T cells CD4 memory activated	-0.288821518967671	0.0008209702915722	Yes
NMRAL1	T cells follicular helper	0.1061607448176	0.2274962434622	No
NMRAL1	T cells regulatory (Tregs)	0.429132881813923	3.14974512882101e-07	Yes
NMRAL1	T cells gamma delta	0.212720803354131	0.0147135923058032	Yes
NMRAL1	NK cells resting	0.268160258399048	0.0019566039220227	Yes
NMRAL1	NK cells activated	0.332208293811298	0.0001059499277805	Yes
NMRAL1	Monocytes	-0.22824958139599	0.0087388331533613	Yes
NMRAL1	Macrophages M0	0.307362250694706	0.0003555510930437	Yes
NMRAL1	Macrophages M1	-0.262408225250357	0.002462929389948	Yes
NMRAL1	Macrophages M2	-0.073005150023873	0.407285307218825	No
NMRAL1	Dendritic cells resting	-0.102400197162181	0.244483481571093	No
NMRAL1	Dendritic cells activated	0.196134790857743	0.0247550271951496	Yes
NMRAL1	Mast cells resting	-0.0204308387745572	0.816829565900377	No
NMRAL1	Mast cells activated	-0.407541659347842	1.35676082179561e-06	Yes
NMRAL1	Eosinophils	-0.0364639927342112	0.679249772044058	No
NMRAL1	Neutrophils	-0.239682517228639	0.0058278956810942	Yes
TUT1	B cells naive	0.357965749319437	2.69512043326496e-05	Yes
TUT1	B cells memory	-0.365292515375382	1.78582732277119e-05	Yes
TUT1	Plasma cells	0.309679565689689	0.0003189843558232	Yes
TUT1	T cells CD8	0.28323678951038	0.0010450091624792	Yes
TUT1	T cells CD4 naive	0.146240103208273	0.0955689475234685	No
TUT1	T cells CD4 memory resting	-0.466576744526028	1.94303140603564e-08	Yes
TUT1	T cells CD4 memory activated	-0.117170901872858	0.182589208645329	No
TUT1	T cells follicular helper	0.0580855636322979	0.509892772408281	No
TUT1	T cells regulatory (Tregs)	0.445201786127728	9.92718534634215e-08	Yes
TUT1	T cells gamma delta	0.257424454016054	0.0029943943420576	Yes
TUT1	NK cells resting	0.296712606541026	0.0005788892983594	Yes
TUT1	NK cells activated	0.264074948976553	0.002305224457419	Yes
TUT1	Monocytes	-0.135774887940259	0.122034455716103	No
TUT1	Macrophages M0	0.355737277056918	3.04846058328904e-05	Yes
TUT1	Macrophages M1	-0.0595124791637574	0.499534708012097	No
TUT1	Macrophages M2	0.132386697272193	0.131604255238796	No
TUT1	Dendritic cells resting	-0.10805335809435	0.219268873114119	No
TUT1	Dendritic cells activated	-0.0891415311542145	0.311294092952577	No
TUT1	Mast cells resting	-0.231455545281438	0.0078149638309674	Yes
TUT1	Mast cells activated	-0.189561315262859	0.0301179302643626	Yes
TUT1	Eosinophils	-0.003135810414725	0.971643496364284	No
TUT1	Neutrophils	-0.147628559388615	0.0924283087467877	No
ACOT4	B cells naive	0.383561621364617	6.12042130063025e-06	Yes
ACOT4	B cells memory	-0.426696957369312	3.73299618057913e-07	Yes
ACOT4	Plasma cells	0.194371750556558	0.0261063266498458	Yes
ACOT4	T cells CD8	0.142186323736138	0.105223301061179	No
ACOT4	T cells CD4 naive	0.0297875527354122	0.735557975001997	No
ACOT4	T cells CD4 memory resting	-0.352079580869389	3.72421428106824e-05	Yes
ACOT4	T cells CD4 memory activated	-0.0733437546880702	0.405107474288599	No
ACOT4	T cells follicular helper	0.092745038339188	0.292059405555285	No
ACOT4	T cells regulatory (Tregs)	0.336800625505509	8.37286094300036e-05	Yes
ACOT4	T cells gamma delta	0.0619145704610771	0.4823503717472	No
ACOT4	NK cells resting	0.297848272755033	0.0005500496109043	Yes
ACOT4	NK cells activated	0.327434573169782	0.0001347944186298	Yes
ACOT4	Monocytes	-0.228940225010299	0.0085320352503938	Yes
ACOT4	Macrophages M0	0.318349693412657	0.0002108535523222	Yes
ACOT4	Macrophages M1	-0.265719697222221	0.0021586166091906	Yes
ACOT4	Macrophages M2	0.0149682378690012	0.86509498475683	No
ACOT4	Dendritic cells resting	-0.164288643819347	0.0607776433492518	No
ACOT4	Dendritic cells activated	0.124929654188496	0.155096658304175	No
ACOT4	Mast cells resting	-0.145325936137101	0.0976824568160721	No
ACOT4	Mast cells activated	-0.291650023600877	0.0007251641795431	Yes
ACOT4	Eosinophils	-0.148645454197494	0.0901805284566067	No
ACOT4	Neutrophils	-0.208918060281622	0.0166318137531946	Yes
FBXL20	B cells naive	0.278254222362402	0.0012906955481185	Yes
FBXL20	B cells memory	-0.380799472278408	7.22610851099483e-06	Yes
FBXL20	Plasma cells	0.284995207256592	0.000969069010417	Yes
FBXL20	T cells CD8	0.134653053053373	0.125178307222548	No
FBXL20	T cells CD4 naive	0.148718467464618	0.0900208251094605	No
FBXL20	T cells CD4 memory resting	-0.44899985132511	7.48994670314587e-08	Yes
FBXL20	T cells CD4 memory activated	-0.0221822616376838	0.801438972459306	No
FBXL20	T cells follicular helper	0.106567069222279	0.225711836862449	No
FBXL20	T cells regulatory (Tregs)	0.329269112210514	0.0001229385922011	Yes
FBXL20	T cells gamma delta	0.235871742564281	0.0066842181942586	Yes
FBXL20	NK cells resting	0.172217078339426	0.049189551749235	Yes
FBXL20	NK cells activated	0.548608117651933	1.1724559069960898e-11	Yes
FBXL20	Monocytes	-0.144674544171272	0.0992108393712529	No
FBXL20	Macrophages M0	0.174202597297377	0.0465938645741438	Yes
FBXL20	Macrophages M1	-0.213475155935933	0.0143568745698792	Yes
FBXL20	Macrophages M2	-0.2285141575219	0.0086590943750911	Yes
FBXL20	Dendritic cells resting	-0.111962312156565	0.202949661651494	No
FBXL20	Dendritic cells activated	0.17326002084063	0.047811535860776	Yes
FBXL20	Mast cells resting	-0.39219162080945	3.60734938439827e-06	Yes
FBXL20	Mast cells activated	0.048062397619784	0.585655680988182	No
FBXL20	Eosinophils	-0.0452924195887014	0.60746818077664	No
FBXL20	Neutrophils	0.0204526710646884	0.816637271610213	No
LMNB2	B cells naive	0.351660525131962	3.81003349456582e-05	Yes
LMNB2	B cells memory	-0.354357725687676	3.2885313078204e-05	Yes
LMNB2	Plasma cells	0.213893219168976	0.0141624464929206	Yes
LMNB2	T cells CD8	0.208888048779551	0.0166477771792254	Yes
LMNB2	T cells CD4 naive	0.0934977796072312	0.288143307854515	No
LMNB2	T cells CD4 memory resting	-0.397544817238149	2.57919667959365e-06	Yes
LMNB2	T cells CD4 memory activated	-0.110382945880537	0.209434707543108	No
LMNB2	T cells follicular helper	0.101414866511936	0.249076307995193	No
LMNB2	T cells regulatory (Tregs)	0.308080860775686	0.0003438168734203	Yes
LMNB2	T cells gamma delta	0.144332263214368	0.10002146951626	No
LMNB2	NK cells resting	0.215398862941887	0.0134811177531358	Yes
LMNB2	NK cells activated	0.418637704902286	6.48758193916105e-07	Yes
LMNB2	Monocytes	-0.127157290659366	0.147808696118674	No
LMNB2	Macrophages M0	0.279621516868556	0.001218500842518	Yes
LMNB2	Macrophages M1	-0.139631616177954	0.11169002439445	No
LMNB2	Macrophages M2	-0.0723136608040744	0.411754192659565	No
LMNB2	Dendritic cells resting	-0.219601493813365	0.0117285709189378	Yes
LMNB2	Dendritic cells activated	0.123948880086853	0.158389563122233	No
LMNB2	Mast cells resting	-0.32964331024283	0.0001206428404702	Yes
LMNB2	Mast cells activated	-0.0920731617204402	0.295584521814436	No
LMNB2	Eosinophils	-0.149594437501827	0.0881222880977128	No
LMNB2	Neutrophils	-0.104396777024738	0.23535800037929	No
SLC44A4	B cells naive	0.347364386163758	4.80354265848489e-05	Yes
SLC44A4	B cells memory	-0.392489704144235	3.54112818402052e-06	Yes
SLC44A4	Plasma cells	0.37003698255327	1.36066352794642e-05	Yes
SLC44A4	T cells CD8	0.24580181114915	0.0046559867245347	Yes
SLC44A4	T cells CD4 naive	0.0226787571693666	0.79708957111238	No
SLC44A4	T cells CD4 memory resting	-0.295791473892755	0.0006032959512513	Yes
SLC44A4	T cells CD4 memory activated	-0.0869342897447998	0.323474574146911	No
SLC44A4	T cells follicular helper	0.171885964081661	0.0496338737936667	Yes
SLC44A4	T cells regulatory (Tregs)	0.287891573621378	0.0008549194941388	Yes
SLC44A4	T cells gamma delta	-0.0366574177249403	0.677642762628859	No
SLC44A4	NK cells resting	0.328943738074027	0.0001249678183067	Yes
SLC44A4	NK cells activated	0.540187639342923	2.75740677511047e-11	Yes
SLC44A4	Monocytes	-0.282716158994897	0.001068515653712	Yes
SLC44A4	Macrophages M0	0.229358836119652	0.0084088070229107	Yes
SLC44A4	Macrophages M1	-0.175184583894218	0.0453528298887424	Yes
SLC44A4	Macrophages M2	-0.266807238562964	0.0021323094920395	Yes
SLC44A4	Dendritic cells resting	-0.264085312375231	0.0023042731487227	Yes
SLC44A4	Dendritic cells activated	0.309685839352975	0.0003188902628292	Yes
SLC44A4	Mast cells resting	-0.310290947481975	0.0003099345166349	Yes
SLC44A4	Mast cells activated	0.0114016791100496	0.897158516359855	No
SLC44A4	Eosinophils	-0.0836457326779103	0.342183656926856	No
SLC44A4	Neutrophils	-0.117040163402409	0.183081233537667	No
HJURP	B cells naive	0.402942553500205	1.827996088286e-06	Yes
HJURP	B cells memory	-0.38760373575128	4.78687082881099e-06	Yes
HJURP	Plasma cells	0.257878133716612	0.0029420551302821	Yes
HJURP	T cells CD8	0.168985052955354	0.0536706307323594	No
HJURP	T cells CD4 naive	0.0754566079156851	0.391674191494667	No
HJURP	T cells CD4 memory resting	-0.302996372989103	0.0004351692173304	Yes
HJURP	T cells CD4 memory activated	-0.170809455362439	0.0511014886648298	No
HJURP	T cells follicular helper	0.14709532890795	0.0936246268655079	No
HJURP	T cells regulatory (Tregs)	0.258312077110899	0.0028927662961428	Yes
HJURP	T cells gamma delta	0.0696628025097444	0.429150191806485	No
HJURP	NK cells resting	0.251705230100443	0.0037300683610893	Yes
HJURP	NK cells activated	0.336613684619799	8.45408591773606e-05	Yes
HJURP	Monocytes	-0.135726826033023	0.12216788256521	No
HJURP	Macrophages M0	0.334319512002234	9.51269816404273e-05	Yes
HJURP	Macrophages M1	-0.178472907831024	0.0413958332684955	Yes
HJURP	Macrophages M2	-0.0073613409491272	0.933426601987521	No
HJURP	Dendritic cells resting	-0.211148080568237	0.0154822060695742	Yes
HJURP	Dendritic cells activated	0.083476874932975	0.343162420436087	No
HJURP	Mast cells resting	-0.200689986634006	0.0215377195054317	Yes
HJURP	Mast cells activated	-0.261768216267269	0.0025260347982498	Yes
HJURP	Eosinophils	-0.174688761718762	0.0459759641510371	Yes
HJURP	Neutrophils	-0.0795080928437332	0.366674416750051	No
VARS1	B cells naive	0.376156801126202	9.5205947920876e-06	Yes
VARS1	B cells memory	-0.426519036951641	3.77940981598097e-07	Yes
VARS1	Plasma cells	0.18381455344026	0.0355855121136881	Yes
VARS1	T cells CD8	0.273970014506822	0.0015429029880128	Yes
VARS1	T cells CD4 naive	0.0846045798990825	0.336659321615245	No
VARS1	T cells CD4 memory resting	-0.51102077861015	4.4731333681537e-10	Yes
VARS1	T cells CD4 memory activated	-0.0968459952013024	0.271149838703479	No
VARS1	T cells follicular helper	0.0736744707719991	0.402987034921226	No
VARS1	T cells regulatory (Tregs)	0.353011274430277	3.53986632081431e-05	Yes
VARS1	T cells gamma delta	0.0114770344500075	0.896482591738249	No
VARS1	NK cells resting	0.302536197243086	0.0004444561807964	Yes
VARS1	NK cells activated	0.473440899002538	1.12338039078676e-08	Yes
VARS1	Monocytes	-0.146837136922294	0.0942082824018273	No
VARS1	Macrophages M0	0.337294282131665	8.16185921676487e-05	Yes
VARS1	Macrophages M1	-0.182514077804058	0.0369326870434315	Yes
VARS1	Macrophages M2	-0.0085837826295841	0.922399418478334	No
VARS1	Dendritic cells resting	-0.222108580075516	0.0107810801684952	Yes
VARS1	Dendritic cells activated	0.0788740048921201	0.370520796171166	No
VARS1	Mast cells resting	-0.358935095776056	2.55376401717898e-05	Yes
VARS1	Mast cells activated	-0.0795485519441332	0.366429829734792	No
VARS1	Eosinophils	-0.0564285063860016	0.52205935701799	No
VARS1	Neutrophils	-0.246772156327717	0.0044909180925436	Yes
SELE	B cells naive	-0.358816144017721	2.57072737120334e-05	Yes
SELE	B cells memory	0.369997826113472	1.36374434507635e-05	Yes
SELE	Plasma cells	-0.160324388543885	0.0673604658461025	No
SELE	T cells CD8	-0.282455383678437	0.0010804704739208	Yes
SELE	T cells CD4 naive	0.0151734550777248	0.863426861504098	No
SELE	T cells CD4 memory resting	0.33331420312643	0.0001001450437992	Yes
SELE	T cells CD4 memory activated	0.25316222314162	0.0035286622269085	Yes
SELE	T cells follicular helper	0.0214798876096467	0.80760228366394	No
SELE	T cells regulatory (Tregs)	-0.39389312190958	3.24453138970419e-06	Yes
SELE	T cells gamma delta	-0.043084118334309	0.625109951050731	No
SELE	NK cells resting	-0.394059669484139	3.21093920927891e-06	Yes
SELE	NK cells activated	-0.348635411276059	4.48684224822994e-05	Yes
SELE	Monocytes	0.259964186130807	0.0027118573492712	Yes
SELE	Macrophages M0	-0.208309293098533	0.016958234332497	Yes
SELE	Macrophages M1	0.259073142216673	0.002808117612878	Yes
SELE	Macrophages M2	-0.0006779480061922	0.993883814093047	No
SELE	Dendritic cells resting	0.0895822753403659	0.308898170478188	No
SELE	Dendritic cells activated	-0.104346093666219	0.235586663217816	No
SELE	Mast cells resting	-0.0806334590998548	0.359908795920962	No
SELE	Mast cells activated	0.448042308721877	8.04386283734448e-08	Yes
SELE	Eosinophils	0.0668570861498437	0.448014162650644	No
SELE	Neutrophils	0.224439688775214	0.0099611196456262	Yes
GNG7	B cells naive	-0.359794746144936	2.43426358535929e-05	Yes
GNG7	B cells memory	0.529628731660526	7.797102640133269e-11	Yes
GNG7	Plasma cells	-0.183194101080801	0.03622298558907	Yes
GNG7	T cells CD8	-0.018547000975953	0.833461873492045	No
GNG7	T cells CD4 naive	-0.208867171573928	0.0166588898197576	Yes
GNG7	T cells CD4 memory resting	0.43141163377213	2.6836680788565e-07	Yes
GNG7	T cells CD4 memory activated	-0.212895979961641	0.0146300737534555	Yes
GNG7	T cells follicular helper	0.066647835702495	0.449439447937646	No
GNG7	T cells regulatory (Tregs)	-0.295606692296177	0.0006083045433021	Yes
GNG7	T cells gamma delta	-0.0083103052658096	0.924945669584808	No
GNG7	NK cells resting	-0.206467034330116	0.017980128040419	Yes
GNG7	NK cells activated	-0.512035755646436	4.07756103562893e-10	Yes
GNG7	Monocytes	0.338003824032502	7.86726914150925e-05	Yes
GNG7	Macrophages M0	-0.157950066874202	0.071573271242164	No
GNG7	Macrophages M1	0.111695613480409	0.20403448916852	No
GNG7	Macrophages M2	0.167223839246184	0.0562509898188489	No
GNG7	Dendritic cells resting	0.167293100378067	0.0561476211859381	No
GNG7	Dendritic cells activated	-0.149609645321166	0.0880896113814849	No
GNG7	Mast cells resting	0.438656693497933	1.60029355008149e-07	Yes
GNG7	Mast cells activated	-0.0962507962819734	0.274120012236931	No
GNG7	Eosinophils	0.0977248478042032	0.266804147978979	No
GNG7	Neutrophils	-0.0851456651635152	0.333567061394485	No
RMI2	B cells naive	0.393922026375311	3.2386776518208e-06	Yes
RMI2	B cells memory	-0.320944654973312	0.0001858244249414	Yes
RMI2	Plasma cells	0.247090172499946	0.0044379708231618	Yes
RMI2	T cells CD8	0.221590905400369	0.0109710191883979	Yes
RMI2	T cells CD4 naive	-0.0044677908115649	0.959607323124995	No
RMI2	T cells CD4 memory resting	-0.257985839000653	0.0029297514254808	Yes
RMI2	T cells CD4 memory activated	-0.2734484564336	0.0015764909883061	Yes
RMI2	T cells follicular helper	0.215274974377382	0.0135360780379608	Yes
RMI2	T cells regulatory (Tregs)	0.265395179371963	0.0021868559696902	Yes
RMI2	T cells gamma delta	0.196042309505069	0.0248243922562433	Yes
RMI2	NK cells resting	0.248936057458955	0.0041415383333186	Yes
RMI2	NK cells activated	0.241372039281988	0.0054805769102631	Yes
RMI2	Monocytes	-0.124975977967198	0.154942408649718	No
RMI2	Macrophages M0	0.323383890807517	0.000164840844353	Yes
RMI2	Macrophages M1	-0.141923955947957	0.105873585825361	No
RMI2	Macrophages M2	0.0240165056759134	0.785401929697281	No
RMI2	Dendritic cells resting	-0.17241869138083	0.0489206267231497	Yes
RMI2	Dendritic cells activated	0.125175223171684	0.154280271249579	No
RMI2	Mast cells resting	-0.0819272052716588	0.352227308170318	No
RMI2	Mast cells activated	-0.323643909417842	0.0001627390077144	Yes
RMI2	Eosinophils	-0.175412878468801	0.0450682905728268	Yes
RMI2	Neutrophils	-0.198022051389801	0.0233753146493174	Yes
IL7R	B cells naive	-0.382173427647655	6.65442555160778e-06	Yes
IL7R	B cells memory	0.344314329513416	5.65100232719996e-05	Yes
IL7R	Plasma cells	-0.0590143573216689	0.503138012423815	No
IL7R	T cells CD8	-0.328668422742835	0.0001267091732949	Yes
IL7R	T cells CD4 naive	0.241323784140968	0.0054902348400987	Yes
IL7R	T cells CD4 memory resting	0.286711107189076	0.0008998668402928	Yes
IL7R	T cells CD4 memory activated	0.397546434140987	2.57893304513225e-06	Yes
IL7R	T cells follicular helper	-0.221913813201253	0.0108521999873587	Yes
IL7R	T cells regulatory (Tregs)	-0.271828321031623	0.0016851138126279	Yes
IL7R	T cells gamma delta	0.0340253219122295	0.699632249539284	No
IL7R	NK cells resting	-0.237119842503106	0.0063921892844675	Yes
IL7R	NK cells activated	-0.527909676949762	9.203735489025759e-11	Yes
IL7R	Monocytes	0.131459996712895	0.134468388030082	No
IL7R	Macrophages M0	-0.0133690692658928	0.879536955966261	No
IL7R	Macrophages M1	0.37656820984914	9.29234709001192e-06	Yes
IL7R	Macrophages M2	0.123423904339935	0.159990048451025	No
IL7R	Dendritic cells resting	0.106102257127843	0.22775391277492	No
IL7R	Dendritic cells activated	-0.192959426619024	0.0272338113704849	Yes
IL7R	Mast cells resting	-0.0564750886406625	0.521715333071034	No
IL7R	Mast cells activated	0.365996139448136	1.71570916943974e-05	Yes
IL7R	Eosinophils	-0.0198922947846919	0.821576372258442	No
IL7R	Neutrophils	0.291815471380439	0.0007198914041362	Yes
SLC22A5	B cells naive	0.354755761426706	3.21750290052057e-05	Yes
SLC22A5	B cells memory	-0.221926980053576	0.0108473791081733	Yes
SLC22A5	Plasma cells	0.23394117411207	0.0071593034541816	Yes
SLC22A5	T cells CD8	0.283921526579609	0.0010148131990116	Yes
SLC22A5	T cells CD4 naive	-0.0422633473443488	0.631722181591242	No
SLC22A5	T cells CD4 memory resting	-0.202686947879786	0.0202449032130911	Yes
SLC22A5	T cells CD4 memory activated	-0.300524915424192	0.0004872318533236	Yes
SLC22A5	T cells follicular helper	0.24934532778077	0.00407826849334	Yes
SLC22A5	T cells regulatory (Tregs)	0.227382430171697	0.0090047422616662	Yes
SLC22A5	T cells gamma delta	0.10054606004555	0.253175157206219	No
SLC22A5	NK cells resting	0.238981806877234	0.0059776039773881	Yes
SLC22A5	NK cells activated	0.330891086495682	0.0001132730327674	Yes
SLC22A5	Monocytes	-0.0777054235759571	0.377673988665837	No
SLC22A5	Macrophages M0	0.134989617627724	0.124228629721675	No
SLC22A5	Macrophages M1	-0.17421126151881	0.0465827924546228	Yes
SLC22A5	Macrophages M2	-0.171584903645972	0.0501408428033087	No
SLC22A5	Dendritic cells resting	-0.192587861221875	0.0275372484317581	Yes
SLC22A5	Dendritic cells activated	0.191272426241052	0.0286347618107352	Yes
SLC22A5	Mast cells resting	-0.0177873449681767	0.840190176745217	No
SLC22A5	Mast cells activated	-0.314850984579725	0.0002495685189154	Yes
SLC22A5	Eosinophils	-0.0252231724897246	0.774900301804826	No
SLC22A5	Neutrophils	-0.182986957907213	0.0364379420206373	Yes
KLHDC9	B cells naive	0.249900411885154	0.0039938425817124	Yes
KLHDC9	B cells memory	-0.189704476963837	0.0299913872846655	Yes
KLHDC9	Plasma cells	0.102296059057949	0.244966094573853	No
KLHDC9	T cells CD8	0.361447671401209	2.2191162398021e-05	Yes
KLHDC9	T cells CD4 naive	-0.149656631478095	0.0879887142312161	No
KLHDC9	T cells CD4 memory resting	-0.173399384856058	0.0476298499086149	Yes
KLHDC9	T cells CD4 memory activated	-0.45379695329969	5.22163151574069e-08	Yes
KLHDC9	T cells follicular helper	0.134121291903517	0.126690153492323	No
KLHDC9	T cells regulatory (Tregs)	0.259504859781865	0.0027611002133395	Yes
KLHDC9	T cells gamma delta	0.109396628210427	0.213559122635078	No
KLHDC9	NK cells resting	0.214561968263238	0.0138562055586463	Yes
KLHDC9	NK cells activated	0.282246709989144	0.001090124704464	Yes
KLHDC9	Monocytes	-0.0865435897916188	0.325662171386678	No
KLHDC9	Macrophages M0	0.167750004940446	0.0554696253599503	No
KLHDC9	Macrophages M1	-0.376931692220043	9.09499673455656e-06	Yes
KLHDC9	Macrophages M2	-0.13538159315337	0.123129613617216	No
KLHDC9	Dendritic cells resting	-0.0654560583572628	0.457605385354629	No
KLHDC9	Dendritic cells activated	0.198176995778297	0.0232650292145488	Yes
KLHDC9	Mast cells resting	0.111952002557048	0.202991519832073	No
KLHDC9	Mast cells activated	-0.428949548695765	3.19042512497172e-07	Yes
KLHDC9	Eosinophils	-0.0010935148347352	0.990109757139893	No
KLHDC9	Neutrophils	-0.318159593508647	0.0002128049308512	Yes
RASGRP2	B cells naive	-0.395860940966923	2.86807608617594e-06	Yes
RASGRP2	B cells memory	0.336836647020256	8.35729374693429e-05	Yes
RASGRP2	Plasma cells	-0.0999055704081792	0.25622642950562	No
RASGRP2	T cells CD8	-0.161351121274513	0.0656022782805399	No
RASGRP2	T cells CD4 naive	0.0292600964957882	0.74007165095797	No
RASGRP2	T cells CD4 memory resting	0.216763945885488	0.0128883155370215	Yes
RASGRP2	T cells CD4 memory activated	0.222947401222091	0.0104794401515693	Yes
RASGRP2	T cells follicular helper	-0.164418394037292	0.0605714263521583	No
RASGRP2	T cells regulatory (Tregs)	-0.269209447430345	0.0018751570627764	Yes
RASGRP2	T cells gamma delta	-0.24954495020552	0.0040477242020312	Yes
RASGRP2	NK cells resting	-0.225849317006037	0.0094923760760633	Yes
RASGRP2	NK cells activated	-0.275806109381987	0.0014297770743802	Yes
RASGRP2	Monocytes	0.189725967062766	0.0299724308765958	Yes
RASGRP2	Macrophages M0	-0.275439146850639	0.001451763179847	Yes
RASGRP2	Macrophages M1	0.224134663413741	0.0100651911261793	Yes
RASGRP2	Macrophages M2	0.113110704519805	0.198325871037772	No
RASGRP2	Dendritic cells resting	0.129334066787922	0.140939931698357	No
RASGRP2	Dendritic cells activated	-0.220932667027881	0.011216771906567	Yes
RASGRP2	Mast cells resting	0.0676982744391624	0.44231018430873	No
RASGRP2	Mast cells activated	0.306008931609144	0.0003786602159047	Yes
RASGRP2	Eosinophils	0.166543917440222	0.0572740752017937	No
RASGRP2	Neutrophils	0.127715478752299	0.146023707826777	No
DDR1	B cells naive	0.335933244090762	8.75598981425071e-05	Yes
DDR1	B cells memory	-0.23578455801784	0.0067050535991536	Yes
DDR1	Plasma cells	0.312280488168376	0.0002821031975492	Yes
DDR1	T cells CD8	0.354240468473823	3.30973460247193e-05	Yes
DDR1	T cells CD4 naive	0.022763753232658	0.79634560825951	No
DDR1	T cells CD4 memory resting	-0.235509283014321	0.0067712181398614	Yes
DDR1	T cells CD4 memory activated	-0.187475484247176	0.032013680048526	Yes
DDR1	T cells follicular helper	0.228412941827157	0.0086895228520779	Yes
DDR1	T cells regulatory (Tregs)	0.24989755384432	0.0039942732304521	Yes
DDR1	T cells gamma delta	0.0484964300698254	0.582270676727231	No
DDR1	NK cells resting	0.208363665465752	0.0169288556318719	Yes
DDR1	NK cells activated	0.358623745369912	2.59838913622986e-05	Yes
DDR1	Monocytes	-0.123561988189465	0.159702826347489	No
DDR1	Macrophages M0	0.265682699633801	0.0021618193470637	Yes
DDR1	Macrophages M1	-0.128219261659212	0.144426740142273	No
DDR1	Macrophages M2	-0.121203386007936	0.167885394136961	No
DDR1	Dendritic cells resting	-0.178106704006917	0.041821689127833	Yes
DDR1	Dendritic cells activated	0.235245240453573	0.0068352271135399	Yes
DDR1	Mast cells resting	-0.186504371696822	0.0329302143114767	Yes
DDR1	Mast cells activated	-0.101052836009205	0.250778686027974	No
DDR1	Eosinophils	-0.0443597157590743	0.614892656718824	No
DDR1	Neutrophils	-0.212995992268632	0.0145825765741716	Yes
ITPR3	B cells naive	0.409984320207872	1.15597924781082e-06	Yes
ITPR3	B cells memory	-0.330503553844363	0.000115515749174	Yes
ITPR3	Plasma cells	0.440200228933412	1.43115298505248e-07	Yes
ITPR3	T cells CD8	0.147031091504765	0.0937695700647338	No
ITPR3	T cells CD4 naive	0.0994102483485417	0.258603370979378	No
ITPR3	T cells CD4 memory resting	-0.266405755607757	0.0021000009174855	Yes
ITPR3	T cells CD4 memory activated	-0.0773757321599828	0.379707227092911	No
ITPR3	T cells follicular helper	0.259661785677907	0.00274418666027	Yes
ITPR3	T cells regulatory (Tregs)	0.234237297551157	0.0070845401972468	Yes
ITPR3	T cells gamma delta	0.0430239717243413	0.625593496783273	No
ITPR3	NK cells resting	0.255672832082744	0.0032044410734086	Yes
ITPR3	NK cells activated	0.424901942746955	4.2272528478565e-07	Yes
ITPR3	Monocytes	-0.236241240522579	0.0065965524778305	Yes
ITPR3	Macrophages M0	0.212936116125944	0.0146109963862185	Yes
ITPR3	Macrophages M1	-0.0935105739215076	0.288077049997244	No
ITPR3	Macrophages M2	-0.154132363206661	0.0787921964977089	No
ITPR3	Dendritic cells resting	-0.241424125676619	0.0054701691923148	Yes
ITPR3	Dendritic cells activated	0.24452979737359	0.0048805886556526	Yes
ITPR3	Mast cells resting	-0.211114194540827	0.0154991439447509	Yes
ITPR3	Mast cells activated	-0.104575544272535	0.234552714464594	No
ITPR3	Eosinophils	-0.0633757862692508	0.472054437038913	No
ITPR3	Neutrophils	-0.0776970105477035	0.377725790027858	No
NOS3	B cells naive	-0.172647390782384	0.0486170497475572	Yes
NOS3	B cells memory	0.266967562038103	0.002053079690045	Yes
NOS3	Plasma cells	-0.115235886437924	0.189970950121349	No
NOS3	T cells CD8	-0.270042224166891	0.0018127145692226	Yes
NOS3	T cells CD4 naive	0.0801617966293698	0.362734910412861	No
NOS3	T cells CD4 memory resting	0.215794393766485	0.0133069518548413	Yes
NOS3	T cells CD4 memory activated	0.156760828306682	0.073762188166603	No
NOS3	T cells follicular helper	-0.0233021014618818	0.791637768744496	No
NOS3	T cells regulatory (Tregs)	-0.200693911460982	0.0215351105227638	Yes
NOS3	T cells gamma delta	-0.0588741085844082	0.504154983919292	No
NOS3	NK cells resting	-0.244769735983792	0.0048374952790056	Yes
NOS3	NK cells activated	-0.296916621753244	0.0005736080330256	Yes
NOS3	Monocytes	0.25436298274966	0.0033700857877795	Yes
NOS3	Macrophages M0	-0.252534303182355	0.0036142314303852	Yes
NOS3	Macrophages M1	0.309186626117959	0.0003264583149373	Yes
NOS3	Macrophages M2	0.0298965192349307	0.734626618262209	No
NOS3	Dendritic cells resting	0.11042567659429	0.20925732115986	No
NOS3	Dendritic cells activated	-0.179865442100964	0.0398094637553708	Yes
NOS3	Mast cells resting	-0.0626691593783994	0.477018425426358	No
NOS3	Mast cells activated	0.338500852156331	7.66686069689002e-05	Yes
NOS3	Eosinophils	0.0256735112280382	0.770991293941429	No
NOS3	Neutrophils	0.175681473571095	0.0447354281513459	Yes
PROSER2	B cells naive	0.256052835280062	0.0031577774199836	Yes
PROSER2	B cells memory	-0.335796047362785	8.81806925710319e-05	Yes
PROSER2	Plasma cells	0.281526148240423	0.001124070625103	Yes
PROSER2	T cells CD8	0.242939341675434	0.0051750183254694	Yes
PROSER2	T cells CD4 naive	0.0807882045902193	0.358984574853555	No
PROSER2	T cells CD4 memory resting	-0.322254027536269	0.0001742704557524	Yes
PROSER2	T cells CD4 memory activated	-0.12744440069803	0.146888521004827	No
PROSER2	T cells follicular helper	0.102398858463544	0.244489681387993	No
PROSER2	T cells regulatory (Tregs)	0.272933793544223	0.0016102857936122	Yes
PROSER2	T cells gamma delta	0.0829110181003885	0.346455213689382	No
PROSER2	NK cells resting	0.292348214869754	0.0007031512565112	Yes
PROSER2	NK cells activated	0.493915735854263	2.03620295778944e-09	Yes
PROSER2	Monocytes	-0.264767706748399	0.0022424093068559	Yes
PROSER2	Macrophages M0	0.252490138354155	0.0036203195785419	Yes
PROSER2	Macrophages M1	-0.188464250226096	0.0311027797818003	Yes
PROSER2	Macrophages M2	-0.174168579512091	0.0467453014356374	Yes
PROSER2	Dendritic cells resting	-0.0228090635830694	0.795949085552438	No
PROSER2	Dendritic cells activated	0.119771637058405	0.1730019489392	No
PROSER2	Mast cells resting	-0.321127594884132	0.0001841684668113	Yes
PROSER2	Mast cells activated	0.100963100528038	0.251201888116244	No
PROSER2	Eosinophils	-0.157112142317252	0.0731100007323989	No
PROSER2	Neutrophils	-0.0002535950713424	0.99770631652005	No
SELENOW	B cells naive	-0.320010239487758	0.0001945005714636	Yes
SELENOW	B cells memory	0.362025462873141	2.14822547477371e-05	Yes
SELENOW	Plasma cells	-0.424405019293149	4.37474220504006e-07	Yes
SELENOW	T cells CD8	-0.0929618062542844	0.290928076070079	No
SELENOW	T cells CD4 naive	-0.141739002693791	0.106333886851244	No
SELENOW	T cells CD4 memory resting	0.367851215777912	1.5430677348058e-05	Yes
SELENOW	T cells CD4 memory activated	-0.146215025910699	0.0956264382863459	No
SELENOW	T cells follicular helper	-0.0989668924124073	0.260743710816107	No
SELENOW	T cells regulatory (Tregs)	-0.321213756632811	0.0001833932956998	Yes
SELENOW	T cells gamma delta	-0.225908423013529	0.0094731535038913	Yes
SELENOW	NK cells resting	-0.198858403466311	0.0227853040224203	Yes
SELENOW	NK cells activated	-0.463119529053567	2.54894910705321e-08	Yes
SELENOW	Monocytes	0.368092860409122	1.52182397552937e-05	Yes
SELENOW	Macrophages M0	-0.211539415234327	0.0152877616112404	Yes
SELENOW	Macrophages M1	0.034544040860961	0.695278235013413	No
SELENOW	Macrophages M2	0.126246982233222	0.150754983319738	No
SELENOW	Dendritic cells resting	0.221309599587681	0.0110754598602896	Yes
SELENOW	Dendritic cells activated	-0.0894743159649847	0.309483929562252	No
SELENOW	Mast cells resting	0.480359294201174	6.3876041076082305e-09	Yes
SELENOW	Mast cells activated	-0.104055849524981	0.236899120015576	No
SELENOW	Eosinophils	-0.0348321285606056	0.692864360935708	No
SELENOW	Neutrophils	-0.116419960734665	0.185428556038146	No
HSPA1A	B cells naive	-0.290071465174476	0.0007772852622788	Yes
HSPA1A	B cells memory	0.262916791052747	0.0024138047407308	Yes
HSPA1A	Plasma cells	-0.238190690595059	0.0061507355075546	Yes
HSPA1A	T cells CD8	-0.156410684283984	0.0744168733983004	No
HSPA1A	T cells CD4 naive	-0.168147761950226	0.0548849010367625	No
HSPA1A	T cells CD4 memory resting	0.264549008488583	0.0022620700835374	Yes
HSPA1A	T cells CD4 memory activated	0.073476587026484	0.40425500746646	No
HSPA1A	T cells follicular helper	0.0158246648479099	0.857626064113948	No
HSPA1A	T cells regulatory (Tregs)	-0.130229605266539	0.138185556165173	No
HSPA1A	T cells gamma delta	-0.0228390061473211	0.795687078921988	No
HSPA1A	NK cells resting	-0.276577097366243	0.0013845693235145	Yes
HSPA1A	NK cells activated	-0.260774288787542	0.0026269379905742	Yes
HSPA1A	Monocytes	0.01086737475617	0.901953223710786	No
HSPA1A	Macrophages M0	-0.220739845033346	0.011289670829496	Yes
HSPA1A	Macrophages M1	0.150724413002427	0.085720512038143	No
HSPA1A	Macrophages M2	0.0499441491388824	0.571045779112281	No
HSPA1A	Dendritic cells resting	0.0458015357565734	0.603432288142297	No
HSPA1A	Dendritic cells activated	-0.0613305244619471	0.486499135613626	No
HSPA1A	Mast cells resting	0.0649664711748957	0.460983688120876	No
HSPA1A	Mast cells activated	0.267080922417151	0.0020437280487593	Yes
HSPA1A	Eosinophils	0.144722250324822	0.0990982686165787	No
HSPA1A	Neutrophils	0.124511653210111	0.156493739844956	No
HSPA6	B cells naive	-0.413769119994955	8.99681197108016e-07	Yes
HSPA6	B cells memory	0.302379855687044	0.0004476527391356	Yes
HSPA6	Plasma cells	-0.141181776945528	0.107730160866808	No
HSPA6	T cells CD8	-0.26718171916953	0.0020354452992692	Yes
HSPA6	T cells CD4 naive	0.108232120540411	0.218502832585233	No
HSPA6	T cells CD4 memory resting	0.167804855633892	0.0553886882091738	No
HSPA6	T cells CD4 memory activated	0.362588597657428	2.08118741437453e-05	Yes
HSPA6	T cells follicular helper	-0.134930192354899	0.124395903758228	No
HSPA6	T cells regulatory (Tregs)	-0.223918616298883	0.0101394819482239	Yes
HSPA6	T cells gamma delta	0.0173444146991752	0.844118593040423	No
HSPA6	NK cells resting	-0.365608589739039	1.75400225645939e-05	Yes
HSPA6	NK cells activated	-0.368061283079847	1.52458430389372e-05	Yes
HSPA6	Monocytes	0.163487917673434	0.0620630246230997	No
HSPA6	Macrophages M0	-0.0292577050449196	0.740092135950658	No
HSPA6	Macrophages M1	0.304539665333106	0.0004053147304214	Yes
HSPA6	Macrophages M2	0.108669193402018	0.21634019343212	No
HSPA6	Dendritic cells resting	0.0605138421591637	0.492332246064649	No
HSPA6	Dendritic cells activated	-0.251578647420356	0.0037480448195307	Yes
HSPA6	Mast cells resting	-0.164954276676818	0.059725790104337	No
HSPA6	Mast cells activated	0.446731899629661	8.86575040206018e-08	Yes
HSPA6	Eosinophils	0.0900781642978592	0.306216918672095	No
HSPA6	Neutrophils	0.25435183123784	0.0033715284991283	Yes
P4HA2	B cells naive	0.418223326255896	6.67200588362529e-07	Yes
P4HA2	B cells memory	-0.425363121902674	4.09462386999681e-07	Yes
P4HA2	Plasma cells	0.161937881357888	0.0646144115989989	No
P4HA2	T cells CD8	0.227868717144764	0.0088547577718572	Yes
P4HA2	T cells CD4 naive	-0.0135803666252684	0.877647748925835	No
P4HA2	T cells CD4 memory resting	-0.378501170669529	8.28741169971108e-06	Yes
P4HA2	T cells CD4 memory activated	-0.189529828542567	0.0301458226490386	Yes
P4HA2	T cells follicular helper	0.199015890086602	0.0226756465396826	Yes
P4HA2	T cells regulatory (Tregs)	0.346146015092515	5.12668117208251e-05	Yes
P4HA2	T cells gamma delta	-0.0170510684421215	0.846722443141682	No
P4HA2	NK cells resting	0.256033648551932	0.0031601187587574	Yes
P4HA2	NK cells activated	0.366091959418327	1.7063635048781e-05	Yes
P4HA2	Monocytes	-0.259705532441442	0.002739488314015	Yes
P4HA2	Macrophages M0	0.0925673735715843	0.292988827911479	No
P4HA2	Macrophages M1	-0.272826390155916	0.0016174209031066	Yes
P4HA2	Macrophages M2	-0.070554730361898	0.423250394715797	No
P4HA2	Dendritic cells resting	-0.196059497941794	0.024811487604236	Yes
P4HA2	Dendritic cells activated	0.161106056210641	0.0660184954795638	No
P4HA2	Mast cells resting	-0.0722927184984602	0.411889983429061	No
P4HA2	Mast cells activated	-0.234709141746622	0.0069668429894004	Yes
P4HA2	Eosinophils	-0.17106270668376	0.050753037574299	No
P4HA2	Neutrophils	-0.161761668845811	0.0649097992176957	No
PDLIM4	B cells naive	-0.380473146009322	7.36855136027955e-06	Yes
PDLIM4	B cells memory	0.299684076991685	0.0005062143826792	Yes
PDLIM4	Plasma cells	-0.201586282639663	0.0209489328743045	Yes
PDLIM4	T cells CD8	-0.0908674155966065	0.30198100357452	No
PDLIM4	T cells CD4 naive	-0.0099055958856884	0.910592774979858	No
PDLIM4	T cells CD4 memory resting	0.154659398569193	0.0777621131455416	No
PDLIM4	T cells CD4 memory activated	0.247081916810932	0.0044393382331641	Yes
PDLIM4	T cells follicular helper	-0.082336003505899	0.349821595211343	No
PDLIM4	T cells regulatory (Tregs)	-0.327954335147566	0.0001313316413562	Yes
PDLIM4	T cells gamma delta	-0.14952243407157	0.0882771314828186	No
PDLIM4	NK cells resting	-0.256243284891554	0.0031346216283723	Yes
PDLIM4	NK cells activated	-0.168606009015123	0.0542175596547337	No
PDLIM4	Monocytes	0.117352648498598	0.181906828856431	No
PDLIM4	Macrophages M0	-0.205575446364182	0.0184935447954235	Yes
PDLIM4	Macrophages M1	0.0781038473878401	0.375225738486426	No
PDLIM4	Macrophages M2	-0.130302314501683	0.137963739209105	No
PDLIM4	Dendritic cells resting	0.108249933197431	0.218426605262856	No
PDLIM4	Dendritic cells activated	0.0034198184291476	0.969076487423577	No
PDLIM4	Mast cells resting	-0.0238497805811796	0.786856026364408	No
PDLIM4	Mast cells activated	0.41412622606255	8.78513321183364e-07	Yes
PDLIM4	Eosinophils	0.0420038345342404	0.633818954617167	No
PDLIM4	Neutrophils	0.132775310975939	0.130579672097694	No
F11R	B cells naive	0.330161540053814	0.0001175293511843	Yes
F11R	B cells memory	-0.25683222876336	0.003063979774453	Yes
F11R	Plasma cells	0.307804098082359	0.0003482930926871	Yes
F11R	T cells CD8	0.141445196555327	0.107068316832915	No
F11R	T cells CD4 naive	0.0200094185952638	0.820543469799316	No
F11R	T cells CD4 memory resting	-0.191145197155074	0.0287428612402595	Yes
F11R	T cells CD4 memory activated	-0.147045720632248	0.0937365457435753	No
F11R	T cells follicular helper	0.06408956712483	0.467068889276435	No
F11R	T cells regulatory (Tregs)	0.308892603434081	0.000330993070348	Yes
F11R	T cells gamma delta	0.0926388055415319	0.292614908383879	No
F11R	NK cells resting	0.231104773195196	0.0079116480987668	Yes
F11R	NK cells activated	0.206651452688192	0.0178754855155661	Yes
F11R	Monocytes	-0.137991075885007	0.116003424434904	No
F11R	Macrophages M0	0.229532799285116	0.0083580612844173	Yes
F11R	Macrophages M1	-0.0148955965739232	0.865904183765485	No
F11R	Macrophages M2	0.0242299685047777	0.783276320820727	No
F11R	Dendritic cells resting	-0.14716451401686	0.0934687185466099	No
F11R	Dendritic cells activated	0.134243189821514	0.12634235138802	No
F11R	Mast cells resting	-0.218080148884124	0.0123384521021573	Yes
F11R	Mast cells activated	-0.0694012815377432	0.430888978636066	No
F11R	Eosinophils	-0.0560586415678545	0.52479500491669	No
F11R	Neutrophils	-0.104199397091579	0.236249374397844	No
UQCC2	B cells naive	0.257874325415406	0.0029424910229863	Yes
UQCC2	B cells memory	-0.300718589383345	0.0004829535204562	Yes
UQCC2	Plasma cells	0.07432081708657	0.39886190686463	No
UQCC2	T cells CD8	0.218457801064965	0.0121845229395301	Yes
UQCC2	T cells CD4 naive	0.068649098942436	0.43591250521233	No
UQCC2	T cells CD4 memory resting	-0.406761933351587	1.42754533893853e-06	Yes
UQCC2	T cells CD4 memory activated	-0.147309792272783	0.0931420046806216	No
UQCC2	T cells follicular helper	-0.0419414135776001	0.634323728842995	No
UQCC2	T cells regulatory (Tregs)	0.283300216132042	0.001042177995135	Yes
UQCC2	T cells gamma delta	0.11924280215565	0.174920662873671	No
UQCC2	NK cells resting	0.189015153136886	0.0306048651994437	Yes
UQCC2	NK cells activated	0.232519157734738	0.0075281619849856	Yes
UQCC2	Monocytes	-0.0442412217782067	0.615838707071494	No
UQCC2	Macrophages M0	0.280105386740523	0.0011938483072842	Yes
UQCC2	Macrophages M1	-0.171863568199321	0.0496640465498322	Yes
UQCC2	Macrophages M2	0.0404368784337072	0.646540739138166	No
UQCC2	Dendritic cells resting	-0.172807062900908	0.0484060281141931	Yes
UQCC2	Dendritic cells activated	0.0409409689373774	0.642436750382553	No
UQCC2	Mast cells resting	-0.167225551651937	0.0562484322558198	No
UQCC2	Mast cells activated	-0.212791412356448	0.0146798783802596	Yes
UQCC2	Eosinophils	0.0079561563313787	0.928135404651102	No
UQCC2	Neutrophils	-0.21068026181669	0.0157174732741815	Yes
HLA-DRA	B cells naive	-0.30047824224979	0.0004882680917461	Yes
HLA-DRA	B cells memory	0.292025267921024	0.0007132558676567	Yes
HLA-DRA	Plasma cells	-0.0611312651583302	0.487918920622859	No
HLA-DRA	T cells CD8	-0.221415451809993	0.0110360580152851	Yes
HLA-DRA	T cells CD4 naive	0.0690176539719088	0.43344691505801	No
HLA-DRA	T cells CD4 memory resting	-0.00091634024757	0.991712141790951	No
HLA-DRA	T cells CD4 memory activated	0.323007911364047	0.0001679247058776	Yes
HLA-DRA	T cells follicular helper	-0.10463562611566	0.234282499667855	No
HLA-DRA	T cells regulatory (Tregs)	-0.0876855419023234	0.319294844581305	No
HLA-DRA	T cells gamma delta	0.0862788284750713	0.327150008225161	No
HLA-DRA	NK cells resting	-0.168463355467534	0.0544245837070859	No
HLA-DRA	NK cells activated	-0.305446935949477	0.0003886583125694	Yes
HLA-DRA	Monocytes	0.132074196107563	0.132641640521852	No
HLA-DRA	Macrophages M0	0.0097550886526455	0.911945736584969	No
HLA-DRA	Macrophages M1	0.292841413434566	0.0006879731431475	Yes
HLA-DRA	Macrophages M2	0.248774876167236	0.0041666962505326	Yes
HLA-DRA	Dendritic cells resting	0.236245854934135	0.0065954641702373	Yes
HLA-DRA	Dendritic cells activated	-0.342073969974451	6.36054682931308e-05	Yes
HLA-DRA	Mast cells resting	-0.154943169283733	0.0772119927563082	No
HLA-DRA	Mast cells activated	0.288452681032115	0.0008342846228031	Yes
HLA-DRA	Eosinophils	-0.160442638630931	0.0671560408306304	No
HLA-DRA	Neutrophils	0.13417536450273	0.126535781439636	No
MYOC	B cells naive	-0.323264267639275	0.0001658162597457	Yes
MYOC	B cells memory	0.378182165326321	8.4458629076674e-06	Yes
MYOC	Plasma cells	-0.232475045369107	0.0075398688404701	Yes
MYOC	T cells CD8	-0.101177286397877	0.250192579223628	No
MYOC	T cells CD4 naive	-0.184991535611627	0.0344022147177853	Yes
MYOC	T cells CD4 memory resting	0.225714265563511	0.0095364268434492	Yes
MYOC	T cells CD4 memory activated	-0.0882883282928872	0.315966504622923	No
MYOC	T cells follicular helper	0.0179210407277096	0.839005176454265	No
MYOC	T cells regulatory (Tregs)	-0.232246509227138	0.0076007780540035	Yes
MYOC	T cells gamma delta	-0.0259809790846323	0.768325718113151	No
MYOC	NK cells resting	-0.326414899934697	0.0001418360220586	Yes
MYOC	NK cells activated	-0.233799095188375	0.0071954224259712	Yes
MYOC	Monocytes	0.214067734826872	0.0140819665243053	Yes
MYOC	Macrophages M0	-0.354603617095313	3.24448086263356e-05	Yes
MYOC	Macrophages M1	0.139704025701169	0.111502563041889	No
MYOC	Macrophages M2	0.136358298190359	0.120337349939552	No
MYOC	Dendritic cells resting	0.145269536089999	0.0978140503468488	No
MYOC	Dendritic cells activated	-0.13346167207453	0.128584988558195	No
MYOC	Mast cells resting	0.177492368965792	0.0425443240309364	Yes
MYOC	Mast cells activated	0.137503354060982	0.117310410073403	No
MYOC	Eosinophils	0.103948094978374	0.237387673617945	No
MYOC	Neutrophils	0.0301536615781898	0.732430306157884	No
PTH1R	B cells naive	0.358218320667628	2.65759677576851e-05	Yes
PTH1R	B cells memory	-0.21722743368949	0.0126922902914615	Yes
PTH1R	Plasma cells	0.211847859826224	0.0151360039568228	Yes
PTH1R	T cells CD8	0.258331501649136	0.002890577508903	Yes
PTH1R	T cells CD4 naive	0.013244043677041	0.880655128139441	No
PTH1R	T cells CD4 memory resting	-0.307241332743819	0.0003575615716641	Yes
PTH1R	T cells CD4 memory activated	-0.351432577088262	3.85749095938697e-05	Yes
PTH1R	T cells follicular helper	0.21932008969229	0.0118393474122586	Yes
PTH1R	T cells regulatory (Tregs)	0.376780910245312	9.17637758732243e-06	Yes
PTH1R	T cells gamma delta	0.27850078455465	0.0012773951595266	Yes
PTH1R	NK cells resting	0.142410752476786	0.10466953873543	No
PTH1R	NK cells activated	0.258750395382927	0.0028437379598903	Yes
PTH1R	Monocytes	-0.0702318907284015	0.425380430056022	No
PTH1R	Macrophages M0	0.0769846022292674	0.382127970552008	No
PTH1R	Macrophages M1	-0.0059770677571361	0.945980179539034	No
PTH1R	Macrophages M2	0.0244782262294381	0.781378898816267	No
PTH1R	Dendritic cells resting	0.0168815027190126	0.848228327958057	No
PTH1R	Dendritic cells activated	-0.0298567126686577	0.734966807679394	No
PTH1R	Mast cells resting	-0.0285381531113158	0.746263978756966	No
PTH1R	Mast cells activated	-0.239611982307778	0.0058428129192623	Yes
PTH1R	Eosinophils	-0.0599020994027739	0.496725748251203	No
PTH1R	Neutrophils	-0.199517194972803	0.0223296018246024	Yes
IER3	B cells naive	-0.252588741219527	0.0036067397773184	Yes
IER3	B cells memory	0.147225825685728	0.0933307251003625	No
IER3	Plasma cells	0.10399269231241	0.23718538632548	No
IER3	T cells CD8	-0.125386767687442	0.153579588620462	No
IER3	T cells CD4 naive	0.191460570362843	0.0284755405884326	Yes
IER3	T cells CD4 memory resting	0.0579966705926822	0.51054170743526	No
IER3	T cells CD4 memory activated	0.342969406939134	6.06750138275398e-05	Yes
IER3	T cells follicular helper	0.0362061537302047	0.681394185809046	No
IER3	T cells regulatory (Tregs)	-0.186762471178461	0.0326844804200724	Yes
IER3	T cells gamma delta	-0.0172814463219302	0.844677382814717	No
IER3	NK cells resting	-0.186827993592872	0.0326223447871139	Yes
IER3	NK cells activated	0.0183156147160706	0.835510018115341	No
IER3	Monocytes	0.112984801673844	0.198829047242121	No
IER3	Macrophages M0	-0.009840568923871	0.911177293639319	No
IER3	Macrophages M1	0.226814900344811	0.0091826157977279	Yes
IER3	Macrophages M2	-0.214726497235202	0.0137817542867699	Yes
IER3	Dendritic cells resting	-0.0413001749367714	0.639518880134349	No
IER3	Dendritic cells activated	0.0201417062821194	0.819377208613201	No
IER3	Mast cells resting	-0.398671597767716	2.40154456865993e-06	Yes
IER3	Mast cells activated	0.637175822356879	2.79495377856496e-16	Yes
IER3	Eosinophils	0.0459599692674694	0.602178780951216	No
IER3	Neutrophils	0.190487143301573	0.029307532129456	Yes
SLC16A10	B cells naive	-0.302384624284773	0.0004475549277174	Yes
SLC16A10	B cells memory	0.157459779775553	0.072469236183088	No
SLC16A10	Plasma cells	-0.0692907280810196	0.431625233472282	No
SLC16A10	T cells CD8	-0.307017714866887	0.0003613073278253	Yes
SLC16A10	T cells CD4 naive	0.242733122339652	0.0052143334975618	Yes
SLC16A10	T cells CD4 memory resting	0.0641351918436311	0.466751198533542	No
SLC16A10	T cells CD4 memory activated	0.420082064880816	5.88197569188578e-07	Yes
SLC16A10	T cells follicular helper	-0.0732390163768824	0.405780392694593	No
SLC16A10	T cells regulatory (Tregs)	-0.170910700425917	0.0509619477495436	No
SLC16A10	T cells gamma delta	-0.0119349253784458	0.892377001474284	No
SLC16A10	NK cells resting	-0.160460936522196	0.0671244534581784	No
SLC16A10	NK cells activated	-0.210057533022229	0.0160354635042	Yes
SLC16A10	Monocytes	0.0236998921075654	0.788163909541329	No
SLC16A10	Macrophages M0	0.10102054500121	0.25093091717346	No
SLC16A10	Macrophages M1	0.214486121962331	0.0138906449146921	Yes
SLC16A10	Macrophages M2	-0.0352933797221524	0.68900597615137	No
SLC16A10	Dendritic cells resting	0.0124989477450243	0.887323731497309	No
SLC16A10	Dendritic cells activated	-0.0528953476180534	0.548484353994045	No
SLC16A10	Mast cells resting	-0.314198785966394	0.0002574767438805	Yes
SLC16A10	Mast cells activated	0.59536612545861	6.385329257088511e-14	Yes
SLC16A10	Eosinophils	-0.111675202497332	0.204117684647167	No
SLC16A10	Neutrophils	0.286200533890837	0.000919969696163	Yes
HSPA1B	B cells naive	-0.228763506916484	0.0085845336619569	Yes
HSPA1B	B cells memory	0.15077563884227	0.0856128822758726	No
HSPA1B	Plasma cells	-0.0920051750258582	0.295942787837019	No
HSPA1B	T cells CD8	0.0023321401251821	0.978908963889682	No
HSPA1B	T cells CD4 naive	-0.036825641855704	0.676246303860852	No
HSPA1B	T cells CD4 memory resting	0.0497481818900904	0.572559238516686	No
HSPA1B	T cells CD4 memory activated	-0.0065015516515842	0.941248109065279	No
HSPA1B	T cells follicular helper	0.160905242077288	0.0663611580997437	No
HSPA1B	T cells regulatory (Tregs)	-0.131557475991587	0.134177189405422	No
HSPA1B	T cells gamma delta	0.0816746994188486	0.353718423484975	No
HSPA1B	NK cells resting	-0.216703189215884	0.0129142069088779	Yes
HSPA1B	NK cells activated	-0.0763330966748785	0.38618091395583	No
HSPA1B	Monocytes	-0.0463705188784939	0.598935971012402	No
HSPA1B	Macrophages M0	0.0125877183121068	0.88652881234411	No
HSPA1B	Macrophages M1	0.0208001160040049	0.813578524162776	No
HSPA1B	Macrophages M2	-0.0717052039323643	0.415710139764247	No
HSPA1B	Dendritic cells resting	-0.152361253882927	0.0823344246339281	No
HSPA1B	Dendritic cells activated	-0.0308673385047786	0.726346013270049	No
HSPA1B	Mast cells resting	-0.117332918687179	0.181980815146597	No
HSPA1B	Mast cells activated	0.290539191363344	0.00076149435927	Yes
HSPA1B	Eosinophils	0.101536204130181	0.24850753216895	No
HSPA1B	Neutrophils	0.0904350615430532	0.304296652557384	No
XDH	B cells naive	0.233283769326806	0.0073277874275705	Yes
XDH	B cells memory	-0.296144429356987	0.0005938342002842	Yes
XDH	Plasma cells	0.221776051129858	0.0109027528268146	Yes
XDH	T cells CD8	-0.013426217043695	0.879025931074501	No
XDH	T cells CD4 naive	0.0722137509742022	0.412402248172944	No
XDH	T cells CD4 memory resting	-0.178177448948613	0.0417391359217792	Yes
XDH	T cells CD4 memory activated	0.158927587997344	0.0698136956603155	No
XDH	T cells follicular helper	0.188643694674453	0.030939845950796	Yes
XDH	T cells regulatory (Tregs)	0.0747476294119709	0.396151720374939	No
XDH	T cells gamma delta	-0.132361518181692	0.131793637237039	No
XDH	NK cells resting	0.135398483822901	0.12308242496174	No
XDH	NK cells activated	0.41656457277735	7.46147065252125e-07	Yes
XDH	Monocytes	-0.280072754096945	0.0011954964669898	Yes
XDH	Macrophages M0	0.180524476187873	0.0390766560673806	Yes
XDH	Macrophages M1	-0.105825954070946	0.228973953261932	No
XDH	Macrophages M2	-0.16119148027545	0.0659333221638955	No
XDH	Dendritic cells resting	-0.202756035463568	0.0202014007343865	Yes
XDH	Dendritic cells activated	0.390645688162906	3.97003396077099e-06	Yes
XDH	Mast cells resting	-0.317697868440359	0.0002176145494114	Yes
XDH	Mast cells activated	0.186458893736843	0.0329736749930866	Yes
XDH	Eosinophils	-0.149192210885189	0.0889900554647145	No
XDH	Neutrophils	0.015098970041355	0.864090823741956	No
ASIC2	B cells naive	0.146910081741342	0.0940430956639229	No
ASIC2	B cells memory	0.00356799344524	0.967737330261614	No
ASIC2	Plasma cells	0.103395657082633	0.239903446575554	No
ASIC2	T cells CD8	0.166645085719872	0.0571208846806275	No
ASIC2	T cells CD4 naive	0.0858508578370071	0.329564215545423	No
ASIC2	T cells CD4 memory resting	0.0008053017163746	0.992716402597348	No
ASIC2	T cells CD4 memory activated	-0.227339077082858	0.0090182217876465	Yes
ASIC2	T cells follicular helper	0.0299470059624459	0.73419522954356	No
ASIC2	T cells regulatory (Tregs)	0.097782859143406	0.266518972911039	No
ASIC2	T cells gamma delta	0.264290189967817	0.0022855392079837	Yes
ASIC2	NK cells resting	0.019827966232598	0.82214380914319	No
ASIC2	NK cells activated	-0.138255379299425	0.115299891059399	No
ASIC2	Monocytes	-0.0852699475501464	0.332859363095547	No
ASIC2	Macrophages M0	0.185381195289805	0.0340178590380023	Yes
ASIC2	Macrophages M1	0.110254449144905	0.20996877953636	No
ASIC2	Macrophages M2	0.0978488467529387	0.266194839764746	No
ASIC2	Dendritic cells resting	-0.0086165487624177	0.9221883666695	No
ASIC2	Dendritic cells activated	-0.0876109512463275	0.319708274511111	No
ASIC2	Mast cells resting	0.0690803647957853	0.433028181931918	No
ASIC2	Mast cells activated	-0.160690529391307	0.0667291370812729	No
ASIC2	Eosinophils	-0.0735227915354315	0.403958733567993	No
ASIC2	Neutrophils	-0.191530952226819	0.0284161723646356	Yes
