# Supplementary material for: Multi-omics Mendelian randomization integrating metabolism, microbiome and immunity supports a putative gut-immune-pelvic pathway in deep infiltrating endometriosis
Source: Front Endocrinol (Lausanne). 2026 May 21;17:1827134. doi: 10.3389/fendo.2026.1827134 (PMC13233194; doi:10.3389/fendo.2026.1827134)
Supplement: Supplementary file 7 [file Table7.csv]

algorithm	gene	relative_importance
RF	HDC	100.0
RF	RASGRP2	80.7681329222238
RF	CDK5	74.671472912523
RF	ASRGL1	62.8754070524852
RF	CASQ2	61.9624000534877
SVM	HDC	100.0
SVM	CASQ2	98.7895090786819
SVM	GADD45B	95.6960322797579
SVM	SELP	94.4855413584398
SVM	MIDEAS	93.813046402152
GLM	PDLIM4	100.0
GLM	P4HA2	92.3500108003713
GLM	SLC22A5	90.9251701916089
GLM	PROSER2	63.102752517083
GLM	SELE	57.2594775298597
GBM	CDK5	100.0
GBM	RASGRP2	75.5477750962153
GBM	RMI2	47.9402438629299
GBM	CASQ2	47.3387181336308
GBM	HDC	38.9733356714549
KNN	CDK5	100.0
KNN	GADD45B	94.7368421052632
KNN	HDC	94.2275042444822
KNN	AHNAK	92.1901528013583
KNN	RASGRP2	90.4923599320883
NNET	CDK5	100.0
NNET	GADD45B	97.1956014374897
NNET	F11R	94.4639410896306
NNET	GNG7	88.0449385062708
NNET	RASGRP2	80.8138866865858
LASSO	TUT1	100.0
LASSO	CDK5	93.6094523435784
LASSO	GNG7	84.5559901191342
LASSO	MIDEAS	81.1105924616832
LASSO	F11R	77.4992017727425
DT	RASGRP2	100.0
DT	CDK5	78.042786959458
DT	HDC	75.6736276497333
DT	RMI2	70.3229671088431
DT	AHNAK	69.9832237104892
NB	CDK5	100.0
NB	GADD45B	97.2696245733789
NB	HDC	96.2457337883959
NB	AHNAK	94.7098976109215
NB	RASGRP2	94.0273037542662
ADA	CDK5	100.0
ADA	RASGRP2	95.2380952380952
ADA	GADD45B	91.4965986394558
ADA	VARS1	89.9659863945578
ADA	AHNAK	89.6258503401361
BAG	CDK5	100.0
BAG	RASGRP2	99.313942155197
BAG	HDC	68.1722588169747
BAG	GADD45B	63.9501087652314
BAG	RMI2	49.3278352323523
