# Supplementary material for: Multi-omics Mendelian randomization integrating metabolism, microbiome and immunity supports a putative gut-immune-pelvic pathway in deep infiltrating endometriosis
Source: Front Endocrinol (Lausanne). 2026 May 21;17:1827134. doi: 10.3389/fendo.2026.1827134 (PMC13233194; doi:10.3389/fendo.2026.1827134)
Supplement: Supplementary file 8 [file Table8.csv]

marker	AUC	direction_of_higher_expression
CDK5	0.958	higher in controls
GADD45B	0.962	higher in DIE
HDC	0.992	higher in DIE
AHNAK	0.956	higher in DIE
RASGRP2	0.863	higher in DIE
Five-gene logistic model	0.999	higher predicted probability in DIE
