# Supplementary material for: Multi-omics Mendelian randomization integrating metabolism, microbiome and immunity supports a putative gut-immune-pelvic pathway in deep infiltrating endometriosis
Source: Front Endocrinol (Lausanne). 2026 May 21;17:1827134. doi: 10.3389/fendo.2026.1827134 (PMC13233194; doi:10.3389/fendo.2026.1827134)
Supplement: Supplementary file 9 [file Table9.csv]

exposure_file_source	exposure	id.exposure	id.outcome	outcome	method	Q	Q_df	Q_pval
metabolites	(16 or 17)-methylstearate (a19:0 or i19:0) levels	E2OP1H	qh47jF	finn-b-N14_ENDOMETRIOSIS_RECTPVAGSEPT_VAGINA.vcf	MR Egger	18.01974202	18	0.454352758
metabolites	(16 or 17)-methylstearate (a19:0 or i19:0) levels	E2OP1H	qh47jF	finn-b-N14_ENDOMETRIOSIS_RECTPVAGSEPT_VAGINA.vcf	Inverse variance weighted	20.15767392	19	0.385146944
metabolites	(2 or 3)-decenoate (10:1n7 or n8) levels	nnGdzN	qh47jF	finn-b-N14_ENDOMETRIOSIS_RECTPVAGSEPT_VAGINA.vcf	MR Egger	20.1267996	25	0.740142596
metabolites	(2 or 3)-decenoate (10:1n7 or n8) levels	nnGdzN	qh47jF	finn-b-N14_ENDOMETRIOSIS_RECTPVAGSEPT_VAGINA.vcf	Inverse variance weighted	20.28238747	26	0.777988755
metabolites	(2,4 or 2,5)-dimethylphenol sulfate levels	cXF6sL	qh47jF	finn-b-N14_ENDOMETRIOSIS_RECTPVAGSEPT_VAGINA.vcf	MR Egger	20.64783566	19	0.356581836
metabolites	(2,4 or 2,5)-dimethylphenol sulfate levels	cXF6sL	qh47jF	finn-b-N14_ENDOMETRIOSIS_RECTPVAGSEPT_VAGINA.vcf	Inverse variance weighted	21.30097774	20	0.379611519
metabolites	(N(1) + N(8))-acetylspermidine levels	HTmXNB	qh47jF	finn-b-N14_ENDOMETRIOSIS_RECTPVAGSEPT_VAGINA.vcf	MR Egger	31.84963061	32	0.474221671
metabolites	(N(1) + N(8))-acetylspermidine levels	HTmXNB	qh47jF	finn-b-N14_ENDOMETRIOSIS_RECTPVAGSEPT_VAGINA.vcf	Inverse variance weighted	32.67061657	33	0.483422632
metabolites	(R)-3-hydroxybutyrylcarnitine levels	R50FW0	qh47jF	finn-b-N14_ENDOMETRIOSIS_RECTPVAGSEPT_VAGINA.vcf	MR Egger	19.36342838	21	0.561838808
metabolites	(R)-3-hydroxybutyrylcarnitine levels	R50FW0	qh47jF	finn-b-N14_ENDOMETRIOSIS_RECTPVAGSEPT_VAGINA.vcf	Inverse variance weighted	20.15722827	22	0.573205342
metabolites	(S)-3-hydroxybutyrylcarnitine levels	gGdIeN	qh47jF	finn-b-N14_ENDOMETRIOSIS_RECTPVAGSEPT_VAGINA.vcf	MR Egger	13.61331567	16	0.627496376
metabolites	(S)-3-hydroxybutyrylcarnitine levels	gGdIeN	qh47jF	finn-b-N14_ENDOMETRIOSIS_RECTPVAGSEPT_VAGINA.vcf	Inverse variance weighted	14.0699094	17	0.662147275
metabolites	(S)-a-amino-omega-caprolactam levels	dHcrCc	qh47jF	finn-b-N14_ENDOMETRIOSIS_RECTPVAGSEPT_VAGINA.vcf	MR Egger	11.23113434	11	0.424107763
metabolites	(S)-a-amino-omega-caprolactam levels	dHcrCc	qh47jF	finn-b-N14_ENDOMETRIOSIS_RECTPVAGSEPT_VAGINA.vcf	Inverse variance weighted	11.24261912	12	0.508248642
metabolites	1-(1-enyl-oleoyl)-GPE (p-18:1) levels	9d2k3s	qh47jF	finn-b-N14_ENDOMETRIOSIS_RECTPVAGSEPT_VAGINA.vcf	MR Egger	10.40421673	15	0.793573014
metabolites	1-(1-enyl-oleoyl)-GPE (p-18:1) levels	9d2k3s	qh47jF	finn-b-N14_ENDOMETRIOSIS_RECTPVAGSEPT_VAGINA.vcf	Inverse variance weighted	12.25619471	16	0.726163521
metabolites	1-(1-enyl-palmitoyl)-2-arachidonoyl-gpc (p-16:0/20:4) levels	kR0Cn4	qh47jF	finn-b-N14_ENDOMETRIOSIS_RECTPVAGSEPT_VAGINA.vcf	MR Egger	27.21581425	31	0.661290297
metabolites	1-(1-enyl-palmitoyl)-2-arachidonoyl-gpc (p-16:0/20:4) levels	kR0Cn4	qh47jF	finn-b-N14_ENDOMETRIOSIS_RECTPVAGSEPT_VAGINA.vcf	Inverse variance weighted	28.01819545	32	0.66845965
metabolites	1-(1-enyl-palmitoyl)-2-arachidonoyl-GPE (p-16:0/20:4) levels	iOWrkk	qh47jF	finn-b-N14_ENDOMETRIOSIS_RECTPVAGSEPT_VAGINA.vcf	MR Egger	23.98092055	18	0.15565385
metabolites	1-(1-enyl-palmitoyl)-2-arachidonoyl-GPE (p-16:0/20:4) levels	iOWrkk	qh47jF	finn-b-N14_ENDOMETRIOSIS_RECTPVAGSEPT_VAGINA.vcf	Inverse variance weighted	24.11240687	19	0.191875857
metabolites	1-(1-enyl-palmitoyl)-2-linoleoyl-GPC (p-16:0/18:2) levels	RIV4x6	qh47jF	finn-b-N14_ENDOMETRIOSIS_RECTPVAGSEPT_VAGINA.vcf	MR Egger	21.04651699	19	0.334236294
metabolites	1-(1-enyl-palmitoyl)-2-linoleoyl-GPC (p-16:0/18:2) levels	RIV4x6	qh47jF	finn-b-N14_ENDOMETRIOSIS_RECTPVAGSEPT_VAGINA.vcf	Inverse variance weighted	22.04997975	20	0.337804776
metabolites	1-(1-enyl-palmitoyl)-2-linoleoyl-GPE (p-16:0/18:2) levels	NDjDvA	qh47jF	finn-b-N14_ENDOMETRIOSIS_RECTPVAGSEPT_VAGINA.vcf	MR Egger	16.76219524	20	0.66835693
metabolites	1-(1-enyl-palmitoyl)-2-linoleoyl-GPE (p-16:0/18:2) levels	NDjDvA	qh47jF	finn-b-N14_ENDOMETRIOSIS_RECTPVAGSEPT_VAGINA.vcf	Inverse variance weighted	17.76339775	21	0.663923925
metabolites	1-(1-enyl-palmitoyl)-2-oleoyl-gpc (p-16:0/18:1) levels	qHxSTc	qh47jF	finn-b-N14_ENDOMETRIOSIS_RECTPVAGSEPT_VAGINA.vcf	MR Egger	23.06675472	22	0.397968382
metabolites	1-(1-enyl-palmitoyl)-2-oleoyl-gpc (p-16:0/18:1) levels	qHxSTc	qh47jF	finn-b-N14_ENDOMETRIOSIS_RECTPVAGSEPT_VAGINA.vcf	Inverse variance weighted	25.53193624	23	0.323454568
metabolites	1-(1-enyl-palmitoyl)-2-oleoyl-GPE (p-16:0/18:1) levels	BlXTfh	qh47jF	finn-b-N14_ENDOMETRIOSIS_RECTPVAGSEPT_VAGINA.vcf	MR Egger	31.46527911	27	0.252466604
metabolites	1-(1-enyl-palmitoyl)-2-oleoyl-GPE (p-16:0/18:1) levels	BlXTfh	qh47jF	finn-b-N14_ENDOMETRIOSIS_RECTPVAGSEPT_VAGINA.vcf	Inverse variance weighted	33.52500376	28	0.216950582
metabolites	1-(1-enyl-palmitoyl)-2-palmitoleoyl-GPC (P-16:0/16:1) levels	EZsQav	qh47jF	finn-b-N14_ENDOMETRIOSIS_RECTPVAGSEPT_VAGINA.vcf	MR Egger	28.09035888	32	0.66488352
metabolites	1-(1-enyl-palmitoyl)-2-palmitoleoyl-GPC (P-16:0/16:1) levels	EZsQav	qh47jF	finn-b-N14_ENDOMETRIOSIS_RECTPVAGSEPT_VAGINA.vcf	Inverse variance weighted	28.10151902	33	0.709678234
metabolites	1-(1-enyl-palmitoyl)-2-palmitoyl-GPC (P-16:0/16:0) levels	cG2d16	qh47jF	finn-b-N14_ENDOMETRIOSIS_RECTPVAGSEPT_VAGINA.vcf	MR Egger	27.20284122	31	0.661946773
metabolites	1-(1-enyl-palmitoyl)-2-palmitoyl-GPC (P-16:0/16:0) levels	cG2d16	qh47jF	finn-b-N14_ENDOMETRIOSIS_RECTPVAGSEPT_VAGINA.vcf	Inverse variance weighted	27.56730644	32	0.690584397
metabolites	1-(1-enyl-palmitoyl)-GPC (p-16:0) levels	uYH9gY	qh47jF	finn-b-N14_ENDOMETRIOSIS_RECTPVAGSEPT_VAGINA.vcf	MR Egger	16.58163592	21	0.736133414
metabolites	1-(1-enyl-palmitoyl)-GPC (p-16:0) levels	uYH9gY	qh47jF	finn-b-N14_ENDOMETRIOSIS_RECTPVAGSEPT_VAGINA.vcf	Inverse variance weighted	16.92973009	22	0.767228359
metabolites	1-(1-enyl-palmitoyl)-GPE (p-16:0) levels	NDHSa2	qh47jF	finn-b-N14_ENDOMETRIOSIS_RECTPVAGSEPT_VAGINA.vcf	MR Egger	26.07192079	20	0.16344967
metabolites	1-(1-enyl-palmitoyl)-GPE (p-16:0) levels	NDHSa2	qh47jF	finn-b-N14_ENDOMETRIOSIS_RECTPVAGSEPT_VAGINA.vcf	Inverse variance weighted	28.95628162	21	0.115055069
metabolites	1-(1-enyl-stearoyl)-2-arachidonoyl-GPE (p-18:0/20:4) levels	7lfGjy	qh47jF	finn-b-N14_ENDOMETRIOSIS_RECTPVAGSEPT_VAGINA.vcf	MR Egger	29.41509193	22	0.133387057
metabolites	1-(1-enyl-stearoyl)-2-arachidonoyl-GPE (p-18:0/20:4) levels	7lfGjy	qh47jF	finn-b-N14_ENDOMETRIOSIS_RECTPVAGSEPT_VAGINA.vcf	Inverse variance weighted	32.84713714	23	0.083767473
metabolites	1-(1-enyl-stearoyl)-2-linoleoyl-GPE (p-18:0/18:2) levels	T9G0jb	qh47jF	finn-b-N14_ENDOMETRIOSIS_RECTPVAGSEPT_VAGINA.vcf	MR Egger	16.94750944	19	0.593424054
metabolites	1-(1-enyl-stearoyl)-2-linoleoyl-GPE (p-18:0/18:2) levels	T9G0jb	qh47jF	finn-b-N14_ENDOMETRIOSIS_RECTPVAGSEPT_VAGINA.vcf	Inverse variance weighted	17.15536084	20	0.642863588
metabolites	1-(1-enyl-stearoyl)-2-oleoyl-GPE (p-18:0/18:1) levels	mFSJoK	qh47jF	finn-b-N14_ENDOMETRIOSIS_RECTPVAGSEPT_VAGINA.vcf	MR Egger	25.53259563	17	0.08340761
metabolites	1-(1-enyl-stearoyl)-2-oleoyl-GPE (p-18:0/18:1) levels	mFSJoK	qh47jF	finn-b-N14_ENDOMETRIOSIS_RECTPVAGSEPT_VAGINA.vcf	Inverse variance weighted	25.69295026	18	0.106988601
metabolites	1-(1-enyl-stearoyl)-GPE (p-18:0) levels	s9LaIF	qh47jF	finn-b-N14_ENDOMETRIOSIS_RECTPVAGSEPT_VAGINA.vcf	MR Egger	23.4427406	22	0.377101585
metabolites	1-(1-enyl-stearoyl)-GPE (p-18:0) levels	s9LaIF	qh47jF	finn-b-N14_ENDOMETRIOSIS_RECTPVAGSEPT_VAGINA.vcf	Inverse variance weighted	29.36195051	23	0.168607433
metabolites	1-arachidonoyl-gpc (20:4n6) levels	S3f4vi	qh47jF	finn-b-N14_ENDOMETRIOSIS_RECTPVAGSEPT_VAGINA.vcf	MR Egger	17.51176887	25	0.862401253
metabolites	1-arachidonoyl-gpc (20:4n6) levels	S3f4vi	qh47jF	finn-b-N14_ENDOMETRIOSIS_RECTPVAGSEPT_VAGINA.vcf	Inverse variance weighted	19.24242163	26	0.826033057
metabolites	1-arachidonoyl-GPE (20:4n6) levels	v6npim	qh47jF	finn-b-N14_ENDOMETRIOSIS_RECTPVAGSEPT_VAGINA.vcf	MR Egger	32.24660522	30	0.356147689
metabolites	1-arachidonoyl-GPE (20:4n6) levels	v6npim	qh47jF	finn-b-N14_ENDOMETRIOSIS_RECTPVAGSEPT_VAGINA.vcf	Inverse variance weighted	32.52546361	31	0.391620037
metabolites	1-arachidonylglycerol (20:4) levels	WwJbdR	qh47jF	finn-b-N14_ENDOMETRIOSIS_RECTPVAGSEPT_VAGINA.vcf	MR Egger	20.79785397	19	0.34807726
metabolites	1-arachidonylglycerol (20:4) levels	WwJbdR	qh47jF	finn-b-N14_ENDOMETRIOSIS_RECTPVAGSEPT_VAGINA.vcf	Inverse variance weighted	23.09126675	20	0.284335401
metabolites	1-dihomo-linolenylglycerol (20:3) levels	Id3nCl	qh47jF	finn-b-N14_ENDOMETRIOSIS_RECTPVAGSEPT_VAGINA.vcf	MR Egger	12.70878196	21	0.9184813
metabolites	1-dihomo-linolenylglycerol (20:3) levels	Id3nCl	qh47jF	finn-b-N14_ENDOMETRIOSIS_RECTPVAGSEPT_VAGINA.vcf	Inverse variance weighted	12.77209107	22	0.939323054
metabolites	1-lignoceroyl-GPC (24:0) levels	YkeO6d	qh47jF	finn-b-N14_ENDOMETRIOSIS_RECTPVAGSEPT_VAGINA.vcf	MR Egger	12.48461001	14	0.567445124
metabolites	1-lignoceroyl-GPC (24:0) levels	YkeO6d	qh47jF	finn-b-N14_ENDOMETRIOSIS_RECTPVAGSEPT_VAGINA.vcf	Inverse variance weighted	12.86796688	15	0.612495445
metabolites	1-linolenoyl-GPC (18:3) levels	ru6N9o	qh47jF	finn-b-N14_ENDOMETRIOSIS_RECTPVAGSEPT_VAGINA.vcf	MR Egger	29.36430876	27	0.343458992
metabolites	1-linolenoyl-GPC (18:3) levels	ru6N9o	qh47jF	finn-b-N14_ENDOMETRIOSIS_RECTPVAGSEPT_VAGINA.vcf	Inverse variance weighted	31.1040864	28	0.312477968
metabolites	1-linoleoyl-2-arachidonoyl-GPC (18:2/20:4n6) levels	omgTNN	qh47jF	finn-b-N14_ENDOMETRIOSIS_RECTPVAGSEPT_VAGINA.vcf	MR Egger	28.05923149	25	0.305133717
metabolites	1-linoleoyl-2-arachidonoyl-GPC (18:2/20:4n6) levels	omgTNN	qh47jF	finn-b-N14_ENDOMETRIOSIS_RECTPVAGSEPT_VAGINA.vcf	Inverse variance weighted	28.43497444	26	0.337392765
metabolites	1-linoleoyl-2-linolenoyl-GPC (18:2/18:3) levels	mTRxsZ	qh47jF	finn-b-N14_ENDOMETRIOSIS_RECTPVAGSEPT_VAGINA.vcf	MR Egger	9.261813181	17	0.931688222
metabolites	1-linoleoyl-2-linolenoyl-GPC (18:2/18:3) levels	mTRxsZ	qh47jF	finn-b-N14_ENDOMETRIOSIS_RECTPVAGSEPT_VAGINA.vcf	Inverse variance weighted	20.50433186	18	0.30515302
metabolites	1-linoleoyl-gpc (18:2) levels	BDd37Z	qh47jF	finn-b-N14_ENDOMETRIOSIS_RECTPVAGSEPT_VAGINA.vcf	MR Egger	22.69101273	26	0.650362954
metabolites	1-linoleoyl-gpc (18:2) levels	BDd37Z	qh47jF	finn-b-N14_ENDOMETRIOSIS_RECTPVAGSEPT_VAGINA.vcf	Inverse variance weighted	22.85159723	27	0.692958963
metabolites	1-linoleoyl-GPE (18:2) levels	fEZGvz	qh47jF	finn-b-N14_ENDOMETRIOSIS_RECTPVAGSEPT_VAGINA.vcf	MR Egger	50.18763886	30	0.011856635
metabolites	1-linoleoyl-GPE (18:2) levels	fEZGvz	qh47jF	finn-b-N14_ENDOMETRIOSIS_RECTPVAGSEPT_VAGINA.vcf	Inverse variance weighted	52.08148779	31	0.010267609
metabolites	1-linoleoyl-GPG (18:2) levels	jsXJ2O	qh47jF	finn-b-N14_ENDOMETRIOSIS_RECTPVAGSEPT_VAGINA.vcf	MR Egger	26.05500439	19	0.128663641
metabolites	1-linoleoyl-GPG (18:2) levels	jsXJ2O	qh47jF	finn-b-N14_ENDOMETRIOSIS_RECTPVAGSEPT_VAGINA.vcf	Inverse variance weighted	26.61719413	20	0.146381513
metabolites	1-linoleoyl-GPI (18:2) levels	u2qV1Z	qh47jF	finn-b-N14_ENDOMETRIOSIS_RECTPVAGSEPT_VAGINA.vcf	MR Egger	21.91472696	19	0.288520717
metabolites	1-linoleoyl-GPI (18:2) levels	u2qV1Z	qh47jF	finn-b-N14_ENDOMETRIOSIS_RECTPVAGSEPT_VAGINA.vcf	Inverse variance weighted	21.98612164	20	0.341264195
metabolites	1-linoleoylglycerol (18:2) levels	W3E8gv	qh47jF	finn-b-N14_ENDOMETRIOSIS_RECTPVAGSEPT_VAGINA.vcf	MR Egger	19.32589737	16	0.252125923
metabolites	1-linoleoylglycerol (18:2) levels	W3E8gv	qh47jF	finn-b-N14_ENDOMETRIOSIS_RECTPVAGSEPT_VAGINA.vcf	Inverse variance weighted	20.49684298	17	0.249608117
metabolites	1-methyl-4-imidazoleacetate levels	DEVNlb	qh47jF	finn-b-N14_ENDOMETRIOSIS_RECTPVAGSEPT_VAGINA.vcf	MR Egger	23.78319042	26	0.588361246
metabolites	1-methyl-4-imidazoleacetate levels	DEVNlb	qh47jF	finn-b-N14_ENDOMETRIOSIS_RECTPVAGSEPT_VAGINA.vcf	Inverse variance weighted	26.37298882	27	0.497982075
metabolites	1-methyl-5-imidazoleacetate levels	jdFg3y	qh47jF	finn-b-N14_ENDOMETRIOSIS_RECTPVAGSEPT_VAGINA.vcf	MR Egger	33.80940041	27	0.171658183
metabolites	1-methyl-5-imidazoleacetate levels	jdFg3y	qh47jF	finn-b-N14_ENDOMETRIOSIS_RECTPVAGSEPT_VAGINA.vcf	Inverse variance weighted	34.02038554	28	0.200202898
metabolites	1-methylhistidine levels	RlKYyX	qh47jF	finn-b-N14_ENDOMETRIOSIS_RECTPVAGSEPT_VAGINA.vcf	MR Egger	35.54341175	27	0.125627777
metabolites	1-methylhistidine levels	RlKYyX	qh47jF	finn-b-N14_ENDOMETRIOSIS_RECTPVAGSEPT_VAGINA.vcf	Inverse variance weighted	38.60290637	28	0.087524401
metabolites	1-methylnicotinamide levels	LNw7Da	qh47jF	finn-b-N14_ENDOMETRIOSIS_RECTPVAGSEPT_VAGINA.vcf	MR Egger	6.1043819	15	0.977940519
metabolites	1-methylnicotinamide levels	LNw7Da	qh47jF	finn-b-N14_ENDOMETRIOSIS_RECTPVAGSEPT_VAGINA.vcf	Inverse variance weighted	6.158114578	16	0.986295752
metabolites	1-methylxanthine levels	7V1tZM	qh47jF	finn-b-N14_ENDOMETRIOSIS_RECTPVAGSEPT_VAGINA.vcf	MR Egger	29.27187394	28	0.398836789
metabolites	1-methylxanthine levels	7V1tZM	qh47jF	finn-b-N14_ENDOMETRIOSIS_RECTPVAGSEPT_VAGINA.vcf	Inverse variance weighted	29.29830372	29	0.449612812
metabolites	1-myristoyl-2-arachidonoyl-GPC (14:0/20:4) levels	L5hG8e	qh47jF	finn-b-N14_ENDOMETRIOSIS_RECTPVAGSEPT_VAGINA.vcf	MR Egger	25.54998679	21	0.224129858
metabolites	1-myristoyl-2-arachidonoyl-GPC (14:0/20:4) levels	L5hG8e	qh47jF	finn-b-N14_ENDOMETRIOSIS_RECTPVAGSEPT_VAGINA.vcf	Inverse variance weighted	26.29977566	22	0.239033953
metabolites	1-myristoyl-2-palmitoyl-gpc (14:0/16:0) levels	yQASxv	qh47jF	finn-b-N14_ENDOMETRIOSIS_RECTPVAGSEPT_VAGINA.vcf	MR Egger	7.12973723	13	0.895342362
metabolites	1-myristoyl-2-palmitoyl-gpc (14:0/16:0) levels	yQASxv	qh47jF	finn-b-N14_ENDOMETRIOSIS_RECTPVAGSEPT_VAGINA.vcf	Inverse variance weighted	7.130377838	14	0.929568883
metabolites	1-oleoyl-2-arachidonoyl-GPE (18:1/20:4) levels	Ua2JNr	qh47jF	finn-b-N14_ENDOMETRIOSIS_RECTPVAGSEPT_VAGINA.vcf	MR Egger	27.83509632	26	0.366620613
metabolites	1-oleoyl-2-arachidonoyl-GPE (18:1/20:4) levels	Ua2JNr	qh47jF	finn-b-N14_ENDOMETRIOSIS_RECTPVAGSEPT_VAGINA.vcf	Inverse variance weighted	28.49687003	27	0.385709108
metabolites	1-oleoyl-2-docosahexaenoyl-GPC (18:1/22:6) levels	cxtHoN	qh47jF	finn-b-N14_ENDOMETRIOSIS_RECTPVAGSEPT_VAGINA.vcf	MR Egger	19.59881653	29	0.904959552
metabolites	1-oleoyl-2-docosahexaenoyl-GPC (18:1/22:6) levels	cxtHoN	qh47jF	finn-b-N14_ENDOMETRIOSIS_RECTPVAGSEPT_VAGINA.vcf	Inverse variance weighted	21.20434659	30	0.881389463
metabolites	1-oleoyl-2-linoleoyl-GPE (18:1/18:2) levels	xMcp8m	qh47jF	finn-b-N14_ENDOMETRIOSIS_RECTPVAGSEPT_VAGINA.vcf	MR Egger	33.21723616	29	0.269063695
metabolites	1-oleoyl-2-linoleoyl-GPE (18:1/18:2) levels	xMcp8m	qh47jF	finn-b-N14_ENDOMETRIOSIS_RECTPVAGSEPT_VAGINA.vcf	Inverse variance weighted	35.20396026	30	0.235294776
metabolites	1-oleoyl-GPC (18:1) levels	AX5qZn	qh47jF	finn-b-N14_ENDOMETRIOSIS_RECTPVAGSEPT_VAGINA.vcf	MR Egger	14.54751096	14	0.409767394
metabolites	1-oleoyl-GPC (18:1) levels	AX5qZn	qh47jF	finn-b-N14_ENDOMETRIOSIS_RECTPVAGSEPT_VAGINA.vcf	Inverse variance weighted	15.48826884	15	0.416851126
metabolites	1-oleoyl-GPE (18:1) levels	HRdIV6	qh47jF	finn-b-N14_ENDOMETRIOSIS_RECTPVAGSEPT_VAGINA.vcf	MR Egger	37.4393272	25	0.052421613
metabolites	1-oleoyl-GPE (18:1) levels	HRdIV6	qh47jF	finn-b-N14_ENDOMETRIOSIS_RECTPVAGSEPT_VAGINA.vcf	Inverse variance weighted	37.61296842	26	0.065753062
metabolites	1-oleoyl-GPG (18:1) levels	zMc9Vv	qh47jF	finn-b-N14_ENDOMETRIOSIS_RECTPVAGSEPT_VAGINA.vcf	MR Egger	23.02395747	23	0.459372595
metabolites	1-oleoyl-GPG (18:1) levels	zMc9Vv	qh47jF	finn-b-N14_ENDOMETRIOSIS_RECTPVAGSEPT_VAGINA.vcf	Inverse variance weighted	23.30311585	24	0.501968338
metabolites	1-oleoyl-GPI (18:1) levels	t7DmD1	qh47jF	finn-b-N14_ENDOMETRIOSIS_RECTPVAGSEPT_VAGINA.vcf	MR Egger	50.03470225	30	0.012299481
metabolites	1-oleoyl-GPI (18:1) levels	t7DmD1	qh47jF	finn-b-N14_ENDOMETRIOSIS_RECTPVAGSEPT_VAGINA.vcf	Inverse variance weighted	52.60505824	31	0.009049516
metabolites	1-oleoylglycerol (18:1) levels	fMAuJb	qh47jF	finn-b-N14_ENDOMETRIOSIS_RECTPVAGSEPT_VAGINA.vcf	MR Egger	26.34370942	26	0.444341901
metabolites	1-oleoylglycerol (18:1) levels	fMAuJb	qh47jF	finn-b-N14_ENDOMETRIOSIS_RECTPVAGSEPT_VAGINA.vcf	Inverse variance weighted	26.41797913	27	0.49550754
metabolites	1-palmitoleoyl-2-linolenoyl-GPC (16:1/18:3) levels	jWRn85	qh47jF	finn-b-N14_ENDOMETRIOSIS_RECTPVAGSEPT_VAGINA.vcf	MR Egger	8.906365974	15	0.882362138
metabolites	1-palmitoleoyl-2-linolenoyl-GPC (16:1/18:3) levels	jWRn85	qh47jF	finn-b-N14_ENDOMETRIOSIS_RECTPVAGSEPT_VAGINA.vcf	Inverse variance weighted	9.119571305	16	0.90840775
metabolites	1-palmitoleoyl-GPC (16:1) levels	p9siyA	qh47jF	finn-b-N14_ENDOMETRIOSIS_RECTPVAGSEPT_VAGINA.vcf	MR Egger	27.24393724	30	0.610434943
metabolites	1-palmitoleoyl-GPC (16:1) levels	p9siyA	qh47jF	finn-b-N14_ENDOMETRIOSIS_RECTPVAGSEPT_VAGINA.vcf	Inverse variance weighted	28.91002748	31	0.573919305
metabolites	1-palmitoleoylglycerol (16:1) levels	vnxeJE	qh47jF	finn-b-N14_ENDOMETRIOSIS_RECTPVAGSEPT_VAGINA.vcf	MR Egger	22.54812674	32	0.89204494
metabolites	1-palmitoleoylglycerol (16:1) levels	vnxeJE	qh47jF	finn-b-N14_ENDOMETRIOSIS_RECTPVAGSEPT_VAGINA.vcf	Inverse variance weighted	23.45969676	33	0.890121593
metabolites	1-palmitoyl-2-arachidonoyl-gpc (16:0/20:4n6) levels	S0Z4Bx	qh47jF	finn-b-N14_ENDOMETRIOSIS_RECTPVAGSEPT_VAGINA.vcf	MR Egger	13.25435682	29	0.994548339
metabolites	1-palmitoyl-2-arachidonoyl-gpc (16:0/20:4n6) levels	S0Z4Bx	qh47jF	finn-b-N14_ENDOMETRIOSIS_RECTPVAGSEPT_VAGINA.vcf	Inverse variance weighted	14.22328182	30	0.9934454
metabolites	1-palmitoyl-2-arachidonoyl-GPE (16:0/20:4) levels	36A7VZ	qh47jF	finn-b-N14_ENDOMETRIOSIS_RECTPVAGSEPT_VAGINA.vcf	MR Egger	20.10198018	17	0.269046428
metabolites	1-palmitoyl-2-arachidonoyl-GPE (16:0/20:4) levels	36A7VZ	qh47jF	finn-b-N14_ENDOMETRIOSIS_RECTPVAGSEPT_VAGINA.vcf	Inverse variance weighted	20.7903808	18	0.290120216
metabolites	1-palmitoyl-2-arachidonoyl-GPI (16:0/20:4) levels	Pzeqwr	qh47jF	finn-b-N14_ENDOMETRIOSIS_RECTPVAGSEPT_VAGINA.vcf	MR Egger	29.51443228	22	0.130751498
metabolites	1-palmitoyl-2-arachidonoyl-GPI (16:0/20:4) levels	Pzeqwr	qh47jF	finn-b-N14_ENDOMETRIOSIS_RECTPVAGSEPT_VAGINA.vcf	Inverse variance weighted	29.59498817	23	0.161384773
metabolites	1-palmitoyl-2-dihomo-linolenoyl-GPC (16:0/20:3n3 or 6) levels	7VDvXu	qh47jF	finn-b-N14_ENDOMETRIOSIS_RECTPVAGSEPT_VAGINA.vcf	MR Egger	21.84398124	23	0.529686666
metabolites	1-palmitoyl-2-dihomo-linolenoyl-GPC (16:0/20:3n3 or 6) levels	7VDvXu	qh47jF	finn-b-N14_ENDOMETRIOSIS_RECTPVAGSEPT_VAGINA.vcf	Inverse variance weighted	22.11449538	24	0.572432983
metabolites	1-palmitoyl-2-docosahexaenoyl-gpc (16:0/22:6) levels	K87AFO	qh47jF	finn-b-N14_ENDOMETRIOSIS_RECTPVAGSEPT_VAGINA.vcf	MR Egger	16.97980582	19	0.591235992
metabolites	1-palmitoyl-2-docosahexaenoyl-gpc (16:0/22:6) levels	K87AFO	qh47jF	finn-b-N14_ENDOMETRIOSIS_RECTPVAGSEPT_VAGINA.vcf	Inverse variance weighted	16.99684367	20	0.653178602
metabolites	1-palmitoyl-2-docosahexaenoyl-GPE (16:0/22:6) levels	4lfKZt	qh47jF	finn-b-N14_ENDOMETRIOSIS_RECTPVAGSEPT_VAGINA.vcf	MR Egger	17.72046255	16	0.340518249
metabolites	1-palmitoyl-2-docosahexaenoyl-GPE (16:0/22:6) levels	4lfKZt	qh47jF	finn-b-N14_ENDOMETRIOSIS_RECTPVAGSEPT_VAGINA.vcf	Inverse variance weighted	20.61201401	17	0.244127272
metabolites	1-palmitoyl-2-linoleoyl-gpc (16:0/18:2) levels	be8zXR	qh47jF	finn-b-N14_ENDOMETRIOSIS_RECTPVAGSEPT_VAGINA.vcf	MR Egger	41.05254319	33	0.158403656
metabolites	1-palmitoyl-2-linoleoyl-gpc (16:0/18:2) levels	be8zXR	qh47jF	finn-b-N14_ENDOMETRIOSIS_RECTPVAGSEPT_VAGINA.vcf	Inverse variance weighted	41.7876388	34	0.168493987
metabolites	1-palmitoyl-2-linoleoyl-GPE (16:0/18:2) levels	JuUjKK	qh47jF	finn-b-N14_ENDOMETRIOSIS_RECTPVAGSEPT_VAGINA.vcf	MR Egger	18.12650816	23	0.750591502
metabolites	1-palmitoyl-2-linoleoyl-GPE (16:0/18:2) levels	JuUjKK	qh47jF	finn-b-N14_ENDOMETRIOSIS_RECTPVAGSEPT_VAGINA.vcf	Inverse variance weighted	24.46793169	24	0.435116504
metabolites	1-palmitoyl-2-linoleoyl-GPI (16:0/18:2) levels	sELmDA	qh47jF	finn-b-N14_ENDOMETRIOSIS_RECTPVAGSEPT_VAGINA.vcf	MR Egger	35.92333678	19	0.010786651
metabolites	1-palmitoyl-2-linoleoyl-GPI (16:0/18:2) levels	sELmDA	qh47jF	finn-b-N14_ENDOMETRIOSIS_RECTPVAGSEPT_VAGINA.vcf	Inverse variance weighted	36.35193013	20	0.013978963
metabolites	1-palmitoyl-2-oleoyl-gpc (16:0/18:1) levels	CBQjSg	qh47jF	finn-b-N14_ENDOMETRIOSIS_RECTPVAGSEPT_VAGINA.vcf	MR Egger	20.0145086	20	0.457022459
metabolites	1-palmitoyl-2-oleoyl-gpc (16:0/18:1) levels	CBQjSg	qh47jF	finn-b-N14_ENDOMETRIOSIS_RECTPVAGSEPT_VAGINA.vcf	Inverse variance weighted	20.32600295	21	0.500704204
metabolites	1-palmitoyl-2-oleoyl-GPE (16:0/18:1) levels	EOo6v1	qh47jF	finn-b-N14_ENDOMETRIOSIS_RECTPVAGSEPT_VAGINA.vcf	MR Egger	25.09737206	30	0.720286088
metabolites	1-palmitoyl-2-oleoyl-GPE (16:0/18:1) levels	EOo6v1	qh47jF	finn-b-N14_ENDOMETRIOSIS_RECTPVAGSEPT_VAGINA.vcf	Inverse variance weighted	28.19970942	31	0.610837638
metabolites	1-palmitoyl-2-oleoyl-GPI (16:0/18:1) levels	ntkXDU	qh47jF	finn-b-N14_ENDOMETRIOSIS_RECTPVAGSEPT_VAGINA.vcf	MR Egger	21.95876508	23	0.522742323
metabolites	1-palmitoyl-2-oleoyl-GPI (16:0/18:1) levels	ntkXDU	qh47jF	finn-b-N14_ENDOMETRIOSIS_RECTPVAGSEPT_VAGINA.vcf	Inverse variance weighted	22.74418981	24	0.534938265
metabolites	1-palmitoyl-2-palmitoleoyl-gpc (16:0/16:1) levels	CcPLSy	qh47jF	finn-b-N14_ENDOMETRIOSIS_RECTPVAGSEPT_VAGINA.vcf	MR Egger	14.33800367	21	0.854647404
metabolites	1-palmitoyl-2-palmitoleoyl-gpc (16:0/16:1) levels	CcPLSy	qh47jF	finn-b-N14_ENDOMETRIOSIS_RECTPVAGSEPT_VAGINA.vcf	Inverse variance weighted	14.36225982	22	0.888124812
metabolites	1-palmitoyl-2-stearoyl-gpc (16:0/18:0) levels	7NEQ0w	qh47jF	finn-b-N14_ENDOMETRIOSIS_RECTPVAGSEPT_VAGINA.vcf	MR Egger	24.03210955	27	0.628534346
metabolites	1-palmitoyl-2-stearoyl-gpc (16:0/18:0) levels	7NEQ0w	qh47jF	finn-b-N14_ENDOMETRIOSIS_RECTPVAGSEPT_VAGINA.vcf	Inverse variance weighted	24.10566684	28	0.675945926
metabolites	1-palmitoyl-GPC (16:0) levels	woa04i	qh47jF	finn-b-N14_ENDOMETRIOSIS_RECTPVAGSEPT_VAGINA.vcf	MR Egger	21.59365012	23	0.544882258
metabolites	1-palmitoyl-GPC (16:0) levels	woa04i	qh47jF	finn-b-N14_ENDOMETRIOSIS_RECTPVAGSEPT_VAGINA.vcf	Inverse variance weighted	21.6143378	24	0.602273488
metabolites	1-palmitoyl-GPE (16:0) levels	ilTATF	qh47jF	finn-b-N14_ENDOMETRIOSIS_RECTPVAGSEPT_VAGINA.vcf	MR Egger	12.21113049	16	0.729322518
metabolites	1-palmitoyl-GPE (16:0) levels	ilTATF	qh47jF	finn-b-N14_ENDOMETRIOSIS_RECTPVAGSEPT_VAGINA.vcf	Inverse variance weighted	14.02158142	17	0.665573684
metabolites	1-palmitoyl-GPG (16:0) levels	H1kcsU	qh47jF	finn-b-N14_ENDOMETRIOSIS_RECTPVAGSEPT_VAGINA.vcf	MR Egger	31.53566331	21	0.065193568
metabolites	1-palmitoyl-GPG (16:0) levels	H1kcsU	qh47jF	finn-b-N14_ENDOMETRIOSIS_RECTPVAGSEPT_VAGINA.vcf	Inverse variance weighted	32.23569059	22	0.073465606
metabolites	1-palmitoyl-GPI (16:0) levels	d31kyZ	qh47jF	finn-b-N14_ENDOMETRIOSIS_RECTPVAGSEPT_VAGINA.vcf	MR Egger	24.34872934	20	0.22749078
metabolites	1-palmitoyl-GPI (16:0) levels	d31kyZ	qh47jF	finn-b-N14_ENDOMETRIOSIS_RECTPVAGSEPT_VAGINA.vcf	Inverse variance weighted	26.60154955	21	0.184434157
metabolites	1-ribosyl-imidazoleacetate levels	0UUliN	qh47jF	finn-b-N14_ENDOMETRIOSIS_RECTPVAGSEPT_VAGINA.vcf	MR Egger	29.43853046	35	0.733263272
metabolites	1-ribosyl-imidazoleacetate levels	0UUliN	qh47jF	finn-b-N14_ENDOMETRIOSIS_RECTPVAGSEPT_VAGINA.vcf	Inverse variance weighted	29.87575684	36	0.754100664
metabolites	1-stearoyl-2-arachidonoyl-gpc (18:0/20:4) levels	fapVqT	qh47jF	finn-b-N14_ENDOMETRIOSIS_RECTPVAGSEPT_VAGINA.vcf	MR Egger	28.85391362	34	0.717905258
metabolites	1-stearoyl-2-arachidonoyl-gpc (18:0/20:4) levels	fapVqT	qh47jF	finn-b-N14_ENDOMETRIOSIS_RECTPVAGSEPT_VAGINA.vcf	Inverse variance weighted	29.53202513	35	0.729133294
metabolites	1-stearoyl-2-arachidonoyl-GPE (18:0/20:4) levels	dKmu2y	qh47jF	finn-b-N14_ENDOMETRIOSIS_RECTPVAGSEPT_VAGINA.vcf	MR Egger	29.84081705	29	0.42198204
metabolites	1-stearoyl-2-arachidonoyl-GPE (18:0/20:4) levels	dKmu2y	qh47jF	finn-b-N14_ENDOMETRIOSIS_RECTPVAGSEPT_VAGINA.vcf	Inverse variance weighted	33.50128853	30	0.301205975
metabolites	1-stearoyl-2-arachidonoyl-GPI (18:0/20:4) levels	CGq7O5	qh47jF	finn-b-N14_ENDOMETRIOSIS_RECTPVAGSEPT_VAGINA.vcf	MR Egger	23.37316705	21	0.324409155
metabolites	1-stearoyl-2-arachidonoyl-GPI (18:0/20:4) levels	CGq7O5	qh47jF	finn-b-N14_ENDOMETRIOSIS_RECTPVAGSEPT_VAGINA.vcf	Inverse variance weighted	23.78659444	22	0.358514405
metabolites	1-stearoyl-2-docosahexaenoyl-gpc (18:0/22:6) levels	Vp2Ubf	qh47jF	finn-b-N14_ENDOMETRIOSIS_RECTPVAGSEPT_VAGINA.vcf	MR Egger	12.25333166	25	0.984407651
metabolites	1-stearoyl-2-docosahexaenoyl-gpc (18:0/22:6) levels	Vp2Ubf	qh47jF	finn-b-N14_ENDOMETRIOSIS_RECTPVAGSEPT_VAGINA.vcf	Inverse variance weighted	12.27280277	26	0.989528043
metabolites	1-stearoyl-2-docosahexaenoyl-GPE (18:0/22:6) levels	tij58K	qh47jF	finn-b-N14_ENDOMETRIOSIS_RECTPVAGSEPT_VAGINA.vcf	MR Egger	43.11945776	30	0.057189274
metabolites	1-stearoyl-2-docosahexaenoyl-GPE (18:0/22:6) levels	tij58K	qh47jF	finn-b-N14_ENDOMETRIOSIS_RECTPVAGSEPT_VAGINA.vcf	Inverse variance weighted	45.84413903	31	0.041851085
metabolites	1-stearoyl-2-linoleoyl-gpc (18:0/18:2) levels	03FoNb	qh47jF	finn-b-N14_ENDOMETRIOSIS_RECTPVAGSEPT_VAGINA.vcf	MR Egger	26.18935804	20	0.159648654
metabolites	1-stearoyl-2-linoleoyl-gpc (18:0/18:2) levels	03FoNb	qh47jF	finn-b-N14_ENDOMETRIOSIS_RECTPVAGSEPT_VAGINA.vcf	Inverse variance weighted	26.30006817	21	0.195237774
metabolites	1-stearoyl-2-linoleoyl-GPE (18:0/18:2) levels	UtXoc5	qh47jF	finn-b-N14_ENDOMETRIOSIS_RECTPVAGSEPT_VAGINA.vcf	MR Egger	16.42234283	26	0.925498985
metabolites	1-stearoyl-2-linoleoyl-GPE (18:0/18:2) levels	UtXoc5	qh47jF	finn-b-N14_ENDOMETRIOSIS_RECTPVAGSEPT_VAGINA.vcf	Inverse variance weighted	21.61529755	27	0.756660001
metabolites	1-stearoyl-2-linoleoyl-GPI (18:0/18:2) levels	2XPMih	qh47jF	finn-b-N14_ENDOMETRIOSIS_RECTPVAGSEPT_VAGINA.vcf	MR Egger	26.61691091	26	0.429629399
metabolites	1-stearoyl-2-linoleoyl-GPI (18:0/18:2) levels	2XPMih	qh47jF	finn-b-N14_ENDOMETRIOSIS_RECTPVAGSEPT_VAGINA.vcf	Inverse variance weighted	27.54625081	27	0.434642406
metabolites	1-stearoyl-2-oleoyl-gpc (18:0/18:1) levels	NfGXji	qh47jF	finn-b-N14_ENDOMETRIOSIS_RECTPVAGSEPT_VAGINA.vcf	MR Egger	24.80967666	31	0.776166186
metabolites	1-stearoyl-2-oleoyl-gpc (18:0/18:1) levels	NfGXji	qh47jF	finn-b-N14_ENDOMETRIOSIS_RECTPVAGSEPT_VAGINA.vcf	Inverse variance weighted	26.35096251	32	0.747876828
metabolites	1-stearoyl-2-oleoyl-GPE (18:0/18:1) levels	dUVize	qh47jF	finn-b-N14_ENDOMETRIOSIS_RECTPVAGSEPT_VAGINA.vcf	MR Egger	19.46091765	24	0.726982799
metabolites	1-stearoyl-2-oleoyl-GPE (18:0/18:1) levels	dUVize	qh47jF	finn-b-N14_ENDOMETRIOSIS_RECTPVAGSEPT_VAGINA.vcf	Inverse variance weighted	21.31743572	25	0.67478243
metabolites	1-stearoyl-2-oleoyl-GPI (18:0/18:1) levels	SPhgWI	qh47jF	finn-b-N14_ENDOMETRIOSIS_RECTPVAGSEPT_VAGINA.vcf	MR Egger	17.29662384	22	0.746782341
metabolites	1-stearoyl-2-oleoyl-GPI (18:0/18:1) levels	SPhgWI	qh47jF	finn-b-N14_ENDOMETRIOSIS_RECTPVAGSEPT_VAGINA.vcf	Inverse variance weighted	17.34784607	23	0.791840475
metabolites	1-stearoyl-2-oleoyl-GPS (18:0/18:1) levels	I8qODM	qh47jF	finn-b-N14_ENDOMETRIOSIS_RECTPVAGSEPT_VAGINA.vcf	MR Egger	14.44962143	17	0.635058773
metabolites	1-stearoyl-2-oleoyl-GPS (18:0/18:1) levels	I8qODM	qh47jF	finn-b-N14_ENDOMETRIOSIS_RECTPVAGSEPT_VAGINA.vcf	Inverse variance weighted	15.10347165	18	0.654850495
metabolites	1-stearoyl-gpc (18:0) levels	FhpUMB	qh47jF	finn-b-N14_ENDOMETRIOSIS_RECTPVAGSEPT_VAGINA.vcf	MR Egger	31.01373786	28	0.316470827
metabolites	1-stearoyl-gpc (18:0) levels	FhpUMB	qh47jF	finn-b-N14_ENDOMETRIOSIS_RECTPVAGSEPT_VAGINA.vcf	Inverse variance weighted	31.6583377	29	0.335068427
metabolites	1-stearoyl-GPE (18:0) levels	cQK10p	qh47jF	finn-b-N14_ENDOMETRIOSIS_RECTPVAGSEPT_VAGINA.vcf	MR Egger	48.56679486	36	0.078734568
metabolites	1-stearoyl-GPE (18:0) levels	cQK10p	qh47jF	finn-b-N14_ENDOMETRIOSIS_RECTPVAGSEPT_VAGINA.vcf	Inverse variance weighted	49.59493586	37	0.080699597
metabolites	1-stearoyl-GPG (18:0) levels	iZVwee	qh47jF	finn-b-N14_ENDOMETRIOSIS_RECTPVAGSEPT_VAGINA.vcf	MR Egger	30.3949187	25	0.209841988
metabolites	1-stearoyl-GPG (18:0) levels	iZVwee	qh47jF	finn-b-N14_ENDOMETRIOSIS_RECTPVAGSEPT_VAGINA.vcf	Inverse variance weighted	33.10908718	26	0.158956602
metabolites	1-stearoyl-GPI (18:0) levels	CMLpwY	qh47jF	finn-b-N14_ENDOMETRIOSIS_RECTPVAGSEPT_VAGINA.vcf	MR Egger	14.29261936	16	0.576924278
metabolites	1-stearoyl-GPI (18:0) levels	CMLpwY	qh47jF	finn-b-N14_ENDOMETRIOSIS_RECTPVAGSEPT_VAGINA.vcf	Inverse variance weighted	17.22314178	17	0.439350057
metabolites	1,2-dilinoleoyl-GPC (18:2/18:2) levels	ADub5N	qh47jF	finn-b-N14_ENDOMETRIOSIS_RECTPVAGSEPT_VAGINA.vcf	MR Egger	11.48263192	15	0.71769175
metabolites	1,2-dilinoleoyl-GPC (18:2/18:2) levels	ADub5N	qh47jF	finn-b-N14_ENDOMETRIOSIS_RECTPVAGSEPT_VAGINA.vcf	Inverse variance weighted	11.4826791	16	0.778758394
metabolites	1,2-dilinoleoyl-GPE (18:2/18:2) levels	sWJ6rw	qh47jF	finn-b-N14_ENDOMETRIOSIS_RECTPVAGSEPT_VAGINA.vcf	MR Egger	21.29082457	26	0.726800553
metabolites	1,2-dilinoleoyl-GPE (18:2/18:2) levels	sWJ6rw	qh47jF	finn-b-N14_ENDOMETRIOSIS_RECTPVAGSEPT_VAGINA.vcf	Inverse variance weighted	22.05568927	27	0.734541925
metabolites	1,2-dipalmitoyl-gpc (16:0/16:0) levels	BBuAZa	qh47jF	finn-b-N14_ENDOMETRIOSIS_RECTPVAGSEPT_VAGINA.vcf	MR Egger	27.41687901	25	0.335385396
metabolites	1,2-dipalmitoyl-gpc (16:0/16:0) levels	BBuAZa	qh47jF	finn-b-N14_ENDOMETRIOSIS_RECTPVAGSEPT_VAGINA.vcf	Inverse variance weighted	28.48106794	26	0.335201031
metabolites	1,2,3-benzenetriol sulfate (2) levels	8XsrUC	qh47jF	finn-b-N14_ENDOMETRIOSIS_RECTPVAGSEPT_VAGINA.vcf	MR Egger	16.96239919	20	0.655413873
metabolites	1,2,3-benzenetriol sulfate (2) levels	8XsrUC	qh47jF	finn-b-N14_ENDOMETRIOSIS_RECTPVAGSEPT_VAGINA.vcf	Inverse variance weighted	17.02918522	21	0.709335497
metabolites	1,3-dimethylurate levels	7Eua6J	qh47jF	finn-b-N14_ENDOMETRIOSIS_RECTPVAGSEPT_VAGINA.vcf	MR Egger	16.57919582	24	0.866045852
metabolites	1,3-dimethylurate levels	7Eua6J	qh47jF	finn-b-N14_ENDOMETRIOSIS_RECTPVAGSEPT_VAGINA.vcf	Inverse variance weighted	16.95115263	25	0.88355786
metabolites	1,3,7-trimethylurate levels	UNKgW7	qh47jF	finn-b-N14_ENDOMETRIOSIS_RECTPVAGSEPT_VAGINA.vcf	MR Egger	48.96402012	23	0.001257307
metabolites	1,3,7-trimethylurate levels	UNKgW7	qh47jF	finn-b-N14_ENDOMETRIOSIS_RECTPVAGSEPT_VAGINA.vcf	Inverse variance weighted	49.46343339	24	0.001656051
metabolites	1,5-anhydroglucitol (1,5-ag) levels	1bwzoK	qh47jF	finn-b-N14_ENDOMETRIOSIS_RECTPVAGSEPT_VAGINA.vcf	MR Egger	22.60606724	28	0.7524919
metabolites	1,5-anhydroglucitol (1,5-ag) levels	1bwzoK	qh47jF	finn-b-N14_ENDOMETRIOSIS_RECTPVAGSEPT_VAGINA.vcf	Inverse variance weighted	22.93803131	29	0.779371493
metabolites	1,7-dimethyluric acid levels	SPK4jr	qh47jF	finn-b-N14_ENDOMETRIOSIS_RECTPVAGSEPT_VAGINA.vcf	MR Egger	37.52045205	33	0.269554503
metabolites	1,7-dimethyluric acid levels	SPK4jr	qh47jF	finn-b-N14_ENDOMETRIOSIS_RECTPVAGSEPT_VAGINA.vcf	Inverse variance weighted	42.77862829	34	0.143659685
metabolites	10-heptadecenoate (17:1n7) levels	1MroDY	qh47jF	finn-b-N14_ENDOMETRIOSIS_RECTPVAGSEPT_VAGINA.vcf	MR Egger	18.94784387	18	0.395041854
metabolites	10-heptadecenoate (17:1n7) levels	1MroDY	qh47jF	finn-b-N14_ENDOMETRIOSIS_RECTPVAGSEPT_VAGINA.vcf	Inverse variance weighted	20.94292173	19	0.339963334
metabolites	10-nonadecenoate (19:1n9) levels	zl3DI9	qh47jF	finn-b-N14_ENDOMETRIOSIS_RECTPVAGSEPT_VAGINA.vcf	MR Egger	13.89866208	11	0.238651742
metabolites	10-nonadecenoate (19:1n9) levels	zl3DI9	qh47jF	finn-b-N14_ENDOMETRIOSIS_RECTPVAGSEPT_VAGINA.vcf	Inverse variance weighted	13.92034305	12	0.30582395
metabolites	10-undecenoate (11:1n1) levels	4JVHNf	qh47jF	finn-b-N14_ENDOMETRIOSIS_RECTPVAGSEPT_VAGINA.vcf	MR Egger	7.926686818	13	0.848343456
metabolites	10-undecenoate (11:1n1) levels	4JVHNf	qh47jF	finn-b-N14_ENDOMETRIOSIS_RECTPVAGSEPT_VAGINA.vcf	Inverse variance weighted	11.31891658	14	0.660820824
metabolites	11beta-hydroxyandrosterone glucuronide levels	usgJCo	qh47jF	finn-b-N14_ENDOMETRIOSIS_RECTPVAGSEPT_VAGINA.vcf	MR Egger	19.09658237	26	0.832326186
metabolites	11beta-hydroxyandrosterone glucuronide levels	usgJCo	qh47jF	finn-b-N14_ENDOMETRIOSIS_RECTPVAGSEPT_VAGINA.vcf	Inverse variance weighted	20.67115004	27	0.801444924
metabolites	11beta-hydroxyetiocholanolone glucuronide levels	tloC0r	qh47jF	finn-b-N14_ENDOMETRIOSIS_RECTPVAGSEPT_VAGINA.vcf	MR Egger	26.32602687	19	0.121358006
metabolites	11beta-hydroxyetiocholanolone glucuronide levels	tloC0r	qh47jF	finn-b-N14_ENDOMETRIOSIS_RECTPVAGSEPT_VAGINA.vcf	Inverse variance weighted	26.68063862	20	0.144490436
metabolites	12,13-DiHOME levels	ovIhif	qh47jF	finn-b-N14_ENDOMETRIOSIS_RECTPVAGSEPT_VAGINA.vcf	MR Egger	26.48142835	26	0.436901903
metabolites	12,13-DiHOME levels	ovIhif	qh47jF	finn-b-N14_ENDOMETRIOSIS_RECTPVAGSEPT_VAGINA.vcf	Inverse variance weighted	27.40656708	27	0.44203293
metabolites	13-HODE + 9-HODE levels	l7avsJ	qh47jF	finn-b-N14_ENDOMETRIOSIS_RECTPVAGSEPT_VAGINA.vcf	MR Egger	13.37253792	17	0.710911827
metabolites	13-HODE + 9-HODE levels	l7avsJ	qh47jF	finn-b-N14_ENDOMETRIOSIS_RECTPVAGSEPT_VAGINA.vcf	Inverse variance weighted	13.47707256	18	0.762488713
metabolites	16a-hydroxy DHEA 3-sulfate levels	gzKL6w	qh47jF	finn-b-N14_ENDOMETRIOSIS_RECTPVAGSEPT_VAGINA.vcf	MR Egger	28.14845139	21	0.135991065
metabolites	16a-hydroxy DHEA 3-sulfate levels	gzKL6w	qh47jF	finn-b-N14_ENDOMETRIOSIS_RECTPVAGSEPT_VAGINA.vcf	Inverse variance weighted	29.76753879	22	0.124224763
metabolites	17alpha-hydroxypregnanolone glucuronide levels	XFFpZe	qh47jF	finn-b-N14_ENDOMETRIOSIS_RECTPVAGSEPT_VAGINA.vcf	MR Egger	38.68252191	30	0.133001586
metabolites	17alpha-hydroxypregnanolone glucuronide levels	XFFpZe	qh47jF	finn-b-N14_ENDOMETRIOSIS_RECTPVAGSEPT_VAGINA.vcf	Inverse variance weighted	38.70799624	31	0.160840494
metabolites	1H-indole-7-acetic acid levels	9bGO8F	qh47jF	finn-b-N14_ENDOMETRIOSIS_RECTPVAGSEPT_VAGINA.vcf	MR Egger	28.91741726	25	0.267382954
metabolites	1H-indole-7-acetic acid levels	9bGO8F	qh47jF	finn-b-N14_ENDOMETRIOSIS_RECTPVAGSEPT_VAGINA.vcf	Inverse variance weighted	29.59444509	26	0.284752005
metabolites	2'-deoxyuridine levels	lm1rMk	qh47jF	finn-b-N14_ENDOMETRIOSIS_RECTPVAGSEPT_VAGINA.vcf	MR Egger	22.25087863	22	0.445002259
metabolites	2'-deoxyuridine levels	lm1rMk	qh47jF	finn-b-N14_ENDOMETRIOSIS_RECTPVAGSEPT_VAGINA.vcf	Inverse variance weighted	23.32210688	23	0.442098502
metabolites	2'-deoxyuridine to cytidine ratio	D7BQnF	qh47jF	finn-b-N14_ENDOMETRIOSIS_RECTPVAGSEPT_VAGINA.vcf	MR Egger	24.529594	26	0.545710114
metabolites	2'-deoxyuridine to cytidine ratio	D7BQnF	qh47jF	finn-b-N14_ENDOMETRIOSIS_RECTPVAGSEPT_VAGINA.vcf	Inverse variance weighted	25.988105	27	0.519260713
metabolites	2'-o-methylcytidine levels	8tZDvG	qh47jF	finn-b-N14_ENDOMETRIOSIS_RECTPVAGSEPT_VAGINA.vcf	MR Egger	26.22563388	17	0.070446658
metabolites	2'-o-methylcytidine levels	8tZDvG	qh47jF	finn-b-N14_ENDOMETRIOSIS_RECTPVAGSEPT_VAGINA.vcf	Inverse variance weighted	26.47521636	18	0.089378362
metabolites	2'-o-methyluridine levels	TMtALK	qh47jF	finn-b-N14_ENDOMETRIOSIS_RECTPVAGSEPT_VAGINA.vcf	MR Egger	9.954474606	14	0.765504255
metabolites	2'-o-methyluridine levels	TMtALK	qh47jF	finn-b-N14_ENDOMETRIOSIS_RECTPVAGSEPT_VAGINA.vcf	Inverse variance weighted	10.10994153	15	0.812767866
metabolites	2-acetamidophenol sulfate levels	9GZ7gC	qh47jF	finn-b-N14_ENDOMETRIOSIS_RECTPVAGSEPT_VAGINA.vcf	MR Egger	18.59316032	19	0.483199728
metabolites	2-acetamidophenol sulfate levels	9GZ7gC	qh47jF	finn-b-N14_ENDOMETRIOSIS_RECTPVAGSEPT_VAGINA.vcf	Inverse variance weighted	18.78812578	20	0.535633988
metabolites	2-aminobutyrate levels	2VZejl	qh47jF	finn-b-N14_ENDOMETRIOSIS_RECTPVAGSEPT_VAGINA.vcf	MR Egger	22.22296012	17	0.17629589
metabolites	2-aminobutyrate levels	2VZejl	qh47jF	finn-b-N14_ENDOMETRIOSIS_RECTPVAGSEPT_VAGINA.vcf	Inverse variance weighted	22.72066899	18	0.201553421
metabolites	2-aminoheptanoate levels	5wC3Vd	qh47jF	finn-b-N14_ENDOMETRIOSIS_RECTPVAGSEPT_VAGINA.vcf	MR Egger	19.20926598	22	0.63237297
metabolites	2-aminoheptanoate levels	5wC3Vd	qh47jF	finn-b-N14_ENDOMETRIOSIS_RECTPVAGSEPT_VAGINA.vcf	Inverse variance weighted	19.35406086	23	0.680493997
metabolites	2-aminooctanoate levels	IXI371	qh47jF	finn-b-N14_ENDOMETRIOSIS_RECTPVAGSEPT_VAGINA.vcf	MR Egger	21.0315126	25	0.690851178
metabolites	2-aminooctanoate levels	IXI371	qh47jF	finn-b-N14_ENDOMETRIOSIS_RECTPVAGSEPT_VAGINA.vcf	Inverse variance weighted	21.31569621	26	0.725490207
metabolites	2-aminophenol sulfate levels	zuMyIf	qh47jF	finn-b-N14_ENDOMETRIOSIS_RECTPVAGSEPT_VAGINA.vcf	MR Egger	23.03799447	32	0.877093883
metabolites	2-aminophenol sulfate levels	zuMyIf	qh47jF	finn-b-N14_ENDOMETRIOSIS_RECTPVAGSEPT_VAGINA.vcf	Inverse variance weighted	23.06112681	33	0.901341132
metabolites	2-butenoylglycine levels	WaZaaN	qh47jF	finn-b-N14_ENDOMETRIOSIS_RECTPVAGSEPT_VAGINA.vcf	MR Egger	26.03975995	25	0.405479294
metabolites	2-butenoylglycine levels	WaZaaN	qh47jF	finn-b-N14_ENDOMETRIOSIS_RECTPVAGSEPT_VAGINA.vcf	Inverse variance weighted	26.04626603	26	0.460563785
metabolites	2-furoylcarnitine levels	snxHYW	qh47jF	finn-b-N14_ENDOMETRIOSIS_RECTPVAGSEPT_VAGINA.vcf	MR Egger	26.55272491	20	0.148323131
metabolites	2-furoylcarnitine levels	snxHYW	qh47jF	finn-b-N14_ENDOMETRIOSIS_RECTPVAGSEPT_VAGINA.vcf	Inverse variance weighted	26.84992338	21	0.175876108
metabolites	2-hydroxy-3-methylvalerate levels	O6OQBh	qh47jF	finn-b-N14_ENDOMETRIOSIS_RECTPVAGSEPT_VAGINA.vcf	MR Egger	20.62282567	28	0.840715866
metabolites	2-hydroxy-3-methylvalerate levels	O6OQBh	qh47jF	finn-b-N14_ENDOMETRIOSIS_RECTPVAGSEPT_VAGINA.vcf	Inverse variance weighted	20.65691952	29	0.871339391
metabolites	2-hydroxy-4-(methylthio)butanoic acid levels	OdzTVx	qh47jF	finn-b-N14_ENDOMETRIOSIS_RECTPVAGSEPT_VAGINA.vcf	MR Egger	16.42717106	25	0.901512694
metabolites	2-hydroxy-4-(methylthio)butanoic acid levels	OdzTVx	qh47jF	finn-b-N14_ENDOMETRIOSIS_RECTPVAGSEPT_VAGINA.vcf	Inverse variance weighted	16.5546282	26	0.921921915
metabolites	2-hydroxyarachidate levels	QUGy2m	qh47jF	finn-b-N14_ENDOMETRIOSIS_RECTPVAGSEPT_VAGINA.vcf	MR Egger	19.9385182	20	0.461781572
metabolites	2-hydroxyarachidate levels	QUGy2m	qh47jF	finn-b-N14_ENDOMETRIOSIS_RECTPVAGSEPT_VAGINA.vcf	Inverse variance weighted	20.00546708	21	0.520914981
metabolites	2-hydroxybutyrate/2-hydroxyisobutyrate levels	1a3af4	qh47jF	finn-b-N14_ENDOMETRIOSIS_RECTPVAGSEPT_VAGINA.vcf	MR Egger	22.92192145	15	0.08581174
metabolites	2-hydroxybutyrate/2-hydroxyisobutyrate levels	1a3af4	qh47jF	finn-b-N14_ENDOMETRIOSIS_RECTPVAGSEPT_VAGINA.vcf	Inverse variance weighted	23.00070293	16	0.113715716
metabolites	2-hydroxydecanoate levels	DeRCge	qh47jF	finn-b-N14_ENDOMETRIOSIS_RECTPVAGSEPT_VAGINA.vcf	MR Egger	15.27289796	17	0.57583226
metabolites	2-hydroxydecanoate levels	DeRCge	qh47jF	finn-b-N14_ENDOMETRIOSIS_RECTPVAGSEPT_VAGINA.vcf	Inverse variance weighted	18.76005596	18	0.406736902
metabolites	2-hydroxyglutarate levels	y0pUj6	qh47jF	finn-b-N14_ENDOMETRIOSIS_RECTPVAGSEPT_VAGINA.vcf	MR Egger	27.26532309	26	0.395524318
metabolites	2-hydroxyglutarate levels	y0pUj6	qh47jF	finn-b-N14_ENDOMETRIOSIS_RECTPVAGSEPT_VAGINA.vcf	Inverse variance weighted	27.42697978	27	0.440950028
metabolites	2-hydroxyhippurate (salicylurate) levels	oZpb2x	qh47jF	finn-b-N14_ENDOMETRIOSIS_RECTPVAGSEPT_VAGINA.vcf	MR Egger	18.93257683	19	0.461169062
metabolites	2-hydroxyhippurate (salicylurate) levels	oZpb2x	qh47jF	finn-b-N14_ENDOMETRIOSIS_RECTPVAGSEPT_VAGINA.vcf	Inverse variance weighted	19.08383262	20	0.516382961
metabolites	2-hydroxyhippurate levels	bdYubF	qh47jF	finn-b-N14_ENDOMETRIOSIS_RECTPVAGSEPT_VAGINA.vcf	MR Egger	11.3118536	17	0.839900665
metabolites	2-hydroxyhippurate levels	bdYubF	qh47jF	finn-b-N14_ENDOMETRIOSIS_RECTPVAGSEPT_VAGINA.vcf	Inverse variance weighted	11.91772946	18	0.851455776
metabolites	2-hydroxyoctanoate levels	IxmzMg	qh47jF	finn-b-N14_ENDOMETRIOSIS_RECTPVAGSEPT_VAGINA.vcf	MR Egger	13.91887622	19	0.78839968
metabolites	2-hydroxyoctanoate levels	IxmzMg	qh47jF	finn-b-N14_ENDOMETRIOSIS_RECTPVAGSEPT_VAGINA.vcf	Inverse variance weighted	14.5430104	20	0.801932497
metabolites	2-hydroxypalmitate levels	TGENrE	qh47jF	finn-b-N14_ENDOMETRIOSIS_RECTPVAGSEPT_VAGINA.vcf	MR Egger	19.35639747	19	0.434196751
metabolites	2-hydroxypalmitate levels	TGENrE	qh47jF	finn-b-N14_ENDOMETRIOSIS_RECTPVAGSEPT_VAGINA.vcf	Inverse variance weighted	26.54449059	20	0.148572581
metabolites	2-hydroxyphenylacetate levels	kNO3J6	qh47jF	finn-b-N14_ENDOMETRIOSIS_RECTPVAGSEPT_VAGINA.vcf	MR Egger	26.00874489	24	0.352721354
metabolites	2-hydroxyphenylacetate levels	kNO3J6	qh47jF	finn-b-N14_ENDOMETRIOSIS_RECTPVAGSEPT_VAGINA.vcf	Inverse variance weighted	28.11398689	25	0.302632563
metabolites	2-hydroxysebacate levels	oYRfQl	qh47jF	finn-b-N14_ENDOMETRIOSIS_RECTPVAGSEPT_VAGINA.vcf	MR Egger	23.56407826	17	0.131771558
metabolites	2-hydroxysebacate levels	oYRfQl	qh47jF	finn-b-N14_ENDOMETRIOSIS_RECTPVAGSEPT_VAGINA.vcf	Inverse variance weighted	23.59135803	18	0.168876502
metabolites	2-hydroxystearate levels	gF5avl	qh47jF	finn-b-N14_ENDOMETRIOSIS_RECTPVAGSEPT_VAGINA.vcf	MR Egger	29.60765673	21	0.100160259
metabolites	2-hydroxystearate levels	gF5avl	qh47jF	finn-b-N14_ENDOMETRIOSIS_RECTPVAGSEPT_VAGINA.vcf	Inverse variance weighted	30.49874698	22	0.106837534
metabolites	2-ketocaprylate levels	D6ontb	qh47jF	finn-b-N14_ENDOMETRIOSIS_RECTPVAGSEPT_VAGINA.vcf	MR Egger	8.579561034	21	0.992154071
metabolites	2-ketocaprylate levels	D6ontb	qh47jF	finn-b-N14_ENDOMETRIOSIS_RECTPVAGSEPT_VAGINA.vcf	Inverse variance weighted	8.966537447	22	0.993503961
metabolites	2-linoleoylglycerol (18:2) levels	0ygt2z	qh47jF	finn-b-N14_ENDOMETRIOSIS_RECTPVAGSEPT_VAGINA.vcf	MR Egger	24.79360617	20	0.209441565
metabolites	2-linoleoylglycerol (18:2) levels	0ygt2z	qh47jF	finn-b-N14_ENDOMETRIOSIS_RECTPVAGSEPT_VAGINA.vcf	Inverse variance weighted	25.0129501	21	0.246603634
metabolites	2-methoxyhydroquinone sulfate (1) levels	E0OMxo	qh47jF	finn-b-N14_ENDOMETRIOSIS_RECTPVAGSEPT_VAGINA.vcf	MR Egger	14.77489571	15	0.46775022
metabolites	2-methoxyhydroquinone sulfate (1) levels	E0OMxo	qh47jF	finn-b-N14_ENDOMETRIOSIS_RECTPVAGSEPT_VAGINA.vcf	Inverse variance weighted	16.7300501	16	0.403269887
metabolites	2-methoxyhydroquinone sulfate (2) levels	Rs54Rp	qh47jF	finn-b-N14_ENDOMETRIOSIS_RECTPVAGSEPT_VAGINA.vcf	MR Egger	21.33854147	20	0.377452686
metabolites	2-methoxyhydroquinone sulfate (2) levels	Rs54Rp	qh47jF	finn-b-N14_ENDOMETRIOSIS_RECTPVAGSEPT_VAGINA.vcf	Inverse variance weighted	21.7099886	21	0.416383947
metabolites	2-methoxyresorcinol sulfate levels	pbTEaw	qh47jF	finn-b-N14_ENDOMETRIOSIS_RECTPVAGSEPT_VAGINA.vcf	MR Egger	18.4974678	24	0.778231502
metabolites	2-methoxyresorcinol sulfate levels	pbTEaw	qh47jF	finn-b-N14_ENDOMETRIOSIS_RECTPVAGSEPT_VAGINA.vcf	Inverse variance weighted	21.60429102	25	0.658478048
metabolites	2-methylserine levels	cG9cVF	qh47jF	finn-b-N14_ENDOMETRIOSIS_RECTPVAGSEPT_VAGINA.vcf	MR Egger	31.88716528	23	0.102512833
metabolites	2-methylserine levels	cG9cVF	qh47jF	finn-b-N14_ENDOMETRIOSIS_RECTPVAGSEPT_VAGINA.vcf	Inverse variance weighted	32.26544324	24	0.120545563
metabolites	2-naphthol sulfate levels	aXgRPN	qh47jF	finn-b-N14_ENDOMETRIOSIS_RECTPVAGSEPT_VAGINA.vcf	MR Egger	22.44364162	20	0.316930512
metabolites	2-naphthol sulfate levels	aXgRPN	qh47jF	finn-b-N14_ENDOMETRIOSIS_RECTPVAGSEPT_VAGINA.vcf	Inverse variance weighted	22.96423678	21	0.345888207
metabolites	2-o-methylascorbic acid levels	IBcQ8t	qh47jF	finn-b-N14_ENDOMETRIOSIS_RECTPVAGSEPT_VAGINA.vcf	MR Egger	13.55826478	24	0.956006501
metabolites	2-o-methylascorbic acid levels	IBcQ8t	qh47jF	finn-b-N14_ENDOMETRIOSIS_RECTPVAGSEPT_VAGINA.vcf	Inverse variance weighted	16.15515557	25	0.910129804
metabolites	2-oxoarginine levels	tnNWhO	qh47jF	finn-b-N14_ENDOMETRIOSIS_RECTPVAGSEPT_VAGINA.vcf	MR Egger	21.32780518	18	0.263198587
metabolites	2-oxoarginine levels	tnNWhO	qh47jF	finn-b-N14_ENDOMETRIOSIS_RECTPVAGSEPT_VAGINA.vcf	Inverse variance weighted	21.40317459	19	0.314956837
metabolites	2-palmitoleoyl-GPC (16:1) levels	n6SKoz	qh47jF	finn-b-N14_ENDOMETRIOSIS_RECTPVAGSEPT_VAGINA.vcf	MR Egger	27.05302457	22	0.209219457
metabolites	2-palmitoleoyl-GPC (16:1) levels	n6SKoz	qh47jF	finn-b-N14_ENDOMETRIOSIS_RECTPVAGSEPT_VAGINA.vcf	Inverse variance weighted	29.52034803	23	0.16367181
metabolites	2-palmitoyl-GPC (16:0) levels	A01vH5	qh47jF	finn-b-N14_ENDOMETRIOSIS_RECTPVAGSEPT_VAGINA.vcf	MR Egger	5.683552187	14	0.973848253
metabolites	2-palmitoyl-GPC (16:0) levels	A01vH5	qh47jF	finn-b-N14_ENDOMETRIOSIS_RECTPVAGSEPT_VAGINA.vcf	Inverse variance weighted	5.684357852	15	0.984576041
metabolites	2-piperidinone levels	5MSLPH	qh47jF	finn-b-N14_ENDOMETRIOSIS_RECTPVAGSEPT_VAGINA.vcf	MR Egger	20.1450095	19	0.385900235
metabolites	2-piperidinone levels	5MSLPH	qh47jF	finn-b-N14_ENDOMETRIOSIS_RECTPVAGSEPT_VAGINA.vcf	Inverse variance weighted	20.43496374	20	0.431033068
metabolites	2-stearoyl-GPE (18:0) levels	5cBdmh	qh47jF	finn-b-N14_ENDOMETRIOSIS_RECTPVAGSEPT_VAGINA.vcf	MR Egger	19.50911068	29	0.907529942
metabolites	2-stearoyl-GPE (18:0) levels	5cBdmh	qh47jF	finn-b-N14_ENDOMETRIOSIS_RECTPVAGSEPT_VAGINA.vcf	Inverse variance weighted	20.1751736	30	0.911900252
metabolites	2,2'-Methylenebis(6-tert-butyl-p-cresol) levels	WA9KPO	qh47jF	finn-b-N14_ENDOMETRIOSIS_RECTPVAGSEPT_VAGINA.vcf	MR Egger	10.6934286	15	0.774008523
metabolites	2,2'-Methylenebis(6-tert-butyl-p-cresol) levels	WA9KPO	qh47jF	finn-b-N14_ENDOMETRIOSIS_RECTPVAGSEPT_VAGINA.vcf	Inverse variance weighted	10.91297995	16	0.814824432
metabolites	2,3-dihydroxy-2-methylbutyrate levels	ya12v9	qh47jF	finn-b-N14_ENDOMETRIOSIS_RECTPVAGSEPT_VAGINA.vcf	MR Egger	19.59307652	12	0.075185856
metabolites	2,3-dihydroxy-2-methylbutyrate levels	ya12v9	qh47jF	finn-b-N14_ENDOMETRIOSIS_RECTPVAGSEPT_VAGINA.vcf	Inverse variance weighted	20.41220009	13	0.085398051
metabolites	2,3-dihydroxy-5-methylthio-4-pentenoate (dmtpa) levels	Mu7lO4	qh47jF	finn-b-N14_ENDOMETRIOSIS_RECTPVAGSEPT_VAGINA.vcf	MR Egger	34.50651892	30	0.261038239
metabolites	2,3-dihydroxy-5-methylthio-4-pentenoate (dmtpa) levels	Mu7lO4	qh47jF	finn-b-N14_ENDOMETRIOSIS_RECTPVAGSEPT_VAGINA.vcf	Inverse variance weighted	34.50927114	31	0.303654572
metabolites	2,3-dihydroxyisovalerate levels	Fr0GsB	qh47jF	finn-b-N14_ENDOMETRIOSIS_RECTPVAGSEPT_VAGINA.vcf	MR Egger	22.79953701	23	0.472526766
metabolites	2,3-dihydroxyisovalerate levels	Fr0GsB	qh47jF	finn-b-N14_ENDOMETRIOSIS_RECTPVAGSEPT_VAGINA.vcf	Inverse variance weighted	22.83139009	24	0.52976913
metabolites	2,3-dihydroxypyridine levels	qpjbZm	qh47jF	finn-b-N14_ENDOMETRIOSIS_RECTPVAGSEPT_VAGINA.vcf	MR Egger	15.37875754	16	0.497092156
metabolites	2,3-dihydroxypyridine levels	qpjbZm	qh47jF	finn-b-N14_ENDOMETRIOSIS_RECTPVAGSEPT_VAGINA.vcf	Inverse variance weighted	15.38032356	17	0.568107823
metabolites	2,4-di-tert-butylphenol levels	n0uU7t	qh47jF	finn-b-N14_ENDOMETRIOSIS_RECTPVAGSEPT_VAGINA.vcf	MR Egger	12.80735203	16	0.686787966
metabolites	2,4-di-tert-butylphenol levels	n0uU7t	qh47jF	finn-b-N14_ENDOMETRIOSIS_RECTPVAGSEPT_VAGINA.vcf	Inverse variance weighted	14.35616776	17	0.641749391
metabolites	2,6-dihydroxybenzoic acid levels	k4vk9k	qh47jF	finn-b-N14_ENDOMETRIOSIS_RECTPVAGSEPT_VAGINA.vcf	MR Egger	13.93161343	17	0.671936728
metabolites	2,6-dihydroxybenzoic acid levels	k4vk9k	qh47jF	finn-b-N14_ENDOMETRIOSIS_RECTPVAGSEPT_VAGINA.vcf	Inverse variance weighted	14.44849393	18	0.699421465
metabolites	21-hydroxypregnenolone disulfate levels	nKT59m	qh47jF	finn-b-N14_ENDOMETRIOSIS_RECTPVAGSEPT_VAGINA.vcf	MR Egger	21.16465867	34	0.957977274
metabolites	21-hydroxypregnenolone disulfate levels	nKT59m	qh47jF	finn-b-N14_ENDOMETRIOSIS_RECTPVAGSEPT_VAGINA.vcf	Inverse variance weighted	21.20420188	35	0.968006585
metabolites	2R,3R-dihydroxybutyrate levels	Ae9PUs	qh47jF	finn-b-N14_ENDOMETRIOSIS_RECTPVAGSEPT_VAGINA.vcf	MR Egger	23.66617643	27	0.64876199
metabolites	2R,3R-dihydroxybutyrate levels	Ae9PUs	qh47jF	finn-b-N14_ENDOMETRIOSIS_RECTPVAGSEPT_VAGINA.vcf	Inverse variance weighted	25.15551793	28	0.619358024
metabolites	2s,3R-dihydroxybutyrate levels	VGVCcC	qh47jF	finn-b-N14_ENDOMETRIOSIS_RECTPVAGSEPT_VAGINA.vcf	MR Egger	17.72702707	21	0.666207139
metabolites	2s,3R-dihydroxybutyrate levels	VGVCcC	qh47jF	finn-b-N14_ENDOMETRIOSIS_RECTPVAGSEPT_VAGINA.vcf	Inverse variance weighted	21.80538333	22	0.471555184
metabolites	3-(3-amino-3-carboxypropyl)uridine levels	lRTSWn	qh47jF	finn-b-N14_ENDOMETRIOSIS_RECTPVAGSEPT_VAGINA.vcf	MR Egger	15.99723535	14	0.313543142
metabolites	3-(3-amino-3-carboxypropyl)uridine levels	lRTSWn	qh47jF	finn-b-N14_ENDOMETRIOSIS_RECTPVAGSEPT_VAGINA.vcf	Inverse variance weighted	18.32692843	15	0.245868195
metabolites	3-(3-hydroxyphenyl)propionate levels	04jccB	qh47jF	finn-b-N14_ENDOMETRIOSIS_RECTPVAGSEPT_VAGINA.vcf	MR Egger	16.21224845	16	0.43824811
metabolites	3-(3-hydroxyphenyl)propionate levels	04jccB	qh47jF	finn-b-N14_ENDOMETRIOSIS_RECTPVAGSEPT_VAGINA.vcf	Inverse variance weighted	16.3818153	17	0.496947116
metabolites	3-(3-hydroxyphenyl)propionate sulfate levels	Nh8Fqm	qh47jF	finn-b-N14_ENDOMETRIOSIS_RECTPVAGSEPT_VAGINA.vcf	MR Egger	15.85696867	17	0.533996324
metabolites	3-(3-hydroxyphenyl)propionate sulfate levels	Nh8Fqm	qh47jF	finn-b-N14_ENDOMETRIOSIS_RECTPVAGSEPT_VAGINA.vcf	Inverse variance weighted	23.04346722	18	0.1889253
metabolites	3-(4-hydroxyphenyl)lactate levels	pSoOms	qh47jF	finn-b-N14_ENDOMETRIOSIS_RECTPVAGSEPT_VAGINA.vcf	MR Egger	21.18032865	24	0.628065564
metabolites	3-(4-hydroxyphenyl)lactate levels	pSoOms	qh47jF	finn-b-N14_ENDOMETRIOSIS_RECTPVAGSEPT_VAGINA.vcf	Inverse variance weighted	22.00409563	25	0.63550751
metabolites	3-acetylphenol sulfate levels	oCu7PJ	qh47jF	finn-b-N14_ENDOMETRIOSIS_RECTPVAGSEPT_VAGINA.vcf	MR Egger	13.53310681	18	0.758980807
metabolites	3-acetylphenol sulfate levels	oCu7PJ	qh47jF	finn-b-N14_ENDOMETRIOSIS_RECTPVAGSEPT_VAGINA.vcf	Inverse variance weighted	14.82042763	19	0.733940204
metabolites	3-amino-2-piperidone levels	XJGmyG	qh47jF	finn-b-N14_ENDOMETRIOSIS_RECTPVAGSEPT_VAGINA.vcf	MR Egger	18.46931722	20	0.556521744
metabolites	3-amino-2-piperidone levels	XJGmyG	qh47jF	finn-b-N14_ENDOMETRIOSIS_RECTPVAGSEPT_VAGINA.vcf	Inverse variance weighted	20.09152664	21	0.515470632
metabolites	3-aminoisobutyrate levels	YgzSDt	qh47jF	finn-b-N14_ENDOMETRIOSIS_RECTPVAGSEPT_VAGINA.vcf	MR Egger	18.61222726	28	0.909672285
metabolites	3-aminoisobutyrate levels	YgzSDt	qh47jF	finn-b-N14_ENDOMETRIOSIS_RECTPVAGSEPT_VAGINA.vcf	Inverse variance weighted	23.38649259	29	0.758566015
metabolites	3-bromo-5-chloro-2,6-dihydroxybenzoic acid levels	BYERzB	qh47jF	finn-b-N14_ENDOMETRIOSIS_RECTPVAGSEPT_VAGINA.vcf	MR Egger	27.06660664	25	0.352565199
metabolites	3-bromo-5-chloro-2,6-dihydroxybenzoic acid levels	BYERzB	qh47jF	finn-b-N14_ENDOMETRIOSIS_RECTPVAGSEPT_VAGINA.vcf	Inverse variance weighted	28.95936105	26	0.312933516
metabolites	3-carboxy-4-methyl-5-pentyl-2-furanpropionate (3-CMPFP) levels	jgoP5g	qh47jF	finn-b-N14_ENDOMETRIOSIS_RECTPVAGSEPT_VAGINA.vcf	MR Egger	23.70212337	23	0.420453316
metabolites	3-carboxy-4-methyl-5-pentyl-2-furanpropionate (3-CMPFP) levels	jgoP5g	qh47jF	finn-b-N14_ENDOMETRIOSIS_RECTPVAGSEPT_VAGINA.vcf	Inverse variance weighted	25.85638566	24	0.360492122
metabolites	3-carboxy-4-methyl-5-propyl-2-furanpropanoate (cmpf) levels	HIE1TH	qh47jF	finn-b-N14_ENDOMETRIOSIS_RECTPVAGSEPT_VAGINA.vcf	MR Egger	11.0261018	14	0.683984253
metabolites	3-carboxy-4-methyl-5-propyl-2-furanpropanoate (cmpf) levels	HIE1TH	qh47jF	finn-b-N14_ENDOMETRIOSIS_RECTPVAGSEPT_VAGINA.vcf	Inverse variance weighted	11.03016444	15	0.750453145
metabolites	3-ethylcatechol sulfate (1) levels	lLi6wD	qh47jF	finn-b-N14_ENDOMETRIOSIS_RECTPVAGSEPT_VAGINA.vcf	MR Egger	17.82391064	16	0.334308778
metabolites	3-ethylcatechol sulfate (1) levels	lLi6wD	qh47jF	finn-b-N14_ENDOMETRIOSIS_RECTPVAGSEPT_VAGINA.vcf	Inverse variance weighted	18.4049526	17	0.363735199
metabolites	3-ethylcatechol sulfate (2) levels	s1yEt7	qh47jF	finn-b-N14_ENDOMETRIOSIS_RECTPVAGSEPT_VAGINA.vcf	MR Egger	6.649944901	12	0.879853706
metabolites	3-ethylcatechol sulfate (2) levels	s1yEt7	qh47jF	finn-b-N14_ENDOMETRIOSIS_RECTPVAGSEPT_VAGINA.vcf	Inverse variance weighted	7.072320496	13	0.898386191
metabolites	3-formylindole levels	6s0zqa	qh47jF	finn-b-N14_ENDOMETRIOSIS_RECTPVAGSEPT_VAGINA.vcf	MR Egger	31.28434164	27	0.25962472
metabolites	3-formylindole levels	6s0zqa	qh47jF	finn-b-N14_ENDOMETRIOSIS_RECTPVAGSEPT_VAGINA.vcf	Inverse variance weighted	34.11763871	28	0.197026857
metabolites	3-hydroxy-2-ethylpropionate levels	sxTYAZ	qh47jF	finn-b-N14_ENDOMETRIOSIS_RECTPVAGSEPT_VAGINA.vcf	MR Egger	14.56247452	25	0.951019953
metabolites	3-hydroxy-2-ethylpropionate levels	sxTYAZ	qh47jF	finn-b-N14_ENDOMETRIOSIS_RECTPVAGSEPT_VAGINA.vcf	Inverse variance weighted	16.50735849	26	0.923212493
metabolites	3-hydroxy-2-methylpyridine sulfate levels	CSUVeW	qh47jF	finn-b-N14_ENDOMETRIOSIS_RECTPVAGSEPT_VAGINA.vcf	MR Egger	14.53175977	18	0.693827002
metabolites	3-hydroxy-2-methylpyridine sulfate levels	CSUVeW	qh47jF	finn-b-N14_ENDOMETRIOSIS_RECTPVAGSEPT_VAGINA.vcf	Inverse variance weighted	16.01243226	19	0.656448338
metabolites	3-hydroxy-3-methylglutarate levels	tliEqo	qh47jF	finn-b-N14_ENDOMETRIOSIS_RECTPVAGSEPT_VAGINA.vcf	MR Egger	11.02140285	19	0.923116412
metabolites	3-hydroxy-3-methylglutarate levels	tliEqo	qh47jF	finn-b-N14_ENDOMETRIOSIS_RECTPVAGSEPT_VAGINA.vcf	Inverse variance weighted	11.61584134	20	0.928664144
metabolites	3-Hydroxybutyrate levels	lBPASv	qh47jF	finn-b-N14_ENDOMETRIOSIS_RECTPVAGSEPT_VAGINA.vcf	MR Egger	8.351650689	14	0.870213311
metabolites	3-Hydroxybutyrate levels	lBPASv	qh47jF	finn-b-N14_ENDOMETRIOSIS_RECTPVAGSEPT_VAGINA.vcf	Inverse variance weighted	17.00801547	15	0.318385465
metabolites	3-hydroxybutyroylglycine levels	H4asWD	qh47jF	finn-b-N14_ENDOMETRIOSIS_RECTPVAGSEPT_VAGINA.vcf	MR Egger	39.01925514	25	0.036676568
metabolites	3-hydroxybutyroylglycine levels	H4asWD	qh47jF	finn-b-N14_ENDOMETRIOSIS_RECTPVAGSEPT_VAGINA.vcf	Inverse variance weighted	39.17836846	26	0.046874599
metabolites	3-hydroxydecanoate levels	ulNGbW	qh47jF	finn-b-N14_ENDOMETRIOSIS_RECTPVAGSEPT_VAGINA.vcf	MR Egger	9.547614886	13	0.730442593
metabolites	3-hydroxydecanoate levels	ulNGbW	qh47jF	finn-b-N14_ENDOMETRIOSIS_RECTPVAGSEPT_VAGINA.vcf	Inverse variance weighted	9.755416032	14	0.779837804
metabolites	3-hydroxydecanoylcarnitine levels	Vxw68i	qh47jF	finn-b-N14_ENDOMETRIOSIS_RECTPVAGSEPT_VAGINA.vcf	MR Egger	28.14322701	26	0.351446619
metabolites	3-hydroxydecanoylcarnitine levels	Vxw68i	qh47jF	finn-b-N14_ENDOMETRIOSIS_RECTPVAGSEPT_VAGINA.vcf	Inverse variance weighted	28.16261849	27	0.402625883
metabolites	3-hydroxydodecanedioate levels	23BziB	qh47jF	finn-b-N14_ENDOMETRIOSIS_RECTPVAGSEPT_VAGINA.vcf	MR Egger	9.36565408	19	0.966900686
metabolites	3-hydroxydodecanedioate levels	23BziB	qh47jF	finn-b-N14_ENDOMETRIOSIS_RECTPVAGSEPT_VAGINA.vcf	Inverse variance weighted	9.749390232	20	0.972491835
metabolites	3-hydroxyhexanoate levels	03Uq8G	qh47jF	finn-b-N14_ENDOMETRIOSIS_RECTPVAGSEPT_VAGINA.vcf	MR Egger	21.58465142	15	0.119166283
metabolites	3-hydroxyhexanoate levels	03Uq8G	qh47jF	finn-b-N14_ENDOMETRIOSIS_RECTPVAGSEPT_VAGINA.vcf	Inverse variance weighted	21.92437997	16	0.145650026
metabolites	3-hydroxyhexanoylcarnitine (1) levels	iJPVdz	qh47jF	finn-b-N14_ENDOMETRIOSIS_RECTPVAGSEPT_VAGINA.vcf	MR Egger	25.67335851	16	0.058801069
metabolites	3-hydroxyhexanoylcarnitine (1) levels	iJPVdz	qh47jF	finn-b-N14_ENDOMETRIOSIS_RECTPVAGSEPT_VAGINA.vcf	Inverse variance weighted	25.84308771	17	0.077367146
metabolites	3-hydroxyisobutyrate levels	ta8Kg8	qh47jF	finn-b-N14_ENDOMETRIOSIS_RECTPVAGSEPT_VAGINA.vcf	MR Egger	9.997675252	16	0.866749702
metabolites	3-hydroxyisobutyrate levels	ta8Kg8	qh47jF	finn-b-N14_ENDOMETRIOSIS_RECTPVAGSEPT_VAGINA.vcf	Inverse variance weighted	10.12798141	17	0.8981577
metabolites	3-hydroxyisobutyrate to adenosine 5'-diphosphate (ADP) ratio	tk3zbY	qh47jF	finn-b-N14_ENDOMETRIOSIS_RECTPVAGSEPT_VAGINA.vcf	MR Egger	22.62315278	20	0.30767503
metabolites	3-hydroxyisobutyrate to adenosine 5'-diphosphate (ADP) ratio	tk3zbY	qh47jF	finn-b-N14_ENDOMETRIOSIS_RECTPVAGSEPT_VAGINA.vcf	Inverse variance weighted	22.62969586	21	0.364035356
metabolites	3-hydroxyisobutyrate to phosphate ratio	ZCkI0S	qh47jF	finn-b-N14_ENDOMETRIOSIS_RECTPVAGSEPT_VAGINA.vcf	MR Egger	19.04321225	23	0.698713655
metabolites	3-hydroxyisobutyrate to phosphate ratio	ZCkI0S	qh47jF	finn-b-N14_ENDOMETRIOSIS_RECTPVAGSEPT_VAGINA.vcf	Inverse variance weighted	19.17801641	24	0.742430401
metabolites	3-hydroxylaurate levels	bv6OgD	qh47jF	finn-b-N14_ENDOMETRIOSIS_RECTPVAGSEPT_VAGINA.vcf	MR Egger	7.901433923	9	0.544109097
metabolites	3-hydroxylaurate levels	bv6OgD	qh47jF	finn-b-N14_ENDOMETRIOSIS_RECTPVAGSEPT_VAGINA.vcf	Inverse variance weighted	8.125837111	10	0.616546749
metabolites	3-hydroxymyristate levels	RPjB3X	qh47jF	finn-b-N14_ENDOMETRIOSIS_RECTPVAGSEPT_VAGINA.vcf	MR Egger	14.879619	17	0.604152257
metabolites	3-hydroxymyristate levels	RPjB3X	qh47jF	finn-b-N14_ENDOMETRIOSIS_RECTPVAGSEPT_VAGINA.vcf	Inverse variance weighted	15.58089081	18	0.621771247
metabolites	3-hydroxyoctanoate levels	NpXGK4	qh47jF	finn-b-N14_ENDOMETRIOSIS_RECTPVAGSEPT_VAGINA.vcf	MR Egger	17.10081104	18	0.516184474
metabolites	3-hydroxyoctanoate levels	NpXGK4	qh47jF	finn-b-N14_ENDOMETRIOSIS_RECTPVAGSEPT_VAGINA.vcf	Inverse variance weighted	17.5344959	19	0.553705137
metabolites	3-hydroxyoctanoylcarnitine (1) levels	4nHQSc	qh47jF	finn-b-N14_ENDOMETRIOSIS_RECTPVAGSEPT_VAGINA.vcf	MR Egger	12.19175223	15	0.664460702
metabolites	3-hydroxyoctanoylcarnitine (1) levels	4nHQSc	qh47jF	finn-b-N14_ENDOMETRIOSIS_RECTPVAGSEPT_VAGINA.vcf	Inverse variance weighted	13.80482259	16	0.613251504
metabolites	3-hydroxyoctanoylcarnitine (2) levels	gg8CCx	qh47jF	finn-b-N14_ENDOMETRIOSIS_RECTPVAGSEPT_VAGINA.vcf	MR Egger	14.56134752	15	0.483450522
metabolites	3-hydroxyoctanoylcarnitine (2) levels	gg8CCx	qh47jF	finn-b-N14_ENDOMETRIOSIS_RECTPVAGSEPT_VAGINA.vcf	Inverse variance weighted	18.69960977	16	0.284547736
metabolites	3-hydroxyoleoylcarnitine levels	FWjaz5	qh47jF	finn-b-N14_ENDOMETRIOSIS_RECTPVAGSEPT_VAGINA.vcf	MR Egger	18.6629423	24	0.769717788
metabolites	3-hydroxyoleoylcarnitine levels	FWjaz5	qh47jF	finn-b-N14_ENDOMETRIOSIS_RECTPVAGSEPT_VAGINA.vcf	Inverse variance weighted	18.67163773	25	0.812587003
metabolites	3-hydroxyphenylacetoylglutamine levels	pDn2Ef	qh47jF	finn-b-N14_ENDOMETRIOSIS_RECTPVAGSEPT_VAGINA.vcf	MR Egger	12.47125841	15	0.643065001
metabolites	3-hydroxyphenylacetoylglutamine levels	pDn2Ef	qh47jF	finn-b-N14_ENDOMETRIOSIS_RECTPVAGSEPT_VAGINA.vcf	Inverse variance weighted	13.14414193	16	0.662190784
metabolites	3-hydroxypyridine glucuronide levels	wG4ZLz	qh47jF	finn-b-N14_ENDOMETRIOSIS_RECTPVAGSEPT_VAGINA.vcf	MR Egger	19.43812528	20	0.493533115
metabolites	3-hydroxypyridine glucuronide levels	wG4ZLz	qh47jF	finn-b-N14_ENDOMETRIOSIS_RECTPVAGSEPT_VAGINA.vcf	Inverse variance weighted	21.21773778	21	0.445717537
metabolites	3-hydroxypyridine sulfate levels	iEfWUV	qh47jF	finn-b-N14_ENDOMETRIOSIS_RECTPVAGSEPT_VAGINA.vcf	MR Egger	21.6542031	21	0.419665834
metabolites	3-hydroxypyridine sulfate levels	iEfWUV	qh47jF	finn-b-N14_ENDOMETRIOSIS_RECTPVAGSEPT_VAGINA.vcf	Inverse variance weighted	21.82336988	22	0.470472875
metabolites	3-hydroxysebacate levels	LG01wz	qh47jF	finn-b-N14_ENDOMETRIOSIS_RECTPVAGSEPT_VAGINA.vcf	MR Egger	17.45637828	19	0.558978928
metabolites	3-hydroxysebacate levels	LG01wz	qh47jF	finn-b-N14_ENDOMETRIOSIS_RECTPVAGSEPT_VAGINA.vcf	Inverse variance weighted	17.54117245	20	0.617604988
metabolites	3-indoleglyoxylic acid levels	ogeSaN	qh47jF	finn-b-N14_ENDOMETRIOSIS_RECTPVAGSEPT_VAGINA.vcf	MR Egger	20.19455387	18	0.321973608
metabolites	3-indoleglyoxylic acid levels	ogeSaN	qh47jF	finn-b-N14_ENDOMETRIOSIS_RECTPVAGSEPT_VAGINA.vcf	Inverse variance weighted	21.58512762	19	0.305387458
metabolites	3-indoxyl sulfate levels	LP36Sx	qh47jF	finn-b-N14_ENDOMETRIOSIS_RECTPVAGSEPT_VAGINA.vcf	MR Egger	30.49514057	19	0.045825427
metabolites	3-indoxyl sulfate levels	LP36Sx	qh47jF	finn-b-N14_ENDOMETRIOSIS_RECTPVAGSEPT_VAGINA.vcf	Inverse variance weighted	30.89874508	20	0.056541456
metabolites	3-methoxycatechol sulfate (1) levels	0LsgPE	qh47jF	finn-b-N14_ENDOMETRIOSIS_RECTPVAGSEPT_VAGINA.vcf	MR Egger	32.24651294	20	0.04074138
metabolites	3-methoxycatechol sulfate (1) levels	0LsgPE	qh47jF	finn-b-N14_ENDOMETRIOSIS_RECTPVAGSEPT_VAGINA.vcf	Inverse variance weighted	34.64214664	21	0.030894945
metabolites	3-methoxycatechol sulfate (2) levels	Gp33Ds	qh47jF	finn-b-N14_ENDOMETRIOSIS_RECTPVAGSEPT_VAGINA.vcf	MR Egger	27.28027774	20	0.127561155
metabolites	3-methoxycatechol sulfate (2) levels	Gp33Ds	qh47jF	finn-b-N14_ENDOMETRIOSIS_RECTPVAGSEPT_VAGINA.vcf	Inverse variance weighted	33.44948533	21	0.041464594
metabolites	3-methoxytyramine sulfate levels	mTjZEC	qh47jF	finn-b-N14_ENDOMETRIOSIS_RECTPVAGSEPT_VAGINA.vcf	MR Egger	8.335240008	17	0.958843412
metabolites	3-methoxytyramine sulfate levels	mTjZEC	qh47jF	finn-b-N14_ENDOMETRIOSIS_RECTPVAGSEPT_VAGINA.vcf	Inverse variance weighted	10.95202175	18	0.896381557
metabolites	3-methoxytyrosine levels	Bd2Kme	qh47jF	finn-b-N14_ENDOMETRIOSIS_RECTPVAGSEPT_VAGINA.vcf	MR Egger	19.79086114	21	0.534540804
metabolites	3-methoxytyrosine levels	Bd2Kme	qh47jF	finn-b-N14_ENDOMETRIOSIS_RECTPVAGSEPT_VAGINA.vcf	Inverse variance weighted	19.83001752	22	0.593671722
metabolites	3-methyl-2-oxobutyrate levels	ffeSTo	qh47jF	finn-b-N14_ENDOMETRIOSIS_RECTPVAGSEPT_VAGINA.vcf	MR Egger	24.13280915	19	0.191107206
metabolites	3-methyl-2-oxobutyrate levels	ffeSTo	qh47jF	finn-b-N14_ENDOMETRIOSIS_RECTPVAGSEPT_VAGINA.vcf	Inverse variance weighted	24.13285039	20	0.236637148
metabolites	3-methyl-2-oxovalerate levels	CbFjFL	qh47jF	finn-b-N14_ENDOMETRIOSIS_RECTPVAGSEPT_VAGINA.vcf	MR Egger	15.89253983	13	0.254981391
metabolites	3-methyl-2-oxovalerate levels	CbFjFL	qh47jF	finn-b-N14_ENDOMETRIOSIS_RECTPVAGSEPT_VAGINA.vcf	Inverse variance weighted	16.15620915	14	0.303928148
metabolites	3-methyl-2-oxovalerate to 3-methyl-2-oxobutyrate ratio	xD93p3	qh47jF	finn-b-N14_ENDOMETRIOSIS_RECTPVAGSEPT_VAGINA.vcf	MR Egger	14.76206224	18	0.678234839
metabolites	3-methyl-2-oxovalerate to 3-methyl-2-oxobutyrate ratio	xD93p3	qh47jF	finn-b-N14_ENDOMETRIOSIS_RECTPVAGSEPT_VAGINA.vcf	Inverse variance weighted	15.2636073	19	0.705702292
metabolites	3-methyl-2-oxovalerate to 4-methyl-2-oxopentanoate ratio	5IyJV8	qh47jF	finn-b-N14_ENDOMETRIOSIS_RECTPVAGSEPT_VAGINA.vcf	MR Egger	25.93719887	20	0.167896042
metabolites	3-methyl-2-oxovalerate to 4-methyl-2-oxopentanoate ratio	5IyJV8	qh47jF	finn-b-N14_ENDOMETRIOSIS_RECTPVAGSEPT_VAGINA.vcf	Inverse variance weighted	26.04789944	21	0.204628525
metabolites	3-methyl catechol sulfate (1) levels	qGo6fo	qh47jF	finn-b-N14_ENDOMETRIOSIS_RECTPVAGSEPT_VAGINA.vcf	MR Egger	26.32141635	25	0.39060889
metabolites	3-methyl catechol sulfate (1) levels	qGo6fo	qh47jF	finn-b-N14_ENDOMETRIOSIS_RECTPVAGSEPT_VAGINA.vcf	Inverse variance weighted	26.35184069	26	0.443901334
metabolites	3-methyl catechol sulfate (2) levels	FyoIWC	qh47jF	finn-b-N14_ENDOMETRIOSIS_RECTPVAGSEPT_VAGINA.vcf	MR Egger	12.54444311	23	0.961187428
metabolites	3-methyl catechol sulfate (2) levels	FyoIWC	qh47jF	finn-b-N14_ENDOMETRIOSIS_RECTPVAGSEPT_VAGINA.vcf	Inverse variance weighted	15.13238207	24	0.916825262
metabolites	3-methyladipate levels	Q4cbJU	qh47jF	finn-b-N14_ENDOMETRIOSIS_RECTPVAGSEPT_VAGINA.vcf	MR Egger	20.02141787	14	0.129467609
metabolites	3-methyladipate levels	Q4cbJU	qh47jF	finn-b-N14_ENDOMETRIOSIS_RECTPVAGSEPT_VAGINA.vcf	Inverse variance weighted	22.69735667	15	0.090780341
metabolites	3-methylcytidine levels	n9rExG	qh47jF	finn-b-N14_ENDOMETRIOSIS_RECTPVAGSEPT_VAGINA.vcf	MR Egger	18.91844658	16	0.272914975
metabolites	3-methylcytidine levels	n9rExG	qh47jF	finn-b-N14_ENDOMETRIOSIS_RECTPVAGSEPT_VAGINA.vcf	Inverse variance weighted	20.48348969	17	0.2502491
metabolites	3-methylglutaconate levels	gnoc9x	qh47jF	finn-b-N14_ENDOMETRIOSIS_RECTPVAGSEPT_VAGINA.vcf	MR Egger	19.79047376	19	0.407283902
metabolites	3-methylglutaconate levels	gnoc9x	qh47jF	finn-b-N14_ENDOMETRIOSIS_RECTPVAGSEPT_VAGINA.vcf	Inverse variance weighted	19.79189911	20	0.471013289
metabolites	3-methylglutarylcarnitine (2) levels	ggEfYs	qh47jF	finn-b-N14_ENDOMETRIOSIS_RECTPVAGSEPT_VAGINA.vcf	MR Egger	20.8268627	27	0.794330268
metabolites	3-methylglutarylcarnitine (2) levels	ggEfYs	qh47jF	finn-b-N14_ENDOMETRIOSIS_RECTPVAGSEPT_VAGINA.vcf	Inverse variance weighted	21.58191111	28	0.800269458
metabolites	3-methylhistidine levels	YbzRlM	qh47jF	finn-b-N14_ENDOMETRIOSIS_RECTPVAGSEPT_VAGINA.vcf	MR Egger	23.53083676	26	0.602773166
metabolites	3-methylhistidine levels	YbzRlM	qh47jF	finn-b-N14_ENDOMETRIOSIS_RECTPVAGSEPT_VAGINA.vcf	Inverse variance weighted	24.72499955	27	0.589870252
metabolites	3-methylxanthine levels	poZwR0	qh47jF	finn-b-N14_ENDOMETRIOSIS_RECTPVAGSEPT_VAGINA.vcf	MR Egger	12.3374952	23	0.964928331
metabolites	3-methylxanthine levels	poZwR0	qh47jF	finn-b-N14_ENDOMETRIOSIS_RECTPVAGSEPT_VAGINA.vcf	Inverse variance weighted	13.2625873	24	0.961593767
metabolites	3-phenylpropionate hydrocinnamate levels	2JAaMj	qh47jF	finn-b-N14_ENDOMETRIOSIS_RECTPVAGSEPT_VAGINA.vcf	MR Egger	29.44229117	25	0.245851375
metabolites	3-phenylpropionate hydrocinnamate levels	2JAaMj	qh47jF	finn-b-N14_ENDOMETRIOSIS_RECTPVAGSEPT_VAGINA.vcf	Inverse variance weighted	29.53564507	26	0.287293123
metabolites	3-phosphoglycerate levels	nESYR8	qh47jF	finn-b-N14_ENDOMETRIOSIS_RECTPVAGSEPT_VAGINA.vcf	MR Egger	27.79194278	20	0.114416733
metabolites	3-phosphoglycerate levels	nESYR8	qh47jF	finn-b-N14_ENDOMETRIOSIS_RECTPVAGSEPT_VAGINA.vcf	Inverse variance weighted	27.81287654	21	0.145538633
metabolites	3-phosphoglycerate to adenosine 5'-diphosphate (ADP) ratio	hnuHUq	qh47jF	finn-b-N14_ENDOMETRIOSIS_RECTPVAGSEPT_VAGINA.vcf	MR Egger	14.47052482	19	0.755603822
metabolites	3-phosphoglycerate to adenosine 5'-diphosphate (ADP) ratio	hnuHUq	qh47jF	finn-b-N14_ENDOMETRIOSIS_RECTPVAGSEPT_VAGINA.vcf	Inverse variance weighted	17.57534392	20	0.615360044
metabolites	3-phosphoglycerate to glycerate ratio	7CcGGn	qh47jF	finn-b-N14_ENDOMETRIOSIS_RECTPVAGSEPT_VAGINA.vcf	MR Egger	20.70042799	16	0.190315292
metabolites	3-phosphoglycerate to glycerate ratio	7CcGGn	qh47jF	finn-b-N14_ENDOMETRIOSIS_RECTPVAGSEPT_VAGINA.vcf	Inverse variance weighted	23.33956204	17	0.138519044
metabolites	3-phosphoglycerate to phosphate ratio	LNW9Uq	qh47jF	finn-b-N14_ENDOMETRIOSIS_RECTPVAGSEPT_VAGINA.vcf	MR Egger	15.10503914	21	0.817644568
metabolites	3-phosphoglycerate to phosphate ratio	LNW9Uq	qh47jF	finn-b-N14_ENDOMETRIOSIS_RECTPVAGSEPT_VAGINA.vcf	Inverse variance weighted	18.03051876	22	0.704177336
metabolites	3-ureidopropionate levels	0bg88V	qh47jF	finn-b-N14_ENDOMETRIOSIS_RECTPVAGSEPT_VAGINA.vcf	MR Egger	21.04378423	21	0.456273037
metabolites	3-ureidopropionate levels	0bg88V	qh47jF	finn-b-N14_ENDOMETRIOSIS_RECTPVAGSEPT_VAGINA.vcf	Inverse variance weighted	23.00636987	22	0.401369994
metabolites	3,4-dihydroxybutyrate levels	GiCkWw	qh47jF	finn-b-N14_ENDOMETRIOSIS_RECTPVAGSEPT_VAGINA.vcf	MR Egger	14.5527755	20	0.801400658
metabolites	3,4-dihydroxybutyrate levels	GiCkWw	qh47jF	finn-b-N14_ENDOMETRIOSIS_RECTPVAGSEPT_VAGINA.vcf	Inverse variance weighted	16.86535736	21	0.719235074
metabolites	3,5-dichloro-2,6-dihydroxybenzoic acid levels	x9UzNz	qh47jF	finn-b-N14_ENDOMETRIOSIS_RECTPVAGSEPT_VAGINA.vcf	MR Egger	10.6292327	18	0.909423047
metabolites	3,5-dichloro-2,6-dihydroxybenzoic acid levels	x9UzNz	qh47jF	finn-b-N14_ENDOMETRIOSIS_RECTPVAGSEPT_VAGINA.vcf	Inverse variance weighted	11.01921931	19	0.923190267
metabolites	3,7-dimethylurate levels	GcCtnZ	qh47jF	finn-b-N14_ENDOMETRIOSIS_RECTPVAGSEPT_VAGINA.vcf	MR Egger	37.11359046	30	0.173856917
metabolites	3,7-dimethylurate levels	GcCtnZ	qh47jF	finn-b-N14_ENDOMETRIOSIS_RECTPVAGSEPT_VAGINA.vcf	Inverse variance weighted	38.42174431	31	0.168629523
metabolites	3b-hydroxy-5-cholenoic acid levels	izgEIb	qh47jF	finn-b-N14_ENDOMETRIOSIS_RECTPVAGSEPT_VAGINA.vcf	MR Egger	26.99309291	28	0.518623204
metabolites	3b-hydroxy-5-cholenoic acid levels	izgEIb	qh47jF	finn-b-N14_ENDOMETRIOSIS_RECTPVAGSEPT_VAGINA.vcf	Inverse variance weighted	27.13988292	29	0.564158153
metabolites	3beta-hydroxy-5-cholestenoate levels	KwDQWx	qh47jF	finn-b-N14_ENDOMETRIOSIS_RECTPVAGSEPT_VAGINA.vcf	MR Egger	18.01434345	25	0.84178122
metabolites	3beta-hydroxy-5-cholestenoate levels	KwDQWx	qh47jF	finn-b-N14_ENDOMETRIOSIS_RECTPVAGSEPT_VAGINA.vcf	Inverse variance weighted	18.54735494	26	0.854961457
metabolites	4-acetamidobutanoate levels	yEPPpy	qh47jF	finn-b-N14_ENDOMETRIOSIS_RECTPVAGSEPT_VAGINA.vcf	MR Egger	17.05499507	17	0.450646219
metabolites	4-acetamidobutanoate levels	yEPPpy	qh47jF	finn-b-N14_ENDOMETRIOSIS_RECTPVAGSEPT_VAGINA.vcf	Inverse variance weighted	18.00862497	18	0.455084547
metabolites	4-acetaminophen sulfate levels	P16XRo	qh47jF	finn-b-N14_ENDOMETRIOSIS_RECTPVAGSEPT_VAGINA.vcf	MR Egger	28.37950537	23	0.201770065
metabolites	4-acetaminophen sulfate levels	P16XRo	qh47jF	finn-b-N14_ENDOMETRIOSIS_RECTPVAGSEPT_VAGINA.vcf	Inverse variance weighted	28.39103844	24	0.243892591
metabolites	4-acetylcatechol sulfate (1) levels	VES8NB	qh47jF	finn-b-N14_ENDOMETRIOSIS_RECTPVAGSEPT_VAGINA.vcf	MR Egger	26.24769524	16	0.050641101
metabolites	4-acetylcatechol sulfate (1) levels	VES8NB	qh47jF	finn-b-N14_ENDOMETRIOSIS_RECTPVAGSEPT_VAGINA.vcf	Inverse variance weighted	28.36205019	17	0.040881529
metabolites	4-acetylphenol sulfate levels	y6ff1H	qh47jF	finn-b-N14_ENDOMETRIOSIS_RECTPVAGSEPT_VAGINA.vcf	MR Egger	11.07645202	17	0.852562135
metabolites	4-acetylphenol sulfate levels	y6ff1H	qh47jF	finn-b-N14_ENDOMETRIOSIS_RECTPVAGSEPT_VAGINA.vcf	Inverse variance weighted	13.55282425	18	0.757742147
metabolites	4-allylcatechol sulfate levels	twAbcY	qh47jF	finn-b-N14_ENDOMETRIOSIS_RECTPVAGSEPT_VAGINA.vcf	MR Egger	22.23777494	21	0.385920635
metabolites	4-allylcatechol sulfate levels	twAbcY	qh47jF	finn-b-N14_ENDOMETRIOSIS_RECTPVAGSEPT_VAGINA.vcf	Inverse variance weighted	22.59747535	22	0.424748224
metabolites	4-allylphenol sulfate levels	zsdEG5	qh47jF	finn-b-N14_ENDOMETRIOSIS_RECTPVAGSEPT_VAGINA.vcf	MR Egger	14.86458443	21	0.829684748
metabolites	4-allylphenol sulfate levels	zsdEG5	qh47jF	finn-b-N14_ENDOMETRIOSIS_RECTPVAGSEPT_VAGINA.vcf	Inverse variance weighted	16.29086782	22	0.801192248
metabolites	4-cholesten-3-one levels	yE23hw	qh47jF	finn-b-N14_ENDOMETRIOSIS_RECTPVAGSEPT_VAGINA.vcf	MR Egger	26.04586603	22	0.249717978
metabolites	4-cholesten-3-one levels	yE23hw	qh47jF	finn-b-N14_ENDOMETRIOSIS_RECTPVAGSEPT_VAGINA.vcf	Inverse variance weighted	26.3049446	23	0.286682601
metabolites	4-ethylcatechol sulfate levels	ffPv4u	qh47jF	finn-b-N14_ENDOMETRIOSIS_RECTPVAGSEPT_VAGINA.vcf	MR Egger	38.32991692	23	0.023471102
metabolites	4-ethylcatechol sulfate levels	ffPv4u	qh47jF	finn-b-N14_ENDOMETRIOSIS_RECTPVAGSEPT_VAGINA.vcf	Inverse variance weighted	38.90351568	24	0.027952596
metabolites	4-ethylphenylsulfate levels	xZi2uT	qh47jF	finn-b-N14_ENDOMETRIOSIS_RECTPVAGSEPT_VAGINA.vcf	MR Egger	20.31291728	20	0.438514549
metabolites	4-ethylphenylsulfate levels	xZi2uT	qh47jF	finn-b-N14_ENDOMETRIOSIS_RECTPVAGSEPT_VAGINA.vcf	Inverse variance weighted	20.33379782	21	0.500215146
metabolites	4-guanidinobutanoate levels	FESa8J	qh47jF	finn-b-N14_ENDOMETRIOSIS_RECTPVAGSEPT_VAGINA.vcf	MR Egger	14.44927915	17	0.635083301
metabolites	4-guanidinobutanoate levels	FESa8J	qh47jF	finn-b-N14_ENDOMETRIOSIS_RECTPVAGSEPT_VAGINA.vcf	Inverse variance weighted	14.44971613	18	0.699339525
metabolites	4-hydroxy-2-oxoglutaric acid levels	Ktwc7H	qh47jF	finn-b-N14_ENDOMETRIOSIS_RECTPVAGSEPT_VAGINA.vcf	MR Egger	17.66395631	26	0.88765523
metabolites	4-hydroxy-2-oxoglutaric acid levels	Ktwc7H	qh47jF	finn-b-N14_ENDOMETRIOSIS_RECTPVAGSEPT_VAGINA.vcf	Inverse variance weighted	18.74336741	27	0.879162843
metabolites	4-hydroxychlorothalonil levels	Igtsxt	qh47jF	finn-b-N14_ENDOMETRIOSIS_RECTPVAGSEPT_VAGINA.vcf	MR Egger	18.62413053	21	0.609237775
metabolites	4-hydroxychlorothalonil levels	Igtsxt	qh47jF	finn-b-N14_ENDOMETRIOSIS_RECTPVAGSEPT_VAGINA.vcf	Inverse variance weighted	19.60246224	22	0.607891202
metabolites	4-hydroxycoumarin levels	vcFseO	qh47jF	finn-b-N14_ENDOMETRIOSIS_RECTPVAGSEPT_VAGINA.vcf	MR Egger	25.94062529	20	0.167781812
metabolites	4-hydroxycoumarin levels	vcFseO	qh47jF	finn-b-N14_ENDOMETRIOSIS_RECTPVAGSEPT_VAGINA.vcf	Inverse variance weighted	26.80115797	21	0.177532179
metabolites	4-hydroxyglutamate levels	4gOzrl	qh47jF	finn-b-N14_ENDOMETRIOSIS_RECTPVAGSEPT_VAGINA.vcf	MR Egger	19.73765947	23	0.657681
metabolites	4-hydroxyglutamate levels	4gOzrl	qh47jF	finn-b-N14_ENDOMETRIOSIS_RECTPVAGSEPT_VAGINA.vcf	Inverse variance weighted	19.74032831	24	0.711443209
metabolites	4-hydroxyhippurate levels	GFSpV3	qh47jF	finn-b-N14_ENDOMETRIOSIS_RECTPVAGSEPT_VAGINA.vcf	MR Egger	19.11966197	17	0.321707083
metabolites	4-hydroxyhippurate levels	GFSpV3	qh47jF	finn-b-N14_ENDOMETRIOSIS_RECTPVAGSEPT_VAGINA.vcf	Inverse variance weighted	19.13293507	18	0.383680655
metabolites	4-hydroxyphenylacetate levels	aoKiRR	qh47jF	finn-b-N14_ENDOMETRIOSIS_RECTPVAGSEPT_VAGINA.vcf	MR Egger	32.37207221	20	0.039491493
metabolites	4-hydroxyphenylacetate levels	aoKiRR	qh47jF	finn-b-N14_ENDOMETRIOSIS_RECTPVAGSEPT_VAGINA.vcf	Inverse variance weighted	33.44990487	21	0.041460369
metabolites	4-hydroxyphenylacetoylcarnitine levels	WSkT2R	qh47jF	finn-b-N14_ENDOMETRIOSIS_RECTPVAGSEPT_VAGINA.vcf	MR Egger	21.85984545	23	0.528725929
metabolites	4-hydroxyphenylacetoylcarnitine levels	WSkT2R	qh47jF	finn-b-N14_ENDOMETRIOSIS_RECTPVAGSEPT_VAGINA.vcf	Inverse variance weighted	22.60495775	24	0.543206741
metabolites	4-hydroxyphenylacetylglutamine levels	Nh9QDv	qh47jF	finn-b-N14_ENDOMETRIOSIS_RECTPVAGSEPT_VAGINA.vcf	MR Egger	26.25095555	22	0.241063366
metabolites	4-hydroxyphenylacetylglutamine levels	Nh9QDv	qh47jF	finn-b-N14_ENDOMETRIOSIS_RECTPVAGSEPT_VAGINA.vcf	Inverse variance weighted	27.91533951	23	0.219000014
metabolites	4-hydroxyphenylpyruvate levels	DjeX5N	qh47jF	finn-b-N14_ENDOMETRIOSIS_RECTPVAGSEPT_VAGINA.vcf	MR Egger	15.65592118	22	0.832587785
metabolites	4-hydroxyphenylpyruvate levels	DjeX5N	qh47jF	finn-b-N14_ENDOMETRIOSIS_RECTPVAGSEPT_VAGINA.vcf	Inverse variance weighted	15.97959782	23	0.856140722
metabolites	4-methoxyphenol sulfate levels	W7GNdi	qh47jF	finn-b-N14_ENDOMETRIOSIS_RECTPVAGSEPT_VAGINA.vcf	MR Egger	19.88302909	17	0.280255822
metabolites	4-methoxyphenol sulfate levels	W7GNdi	qh47jF	finn-b-N14_ENDOMETRIOSIS_RECTPVAGSEPT_VAGINA.vcf	Inverse variance weighted	21.17156233	18	0.270846063
metabolites	4-methyl-2-oxopentanoate levels	ujuQze	qh47jF	finn-b-N14_ENDOMETRIOSIS_RECTPVAGSEPT_VAGINA.vcf	MR Egger	11.85626818	10	0.294791142
metabolites	4-methyl-2-oxopentanoate levels	ujuQze	qh47jF	finn-b-N14_ENDOMETRIOSIS_RECTPVAGSEPT_VAGINA.vcf	Inverse variance weighted	12.34210976	11	0.338484919
metabolites	4-methyl-2-oxopentanoate to 3-methyl-2-oxobutyrate ratio	lwUwrD	qh47jF	finn-b-N14_ENDOMETRIOSIS_RECTPVAGSEPT_VAGINA.vcf	MR Egger	29.86598323	19	0.053529003
metabolites	4-methyl-2-oxopentanoate to 3-methyl-2-oxobutyrate ratio	lwUwrD	qh47jF	finn-b-N14_ENDOMETRIOSIS_RECTPVAGSEPT_VAGINA.vcf	Inverse variance weighted	29.93996729	20	0.070832263
metabolites	4-methylcatechol sulfate levels	eiW7ZE	qh47jF	finn-b-N14_ENDOMETRIOSIS_RECTPVAGSEPT_VAGINA.vcf	MR Egger	12.50140778	19	0.863089753
metabolites	4-methylcatechol sulfate levels	eiW7ZE	qh47jF	finn-b-N14_ENDOMETRIOSIS_RECTPVAGSEPT_VAGINA.vcf	Inverse variance weighted	12.83145763	20	0.884497718
metabolites	4-methylguaiacol sulfate levels	B1s8Jm	qh47jF	finn-b-N14_ENDOMETRIOSIS_RECTPVAGSEPT_VAGINA.vcf	MR Egger	17.45058525	10	0.064969532
metabolites	4-methylguaiacol sulfate levels	B1s8Jm	qh47jF	finn-b-N14_ENDOMETRIOSIS_RECTPVAGSEPT_VAGINA.vcf	Inverse variance weighted	18.07794294	11	0.079789593
metabolites	4-methylhexanoylglutamine levels	Wi8E95	qh47jF	finn-b-N14_ENDOMETRIOSIS_RECTPVAGSEPT_VAGINA.vcf	MR Egger	15.79257129	21	0.781190151
metabolites	4-methylhexanoylglutamine levels	Wi8E95	qh47jF	finn-b-N14_ENDOMETRIOSIS_RECTPVAGSEPT_VAGINA.vcf	Inverse variance weighted	19.84764124	22	0.59256963
metabolites	4-oxo-retinoic acid levels	EBws1x	qh47jF	finn-b-N14_ENDOMETRIOSIS_RECTPVAGSEPT_VAGINA.vcf	MR Egger	9.568415484	13	0.728788017
metabolites	4-oxo-retinoic acid levels	EBws1x	qh47jF	finn-b-N14_ENDOMETRIOSIS_RECTPVAGSEPT_VAGINA.vcf	Inverse variance weighted	10.29530492	14	0.740290316
metabolites	4-vinylguaiacol sulfate levels	fIPdiB	qh47jF	finn-b-N14_ENDOMETRIOSIS_RECTPVAGSEPT_VAGINA.vcf	MR Egger	12.72608776	17	0.754320881
metabolites	4-vinylguaiacol sulfate levels	fIPdiB	qh47jF	finn-b-N14_ENDOMETRIOSIS_RECTPVAGSEPT_VAGINA.vcf	Inverse variance weighted	12.85326966	18	0.800215089
metabolites	4-vinylphenol sulfate levels	ATGhTV	qh47jF	finn-b-N14_ENDOMETRIOSIS_RECTPVAGSEPT_VAGINA.vcf	MR Egger	26.09840532	22	0.247480984
metabolites	4-vinylphenol sulfate levels	ATGhTV	qh47jF	finn-b-N14_ENDOMETRIOSIS_RECTPVAGSEPT_VAGINA.vcf	Inverse variance weighted	26.79315972	23	0.264871152
metabolites	5-(galactosylhydroxy)-L-lysine levels	61VpdH	qh47jF	finn-b-N14_ENDOMETRIOSIS_RECTPVAGSEPT_VAGINA.vcf	MR Egger	8.55052719	11	0.663303277
metabolites	5-(galactosylhydroxy)-L-lysine levels	61VpdH	qh47jF	finn-b-N14_ENDOMETRIOSIS_RECTPVAGSEPT_VAGINA.vcf	Inverse variance weighted	9.64496292	12	0.647076085
metabolites	5-acetylamino-6-amino-3-methyluracil levels	SMjhV7	qh47jF	finn-b-N14_ENDOMETRIOSIS_RECTPVAGSEPT_VAGINA.vcf	MR Egger	25.01233518	30	0.724432194
metabolites	5-acetylamino-6-amino-3-methyluracil levels	SMjhV7	qh47jF	finn-b-N14_ENDOMETRIOSIS_RECTPVAGSEPT_VAGINA.vcf	Inverse variance weighted	26.9450281	31	0.674931925
metabolites	5-acetylamino-6-formylamino-3-methyluracil levels	tD0iXm	qh47jF	finn-b-N14_ENDOMETRIOSIS_RECTPVAGSEPT_VAGINA.vcf	MR Egger	19.96574427	18	0.334751559
metabolites	5-acetylamino-6-formylamino-3-methyluracil levels	tD0iXm	qh47jF	finn-b-N14_ENDOMETRIOSIS_RECTPVAGSEPT_VAGINA.vcf	Inverse variance weighted	19.96676068	19	0.396580828
metabolites	5-dodecenoate (12:1n7) levels	RnJVWI	qh47jF	finn-b-N14_ENDOMETRIOSIS_RECTPVAGSEPT_VAGINA.vcf	MR Egger	10.71895178	12	0.553145726
metabolites	5-dodecenoate (12:1n7) levels	RnJVWI	qh47jF	finn-b-N14_ENDOMETRIOSIS_RECTPVAGSEPT_VAGINA.vcf	Inverse variance weighted	10.98010902	13	0.612484025
metabolites	5-dodecenoylcarnitine (C12:1) levels	xwpaOC	qh47jF	finn-b-N14_ENDOMETRIOSIS_RECTPVAGSEPT_VAGINA.vcf	MR Egger	33.14971326	23	0.078493179
metabolites	5-dodecenoylcarnitine (C12:1) levels	xwpaOC	qh47jF	finn-b-N14_ENDOMETRIOSIS_RECTPVAGSEPT_VAGINA.vcf	Inverse variance weighted	33.77674966	24	0.08871565
metabolites	5-hydroxy-2-methylpyridine sulfate levels	ql9utG	qh47jF	finn-b-N14_ENDOMETRIOSIS_RECTPVAGSEPT_VAGINA.vcf	MR Egger	10.30235401	16	0.850368831
metabolites	5-hydroxy-2-methylpyridine sulfate levels	ql9utG	qh47jF	finn-b-N14_ENDOMETRIOSIS_RECTPVAGSEPT_VAGINA.vcf	Inverse variance weighted	13.54198373	17	0.699216027
metabolites	5-hydroxyhexanoate levels	WywphI	qh47jF	finn-b-N14_ENDOMETRIOSIS_RECTPVAGSEPT_VAGINA.vcf	MR Egger	18.63624883	17	0.349806108
metabolites	5-hydroxyhexanoate levels	WywphI	qh47jF	finn-b-N14_ENDOMETRIOSIS_RECTPVAGSEPT_VAGINA.vcf	Inverse variance weighted	19.78769131	18	0.344898509
metabolites	5-hydroxyindole sulfate levels	arQqRA	qh47jF	finn-b-N14_ENDOMETRIOSIS_RECTPVAGSEPT_VAGINA.vcf	MR Egger	11.96696684	16	0.746250566
metabolites	5-hydroxyindole sulfate levels	arQqRA	qh47jF	finn-b-N14_ENDOMETRIOSIS_RECTPVAGSEPT_VAGINA.vcf	Inverse variance weighted	13.07682399	17	0.731028126
metabolites	5-hydroxylysine levels	p85k4E	qh47jF	finn-b-N14_ENDOMETRIOSIS_RECTPVAGSEPT_VAGINA.vcf	MR Egger	24.54468657	26	0.544849613
metabolites	5-hydroxylysine levels	p85k4E	qh47jF	finn-b-N14_ENDOMETRIOSIS_RECTPVAGSEPT_VAGINA.vcf	Inverse variance weighted	26.97986187	27	0.464881775
metabolites	5-hydroxymethyl-2-furoylcarnitine levels	LIDEfX	qh47jF	finn-b-N14_ENDOMETRIOSIS_RECTPVAGSEPT_VAGINA.vcf	MR Egger	26.23741838	21	0.197540576
metabolites	5-hydroxymethyl-2-furoylcarnitine levels	LIDEfX	qh47jF	finn-b-N14_ENDOMETRIOSIS_RECTPVAGSEPT_VAGINA.vcf	Inverse variance weighted	26.75139906	22	0.220821066
metabolites	5-methylthioadenosine (mta) levels	azca3o	qh47jF	finn-b-N14_ENDOMETRIOSIS_RECTPVAGSEPT_VAGINA.vcf	MR Egger	26.07686008	24	0.349276509
metabolites	5-methylthioadenosine (mta) levels	azca3o	qh47jF	finn-b-N14_ENDOMETRIOSIS_RECTPVAGSEPT_VAGINA.vcf	Inverse variance weighted	27.25032395	25	0.343495983
metabolites	5-methylthioadenosine (MTA) to phosphate ratio	5xuOSv	qh47jF	finn-b-N14_ENDOMETRIOSIS_RECTPVAGSEPT_VAGINA.vcf	MR Egger	15.60187403	23	0.871774904
metabolites	5-methylthioadenosine (MTA) to phosphate ratio	5xuOSv	qh47jF	finn-b-N14_ENDOMETRIOSIS_RECTPVAGSEPT_VAGINA.vcf	Inverse variance weighted	15.61831197	24	0.901357857
metabolites	5-methyluridine (ribothymidine) levels	7NAGTK	qh47jF	finn-b-N14_ENDOMETRIOSIS_RECTPVAGSEPT_VAGINA.vcf	MR Egger	23.35649437	24	0.498843199
metabolites	5-methyluridine (ribothymidine) levels	7NAGTK	qh47jF	finn-b-N14_ENDOMETRIOSIS_RECTPVAGSEPT_VAGINA.vcf	Inverse variance weighted	26.10560584	25	0.401980216
metabolites	5-oxoproline levels	FyTsy4	qh47jF	finn-b-N14_ENDOMETRIOSIS_RECTPVAGSEPT_VAGINA.vcf	MR Egger	29.10843496	23	0.176741611
metabolites	5-oxoproline levels	FyTsy4	qh47jF	finn-b-N14_ENDOMETRIOSIS_RECTPVAGSEPT_VAGINA.vcf	Inverse variance weighted	29.42528907	24	0.204534955
metabolites	5-oxoproline to citrate ratio	MJqrEr	qh47jF	finn-b-N14_ENDOMETRIOSIS_RECTPVAGSEPT_VAGINA.vcf	MR Egger	18.8359724	12	0.092564549
metabolites	5-oxoproline to citrate ratio	MJqrEr	qh47jF	finn-b-N14_ENDOMETRIOSIS_RECTPVAGSEPT_VAGINA.vcf	Inverse variance weighted	18.89500604	13	0.126395159
metabolites	5,6-dihydrothymine levels	iaIIbN	qh47jF	finn-b-N14_ENDOMETRIOSIS_RECTPVAGSEPT_VAGINA.vcf	MR Egger	15.30323773	17	0.573649803
metabolites	5,6-dihydrothymine levels	iaIIbN	qh47jF	finn-b-N14_ENDOMETRIOSIS_RECTPVAGSEPT_VAGINA.vcf	Inverse variance weighted	15.30744294	18	0.640760014
metabolites	5,6-dihydrouridine levels	eXG35G	qh47jF	finn-b-N14_ENDOMETRIOSIS_RECTPVAGSEPT_VAGINA.vcf	MR Egger	29.44228525	30	0.494462316
metabolites	5,6-dihydrouridine levels	eXG35G	qh47jF	finn-b-N14_ENDOMETRIOSIS_RECTPVAGSEPT_VAGINA.vcf	Inverse variance weighted	30.96219179	31	0.468118972
metabolites	5alpha-androstan-3alpha,17alpha-diol monosulfate levels	Ru7iSj	qh47jF	finn-b-N14_ENDOMETRIOSIS_RECTPVAGSEPT_VAGINA.vcf	MR Egger	32.78833061	26	0.168327948
metabolites	5alpha-androstan-3alpha,17alpha-diol monosulfate levels	Ru7iSj	qh47jF	finn-b-N14_ENDOMETRIOSIS_RECTPVAGSEPT_VAGINA.vcf	Inverse variance weighted	32.98760112	27	0.197479481
metabolites	5alpha-androstan-3alpha,17beta-diol disulfate levels	6hESYe	qh47jF	finn-b-N14_ENDOMETRIOSIS_RECTPVAGSEPT_VAGINA.vcf	MR Egger	37.07140681	26	0.073654183
metabolites	5alpha-androstan-3alpha,17beta-diol disulfate levels	6hESYe	qh47jF	finn-b-N14_ENDOMETRIOSIS_RECTPVAGSEPT_VAGINA.vcf	Inverse variance weighted	38.21686001	27	0.074498347
metabolites	5alpha-androstan-3alpha,17beta-diol monosulfate (1) levels	4YfLHx	qh47jF	finn-b-N14_ENDOMETRIOSIS_RECTPVAGSEPT_VAGINA.vcf	MR Egger	25.85046785	18	0.103226421
metabolites	5alpha-androstan-3alpha,17beta-diol monosulfate (1) levels	4YfLHx	qh47jF	finn-b-N14_ENDOMETRIOSIS_RECTPVAGSEPT_VAGINA.vcf	Inverse variance weighted	26.97362534	19	0.105268907
metabolites	5alpha-androstan-3alpha,17beta-diol monosulfate (2) levels	Hm9mEo	qh47jF	finn-b-N14_ENDOMETRIOSIS_RECTPVAGSEPT_VAGINA.vcf	MR Egger	22.98492581	31	0.849683065
metabolites	5alpha-androstan-3alpha,17beta-diol monosulfate (2) levels	Hm9mEo	qh47jF	finn-b-N14_ENDOMETRIOSIS_RECTPVAGSEPT_VAGINA.vcf	Inverse variance weighted	24.2869895	32	0.833843126
metabolites	5alpha-androstan-3beta,17alpha-diol disulfate levels	4W69bs	qh47jF	finn-b-N14_ENDOMETRIOSIS_RECTPVAGSEPT_VAGINA.vcf	MR Egger	19.57535125	20	0.484759203
metabolites	5alpha-androstan-3beta,17alpha-diol disulfate levels	4W69bs	qh47jF	finn-b-N14_ENDOMETRIOSIS_RECTPVAGSEPT_VAGINA.vcf	Inverse variance weighted	21.06976495	21	0.454690691
metabolites	5alpha-androstan-3beta,17beta-diol disulfate levels	ZAmuuB	qh47jF	finn-b-N14_ENDOMETRIOSIS_RECTPVAGSEPT_VAGINA.vcf	MR Egger	33.88944876	27	0.169284644
metabolites	5alpha-androstan-3beta,17beta-diol disulfate levels	ZAmuuB	qh47jF	finn-b-N14_ENDOMETRIOSIS_RECTPVAGSEPT_VAGINA.vcf	Inverse variance weighted	33.94234776	28	0.20277789
metabolites	5alpha-androstan-3beta,17beta-diol monosulfate (2) levels	TGFrzM	qh47jF	finn-b-N14_ENDOMETRIOSIS_RECTPVAGSEPT_VAGINA.vcf	MR Egger	41.01102442	29	0.068713863
metabolites	5alpha-androstan-3beta,17beta-diol monosulfate (2) levels	TGFrzM	qh47jF	finn-b-N14_ENDOMETRIOSIS_RECTPVAGSEPT_VAGINA.vcf	Inverse variance weighted	41.62228386	30	0.077072571
metabolites	5alpha-pregnan-3beta,20alpha-diol disulfate levels	nISD1L	qh47jF	finn-b-N14_ENDOMETRIOSIS_RECTPVAGSEPT_VAGINA.vcf	MR Egger	24.93482644	28	0.631380381
metabolites	5alpha-pregnan-3beta,20alpha-diol disulfate levels	nISD1L	qh47jF	finn-b-N14_ENDOMETRIOSIS_RECTPVAGSEPT_VAGINA.vcf	Inverse variance weighted	24.95000275	29	0.680839352
metabolites	5alpha-pregnan-3beta,20alpha-diol monosulfate (2) levels	Ft3Bc2	qh47jF	finn-b-N14_ENDOMETRIOSIS_RECTPVAGSEPT_VAGINA.vcf	MR Egger	21.59166732	25	0.659198985
metabolites	5alpha-pregnan-3beta,20alpha-diol monosulfate (2) levels	Ft3Bc2	qh47jF	finn-b-N14_ENDOMETRIOSIS_RECTPVAGSEPT_VAGINA.vcf	Inverse variance weighted	21.75687761	26	0.701922607
metabolites	5alpha-pregnan-3beta,20beta-diol monosulfate (1) levels	VQZea5	qh47jF	finn-b-N14_ENDOMETRIOSIS_RECTPVAGSEPT_VAGINA.vcf	MR Egger	19.73982852	25	0.760336377
metabolites	5alpha-pregnan-3beta,20beta-diol monosulfate (1) levels	VQZea5	qh47jF	finn-b-N14_ENDOMETRIOSIS_RECTPVAGSEPT_VAGINA.vcf	Inverse variance weighted	19.80703362	26	0.800611833
metabolites	5alpha-pregnan-diol disulfate levels	D1iec9	qh47jF	finn-b-N14_ENDOMETRIOSIS_RECTPVAGSEPT_VAGINA.vcf	MR Egger	24.27141313	19	0.185946473
metabolites	5alpha-pregnan-diol disulfate levels	D1iec9	qh47jF	finn-b-N14_ENDOMETRIOSIS_RECTPVAGSEPT_VAGINA.vcf	Inverse variance weighted	24.89021933	20	0.205663352
metabolites	6-bromotryptophan levels	Rq2ufQ	qh47jF	finn-b-N14_ENDOMETRIOSIS_RECTPVAGSEPT_VAGINA.vcf	MR Egger	22.25640456	20	0.326761096
metabolites	6-bromotryptophan levels	Rq2ufQ	qh47jF	finn-b-N14_ENDOMETRIOSIS_RECTPVAGSEPT_VAGINA.vcf	Inverse variance weighted	22.56608291	21	0.367542621
metabolites	6-hydroxyindole sulfate levels	EdMvi4	qh47jF	finn-b-N14_ENDOMETRIOSIS_RECTPVAGSEPT_VAGINA.vcf	MR Egger	25.26323829	14	0.032055846
metabolites	6-hydroxyindole sulfate levels	EdMvi4	qh47jF	finn-b-N14_ENDOMETRIOSIS_RECTPVAGSEPT_VAGINA.vcf	Inverse variance weighted	25.67015443	15	0.041635967
metabolites	6-oxopiperidine-2-carboxylate levels	4PmAAR	qh47jF	finn-b-N14_ENDOMETRIOSIS_RECTPVAGSEPT_VAGINA.vcf	MR Egger	21.08678696	21	0.453655065
metabolites	6-oxopiperidine-2-carboxylate levels	4PmAAR	qh47jF	finn-b-N14_ENDOMETRIOSIS_RECTPVAGSEPT_VAGINA.vcf	Inverse variance weighted	21.13712867	22	0.512277616
metabolites	7-alpha-hydroxy-3-oxo-4-cholestenoate (7-hoca) levels	LcFr7W	qh47jF	finn-b-N14_ENDOMETRIOSIS_RECTPVAGSEPT_VAGINA.vcf	MR Egger	13.20575235	23	0.947386488
metabolites	7-alpha-hydroxy-3-oxo-4-cholestenoate (7-hoca) levels	LcFr7W	qh47jF	finn-b-N14_ENDOMETRIOSIS_RECTPVAGSEPT_VAGINA.vcf	Inverse variance weighted	15.42700555	24	0.907640425
metabolites	7-methylguanine levels	oTj7jf	qh47jF	finn-b-N14_ENDOMETRIOSIS_RECTPVAGSEPT_VAGINA.vcf	MR Egger	21.6928475	20	0.357407449
metabolites	7-methylguanine levels	oTj7jf	qh47jF	finn-b-N14_ENDOMETRIOSIS_RECTPVAGSEPT_VAGINA.vcf	Inverse variance weighted	23.48460179	21	0.318694503
metabolites	7-methylxanthine levels	TuTedP	qh47jF	finn-b-N14_ENDOMETRIOSIS_RECTPVAGSEPT_VAGINA.vcf	MR Egger	20.34643694	22	0.561379121
metabolites	7-methylxanthine levels	TuTedP	qh47jF	finn-b-N14_ENDOMETRIOSIS_RECTPVAGSEPT_VAGINA.vcf	Inverse variance weighted	20.35573005	23	0.620368423
metabolites	8-methoxykynurenate levels	9tdl2j	qh47jF	finn-b-N14_ENDOMETRIOSIS_RECTPVAGSEPT_VAGINA.vcf	MR Egger	13.95012285	22	0.903239964
metabolites	8-methoxykynurenate levels	9tdl2j	qh47jF	finn-b-N14_ENDOMETRIOSIS_RECTPVAGSEPT_VAGINA.vcf	Inverse variance weighted	15.23318649	23	0.886081652
metabolites	9-hydroxystearate levels	HwRBoK	qh47jF	finn-b-N14_ENDOMETRIOSIS_RECTPVAGSEPT_VAGINA.vcf	MR Egger	26.14388035	22	0.24555582
metabolites	9-hydroxystearate levels	HwRBoK	qh47jF	finn-b-N14_ENDOMETRIOSIS_RECTPVAGSEPT_VAGINA.vcf	Inverse variance weighted	27.91311522	23	0.219085029
metabolites	9,10-DiHOME levels	rYO4Dd	qh47jF	finn-b-N14_ENDOMETRIOSIS_RECTPVAGSEPT_VAGINA.vcf	MR Egger	24.80258738	15	0.05265828
metabolites	9,10-DiHOME levels	rYO4Dd	qh47jF	finn-b-N14_ENDOMETRIOSIS_RECTPVAGSEPT_VAGINA.vcf	Inverse variance weighted	24.83822848	16	0.072728552
Gut microbiota	Absiella dolichum abundance in stool	GCST90032172	qh47jF	finn-b-N14_ENDOMETRIOSIS_RECTPVAGSEPT_VAGINA.vcf	MR Egger	9.468085139	12	0.6625147
Gut microbiota	Absiella dolichum abundance in stool	GCST90032172	qh47jF	finn-b-N14_ENDOMETRIOSIS_RECTPVAGSEPT_VAGINA.vcf	Inverse variance weighted	10.81481441	13	0.626327881
metabolites	Acetoacetate levels	iXPUAY	qh47jF	finn-b-N14_ENDOMETRIOSIS_RECTPVAGSEPT_VAGINA.vcf	MR Egger	14.43454897	12	0.273823407
metabolites	Acetoacetate levels	iXPUAY	qh47jF	finn-b-N14_ENDOMETRIOSIS_RECTPVAGSEPT_VAGINA.vcf	Inverse variance weighted	14.53052095	13	0.337570135
Gut microbiota	Acetobacteraceae abundance in stool	GCST90032173	qh47jF	finn-b-N14_ENDOMETRIOSIS_RECTPVAGSEPT_VAGINA.vcf	MR Egger	14.9208193	11	0.186150638
Gut microbiota	Acetobacteraceae abundance in stool	GCST90032173	qh47jF	finn-b-N14_ENDOMETRIOSIS_RECTPVAGSEPT_VAGINA.vcf	Inverse variance weighted	15.24690713	12	0.228210753
Gut microbiota	Acetobacterales abundance in stool	GCST90032174	qh47jF	finn-b-N14_ENDOMETRIOSIS_RECTPVAGSEPT_VAGINA.vcf	MR Egger	21.32133953	15	0.126872771
Gut microbiota	Acetobacterales abundance in stool	GCST90032174	qh47jF	finn-b-N14_ENDOMETRIOSIS_RECTPVAGSEPT_VAGINA.vcf	Inverse variance weighted	23.76924038	16	0.094667088
metabolites	Acetylcarnitine (C2) to propionylcarnitine (C3) ratio	EJ2N1V	qh47jF	finn-b-N14_ENDOMETRIOSIS_RECTPVAGSEPT_VAGINA.vcf	MR Egger	20.34820698	16	0.204945359
metabolites	Acetylcarnitine (C2) to propionylcarnitine (C3) ratio	EJ2N1V	qh47jF	finn-b-N14_ENDOMETRIOSIS_RECTPVAGSEPT_VAGINA.vcf	Inverse variance weighted	20.36349656	17	0.256060454
metabolites	Acetylcarnitine levels (Biocrates platform)	fVsCxr	qh47jF	finn-b-N14_ENDOMETRIOSIS_RECTPVAGSEPT_VAGINA.vcf	MR Egger	21.71074619	19	0.298887589
metabolites	Acetylcarnitine levels (Biocrates platform)	fVsCxr	qh47jF	finn-b-N14_ENDOMETRIOSIS_RECTPVAGSEPT_VAGINA.vcf	Inverse variance weighted	22.96955047	20	0.290292152
Gut microbiota	Achromobacter abundance in stool	GCST90032175	qh47jF	finn-b-N14_ENDOMETRIOSIS_RECTPVAGSEPT_VAGINA.vcf	MR Egger	13.51945119	9	0.140475403
Gut microbiota	Achromobacter abundance in stool	GCST90032175	qh47jF	finn-b-N14_ENDOMETRIOSIS_RECTPVAGSEPT_VAGINA.vcf	Inverse variance weighted	13.60050339	10	0.192005901
Gut microbiota	Acidaminococcus fermentans abundance in stool	GCST90032176	qh47jF	finn-b-N14_ENDOMETRIOSIS_RECTPVAGSEPT_VAGINA.vcf	MR Egger	21.62260423	17	0.199671681
Gut microbiota	Acidaminococcus fermentans abundance in stool	GCST90032176	qh47jF	finn-b-N14_ENDOMETRIOSIS_RECTPVAGSEPT_VAGINA.vcf	Inverse variance weighted	23.17677705	18	0.183888054
Gut microbiota	Acidaminococcus sp900315205 abundance in stool	GCST90032177	qh47jF	finn-b-N14_ENDOMETRIOSIS_RECTPVAGSEPT_VAGINA.vcf	MR Egger	15.57265223	16	0.48316304
Gut microbiota	Acidaminococcus sp900315205 abundance in stool	GCST90032177	qh47jF	finn-b-N14_ENDOMETRIOSIS_RECTPVAGSEPT_VAGINA.vcf	Inverse variance weighted	15.66213586	17	0.547899963
Gut microbiota	Acidobacteriales abundance in stool	GCST90032178	qh47jF	finn-b-N14_ENDOMETRIOSIS_RECTPVAGSEPT_VAGINA.vcf	MR Egger	9.499984618	12	0.659735274
Gut microbiota	Acidobacteriales abundance in stool	GCST90032178	qh47jF	finn-b-N14_ENDOMETRIOSIS_RECTPVAGSEPT_VAGINA.vcf	Inverse variance weighted	14.48846978	13	0.340364313
metabolites	Acisoga levels	ilPG6a	qh47jF	finn-b-N14_ENDOMETRIOSIS_RECTPVAGSEPT_VAGINA.vcf	MR Egger	38.47621713	22	0.01619084
metabolites	Acisoga levels	ilPG6a	qh47jF	finn-b-N14_ENDOMETRIOSIS_RECTPVAGSEPT_VAGINA.vcf	Inverse variance weighted	38.82968636	23	0.020711262
metabolites	Aconitate [cis or trans] levels	KMKnYy	qh47jF	finn-b-N14_ENDOMETRIOSIS_RECTPVAGSEPT_VAGINA.vcf	MR Egger	27.49151316	21	0.155170285
metabolites	Aconitate [cis or trans] levels	KMKnYy	qh47jF	finn-b-N14_ENDOMETRIOSIS_RECTPVAGSEPT_VAGINA.vcf	Inverse variance weighted	30.5183244	22	0.106400986
Gut microbiota	Actinobacteria abundance in stool	GCST90032179	qh47jF	finn-b-N14_ENDOMETRIOSIS_RECTPVAGSEPT_VAGINA.vcf	MR Egger	3.262755831	11	0.986777739
Gut microbiota	Actinobacteria abundance in stool	GCST90032179	qh47jF	finn-b-N14_ENDOMETRIOSIS_RECTPVAGSEPT_VAGINA.vcf	Inverse variance weighted	3.517469539	12	0.990657139
Gut microbiota	Actinobacteriota abundance in stool	GCST90032180	qh47jF	finn-b-N14_ENDOMETRIOSIS_RECTPVAGSEPT_VAGINA.vcf	MR Egger	8.448868886	10	0.585079257
Gut microbiota	Actinobacteriota abundance in stool	GCST90032180	qh47jF	finn-b-N14_ENDOMETRIOSIS_RECTPVAGSEPT_VAGINA.vcf	Inverse variance weighted	9.181043933	11	0.605185354
Gut microbiota	Actinomycetales abundance in stool	GCST90032181	qh47jF	finn-b-N14_ENDOMETRIOSIS_RECTPVAGSEPT_VAGINA.vcf	MR Egger	6.768159154	7	0.453411774
Gut microbiota	Actinomycetales abundance in stool	GCST90032181	qh47jF	finn-b-N14_ENDOMETRIOSIS_RECTPVAGSEPT_VAGINA.vcf	Inverse variance weighted	7.047781785	8	0.531486267
immune cell	Activated & resting Treg % CD4 Treg	FIqrLM	qh47jF	finn-b-N14_ENDOMETRIOSIS_RECTPVAGSEPT_VAGINA.vcf	MR Egger	14.99991117	23	0.894636768
immune cell	Activated & resting Treg % CD4 Treg	FIqrLM	qh47jF	finn-b-N14_ENDOMETRIOSIS_RECTPVAGSEPT_VAGINA.vcf	Inverse variance weighted	15.23133877	24	0.91380666
immune cell	Activated & resting Treg %CD4+	292XcR	qh47jF	finn-b-N14_ENDOMETRIOSIS_RECTPVAGSEPT_VAGINA.vcf	MR Egger	17.03321791	23	0.80761827
immune cell	Activated & resting Treg %CD4+	292XcR	qh47jF	finn-b-N14_ENDOMETRIOSIS_RECTPVAGSEPT_VAGINA.vcf	Inverse variance weighted	18.68342209	24	0.76865516
immune cell	Activated & resting Treg AC	EMevb7	qh47jF	finn-b-N14_ENDOMETRIOSIS_RECTPVAGSEPT_VAGINA.vcf	MR Egger	19.01057143	17	0.327925711
immune cell	Activated & resting Treg AC	EMevb7	qh47jF	finn-b-N14_ENDOMETRIOSIS_RECTPVAGSEPT_VAGINA.vcf	Inverse variance weighted	19.66485135	18	0.352000835
immune cell	Activated & secreting Treg %CD4 Treg	agh31h	qh47jF	finn-b-N14_ENDOMETRIOSIS_RECTPVAGSEPT_VAGINA.vcf	MR Egger	27.36440346	34	0.782773651
immune cell	Activated & secreting Treg %CD4 Treg	agh31h	qh47jF	finn-b-N14_ENDOMETRIOSIS_RECTPVAGSEPT_VAGINA.vcf	Inverse variance weighted	27.92666861	35	0.796446145
immune cell	Activated & secreting Treg %CD4+	5TkE8K	qh47jF	finn-b-N14_ENDOMETRIOSIS_RECTPVAGSEPT_VAGINA.vcf	MR Egger	23.16099969	28	0.724941283
immune cell	Activated & secreting Treg %CD4+	5TkE8K	qh47jF	finn-b-N14_ENDOMETRIOSIS_RECTPVAGSEPT_VAGINA.vcf	Inverse variance weighted	25.25937048	29	0.664721234
immune cell	Activated & secreting Treg AC	ZUsS16	qh47jF	finn-b-N14_ENDOMETRIOSIS_RECTPVAGSEPT_VAGINA.vcf	MR Egger	10.79291839	19	0.930607667
immune cell	Activated & secreting Treg AC	ZUsS16	qh47jF	finn-b-N14_ENDOMETRIOSIS_RECTPVAGSEPT_VAGINA.vcf	Inverse variance weighted	10.8516248	20	0.949979898
immune cell	Activated Treg %CD4	aKfPKl	qh47jF	finn-b-N14_ENDOMETRIOSIS_RECTPVAGSEPT_VAGINA.vcf	MR Egger	13.22261184	16	0.656416728
immune cell	Activated Treg %CD4	aKfPKl	qh47jF	finn-b-N14_ENDOMETRIOSIS_RECTPVAGSEPT_VAGINA.vcf	Inverse variance weighted	14.10118145	17	0.659927179
immune cell	Activated Treg %CD4 Treg	XeMX7s	qh47jF	finn-b-N14_ENDOMETRIOSIS_RECTPVAGSEPT_VAGINA.vcf	MR Egger	28.94976834	26	0.313371456
immune cell	Activated Treg %CD4 Treg	XeMX7s	qh47jF	finn-b-N14_ENDOMETRIOSIS_RECTPVAGSEPT_VAGINA.vcf	Inverse variance weighted	29.22733044	27	0.349962898
immune cell	Activated Treg AC	MPfJzh	qh47jF	finn-b-N14_ENDOMETRIOSIS_RECTPVAGSEPT_VAGINA.vcf	MR Egger	14.80762916	13	0.31951557
immune cell	Activated Treg AC	MPfJzh	qh47jF	finn-b-N14_ENDOMETRIOSIS_RECTPVAGSEPT_VAGINA.vcf	Inverse variance weighted	14.80975798	14	0.391281827
metabolites	Adenosine 3',5'-cyclic monophosphate (camp) levels	gNwA9l	qh47jF	finn-b-N14_ENDOMETRIOSIS_RECTPVAGSEPT_VAGINA.vcf	MR Egger	28.54679913	26	0.33208926
metabolites	Adenosine 3',5'-cyclic monophosphate (camp) levels	gNwA9l	qh47jF	finn-b-N14_ENDOMETRIOSIS_RECTPVAGSEPT_VAGINA.vcf	Inverse variance weighted	33.53726939	27	0.17991384
metabolites	Adenosine 3',5'-cyclic monophosphate (cAMP) to adenosine 5'-monophosphate (AMP) ratio	hUD1eu	qh47jF	finn-b-N14_ENDOMETRIOSIS_RECTPVAGSEPT_VAGINA.vcf	MR Egger	6.346759516	11	0.849254936
metabolites	Adenosine 3',5'-cyclic monophosphate (cAMP) to adenosine 5'-monophosphate (AMP) ratio	hUD1eu	qh47jF	finn-b-N14_ENDOMETRIOSIS_RECTPVAGSEPT_VAGINA.vcf	Inverse variance weighted	7.535887291	12	0.820267219
metabolites	Adenosine 3',5'-cyclic monophosphate (cAMP) to taurocholate ratio	yt6isw	qh47jF	finn-b-N14_ENDOMETRIOSIS_RECTPVAGSEPT_VAGINA.vcf	MR Egger	8.710632591	11	0.648582534
metabolites	Adenosine 3',5'-cyclic monophosphate (cAMP) to taurocholate ratio	yt6isw	qh47jF	finn-b-N14_ENDOMETRIOSIS_RECTPVAGSEPT_VAGINA.vcf	Inverse variance weighted	8.717701909	12	0.726834555
metabolites	Adenosine 5'-diphosphate (ADP) levels	Suapz0	qh47jF	finn-b-N14_ENDOMETRIOSIS_RECTPVAGSEPT_VAGINA.vcf	MR Egger	15.36679001	22	0.846022245
metabolites	Adenosine 5'-diphosphate (ADP) levels	Suapz0	qh47jF	finn-b-N14_ENDOMETRIOSIS_RECTPVAGSEPT_VAGINA.vcf	Inverse variance weighted	15.46103974	23	0.877352514
metabolites	Adenosine 5'-diphosphate (ADP) to 2'-deoxyuridine ratio	PmDMaJ	qh47jF	finn-b-N14_ENDOMETRIOSIS_RECTPVAGSEPT_VAGINA.vcf	MR Egger	11.61589661	19	0.901380965
metabolites	Adenosine 5'-diphosphate (ADP) to 2'-deoxyuridine ratio	PmDMaJ	qh47jF	finn-b-N14_ENDOMETRIOSIS_RECTPVAGSEPT_VAGINA.vcf	Inverse variance weighted	11.71326011	20	0.925591812
metabolites	Adenosine 5'-diphosphate (ADP) to 5-oxoproline ratio	YIoNLJ	qh47jF	finn-b-N14_ENDOMETRIOSIS_RECTPVAGSEPT_VAGINA.vcf	MR Egger	9.863892468	14	0.772065225
metabolites	Adenosine 5'-diphosphate (ADP) to 5-oxoproline ratio	YIoNLJ	qh47jF	finn-b-N14_ENDOMETRIOSIS_RECTPVAGSEPT_VAGINA.vcf	Inverse variance weighted	9.884778677	15	0.826924353
metabolites	Adenosine 5'-diphosphate (ADP) to Adenosine 5'-monophosphate (AMP) ratio	azuUdd	qh47jF	finn-b-N14_ENDOMETRIOSIS_RECTPVAGSEPT_VAGINA.vcf	MR Egger	22.39845645	23	0.496318765
metabolites	Adenosine 5'-diphosphate (ADP) to Adenosine 5'-monophosphate (AMP) ratio	azuUdd	qh47jF	finn-b-N14_ENDOMETRIOSIS_RECTPVAGSEPT_VAGINA.vcf	Inverse variance weighted	22.51641948	24	0.548472935
metabolites	Adenosine 5'-diphosphate (ADP) to arginine ratio	usQgZY	qh47jF	finn-b-N14_ENDOMETRIOSIS_RECTPVAGSEPT_VAGINA.vcf	MR Egger	14.29592256	17	0.646055225
metabolites	Adenosine 5'-diphosphate (ADP) to arginine ratio	usQgZY	qh47jF	finn-b-N14_ENDOMETRIOSIS_RECTPVAGSEPT_VAGINA.vcf	Inverse variance weighted	15.26808683	18	0.643484451
metabolites	Adenosine 5'-diphosphate (ADP) to aspartate ratio	0ZCDfb	qh47jF	finn-b-N14_ENDOMETRIOSIS_RECTPVAGSEPT_VAGINA.vcf	MR Egger	31.38895354	24	0.14288157
metabolites	Adenosine 5'-diphosphate (ADP) to aspartate ratio	0ZCDfb	qh47jF	finn-b-N14_ENDOMETRIOSIS_RECTPVAGSEPT_VAGINA.vcf	Inverse variance weighted	31.94678815	25	0.159557606
metabolites	Adenosine 5'-diphosphate (ADP) to choline phosphate ratio	cShThM	qh47jF	finn-b-N14_ENDOMETRIOSIS_RECTPVAGSEPT_VAGINA.vcf	MR Egger	21.44128042	17	0.207171177
metabolites	Adenosine 5'-diphosphate (ADP) to choline phosphate ratio	cShThM	qh47jF	finn-b-N14_ENDOMETRIOSIS_RECTPVAGSEPT_VAGINA.vcf	Inverse variance weighted	22.83941663	18	0.196836603
metabolites	Adenosine 5'-diphosphate (ADP) to choline ratio	uv3OSs	qh47jF	finn-b-N14_ENDOMETRIOSIS_RECTPVAGSEPT_VAGINA.vcf	MR Egger	23.22110801	18	0.182235803
metabolites	Adenosine 5'-diphosphate (ADP) to choline ratio	uv3OSs	qh47jF	finn-b-N14_ENDOMETRIOSIS_RECTPVAGSEPT_VAGINA.vcf	Inverse variance weighted	23.32766861	19	0.223217511
metabolites	Adenosine 5'-diphosphate (ADP) to citrate ratio	36WqUN	qh47jF	finn-b-N14_ENDOMETRIOSIS_RECTPVAGSEPT_VAGINA.vcf	MR Egger	12.26938185	18	0.83302223
metabolites	Adenosine 5'-diphosphate (ADP) to citrate ratio	36WqUN	qh47jF	finn-b-N14_ENDOMETRIOSIS_RECTPVAGSEPT_VAGINA.vcf	Inverse variance weighted	12.28235158	19	0.873204223
metabolites	Adenosine 5'-diphosphate (ADP) to creatine ratio	bmuL05	qh47jF	finn-b-N14_ENDOMETRIOSIS_RECTPVAGSEPT_VAGINA.vcf	MR Egger	22.76066902	20	0.300698452
metabolites	Adenosine 5'-diphosphate (ADP) to creatine ratio	bmuL05	qh47jF	finn-b-N14_ENDOMETRIOSIS_RECTPVAGSEPT_VAGINA.vcf	Inverse variance weighted	23.25434017	21	0.330568854
metabolites	Adenosine 5'-diphosphate (ADP) to cytidine ratio	qNN2KX	qh47jF	finn-b-N14_ENDOMETRIOSIS_RECTPVAGSEPT_VAGINA.vcf	MR Egger	20.28248657	15	0.161361894
metabolites	Adenosine 5'-diphosphate (ADP) to cytidine ratio	qNN2KX	qh47jF	finn-b-N14_ENDOMETRIOSIS_RECTPVAGSEPT_VAGINA.vcf	Inverse variance weighted	22.2654553	16	0.134825309
metabolites	Adenosine 5'-diphosphate (ADP) to EDTA ratio	LchfPQ	qh47jF	finn-b-N14_ENDOMETRIOSIS_RECTPVAGSEPT_VAGINA.vcf	MR Egger	12.17326377	23	0.96771011
metabolites	Adenosine 5'-diphosphate (ADP) to EDTA ratio	LchfPQ	qh47jF	finn-b-N14_ENDOMETRIOSIS_RECTPVAGSEPT_VAGINA.vcf	Inverse variance weighted	12.23657687	24	0.977109375
metabolites	Adenosine 5'-diphosphate (ADP) to flavin adenine dinucleotide (FAD) ratio	PT7LMt	qh47jF	finn-b-N14_ENDOMETRIOSIS_RECTPVAGSEPT_VAGINA.vcf	MR Egger	30.24188327	23	0.142583171
metabolites	Adenosine 5'-diphosphate (ADP) to flavin adenine dinucleotide (FAD) ratio	PT7LMt	qh47jF	finn-b-N14_ENDOMETRIOSIS_RECTPVAGSEPT_VAGINA.vcf	Inverse variance weighted	30.374424	24	0.172650074
metabolites	Adenosine 5'-diphosphate (ADP) to fructose ratio	xfDVPt	qh47jF	finn-b-N14_ENDOMETRIOSIS_RECTPVAGSEPT_VAGINA.vcf	MR Egger	30.71420379	28	0.329916457
metabolites	Adenosine 5'-diphosphate (ADP) to fructose ratio	xfDVPt	qh47jF	finn-b-N14_ENDOMETRIOSIS_RECTPVAGSEPT_VAGINA.vcf	Inverse variance weighted	31.81874713	29	0.327885341
metabolites	Adenosine 5'-diphosphate (ADP) to gluconate ratio	KCuShv	qh47jF	finn-b-N14_ENDOMETRIOSIS_RECTPVAGSEPT_VAGINA.vcf	MR Egger	15.57630159	19	0.685333321
metabolites	Adenosine 5'-diphosphate (ADP) to gluconate ratio	KCuShv	qh47jF	finn-b-N14_ENDOMETRIOSIS_RECTPVAGSEPT_VAGINA.vcf	Inverse variance weighted	15.58112578	20	0.742246843
metabolites	Adenosine 5'-diphosphate (ADP) to glucose ratio	q2tSdt	qh47jF	finn-b-N14_ENDOMETRIOSIS_RECTPVAGSEPT_VAGINA.vcf	MR Egger	14.402509	14	0.420174453
metabolites	Adenosine 5'-diphosphate (ADP) to glucose ratio	q2tSdt	qh47jF	finn-b-N14_ENDOMETRIOSIS_RECTPVAGSEPT_VAGINA.vcf	Inverse variance weighted	14.57073907	15	0.482756099
metabolites	Adenosine 5'-diphosphate (ADP) to glutamate ratio	e1V3EW	qh47jF	finn-b-N14_ENDOMETRIOSIS_RECTPVAGSEPT_VAGINA.vcf	MR Egger	25.73280403	27	0.533464941
metabolites	Adenosine 5'-diphosphate (ADP) to glutamate ratio	e1V3EW	qh47jF	finn-b-N14_ENDOMETRIOSIS_RECTPVAGSEPT_VAGINA.vcf	Inverse variance weighted	26.16292496	28	0.564089351
metabolites	Adenosine 5'-diphosphate (ADP) to glutamine ratio	I1wmnF	qh47jF	finn-b-N14_ENDOMETRIOSIS_RECTPVAGSEPT_VAGINA.vcf	MR Egger	10.20684869	17	0.894712622
metabolites	Adenosine 5'-diphosphate (ADP) to glutamine ratio	I1wmnF	qh47jF	finn-b-N14_ENDOMETRIOSIS_RECTPVAGSEPT_VAGINA.vcf	Inverse variance weighted	10.22554085	18	0.924295366
metabolites	Adenosine 5'-diphosphate (ADP) to glycerate ratio	rXPBeh	qh47jF	finn-b-N14_ENDOMETRIOSIS_RECTPVAGSEPT_VAGINA.vcf	MR Egger	10.26097113	13	0.672467251
metabolites	Adenosine 5'-diphosphate (ADP) to glycerate ratio	rXPBeh	qh47jF	finn-b-N14_ENDOMETRIOSIS_RECTPVAGSEPT_VAGINA.vcf	Inverse variance weighted	10.79070766	14	0.702393779
metabolites	Adenosine 5'-diphosphate (ADP) to glycerol 3-phosphate ratio	p11lu9	qh47jF	finn-b-N14_ENDOMETRIOSIS_RECTPVAGSEPT_VAGINA.vcf	MR Egger	20.43926652	21	0.493610488
metabolites	Adenosine 5'-diphosphate (ADP) to glycerol 3-phosphate ratio	p11lu9	qh47jF	finn-b-N14_ENDOMETRIOSIS_RECTPVAGSEPT_VAGINA.vcf	Inverse variance weighted	20.5717349	22	0.547322833
metabolites	Adenosine 5'-diphosphate (ADP) to glycerol ratio	jUXUGW	qh47jF	finn-b-N14_ENDOMETRIOSIS_RECTPVAGSEPT_VAGINA.vcf	MR Egger	17.14965716	21	0.701995163
metabolites	Adenosine 5'-diphosphate (ADP) to glycerol ratio	jUXUGW	qh47jF	finn-b-N14_ENDOMETRIOSIS_RECTPVAGSEPT_VAGINA.vcf	Inverse variance weighted	19.11799794	22	0.638031063
metabolites	Adenosine 5'-diphosphate (ADP) to glycine ratio	EACqaB	qh47jF	finn-b-N14_ENDOMETRIOSIS_RECTPVAGSEPT_VAGINA.vcf	MR Egger	15.32051894	24	0.911028796
metabolites	Adenosine 5'-diphosphate (ADP) to glycine ratio	EACqaB	qh47jF	finn-b-N14_ENDOMETRIOSIS_RECTPVAGSEPT_VAGINA.vcf	Inverse variance weighted	15.35720552	25	0.932632097
metabolites	Adenosine 5'-diphosphate (ADP) to mannitol to sorbitol ratio	vG3iAg	qh47jF	finn-b-N14_ENDOMETRIOSIS_RECTPVAGSEPT_VAGINA.vcf	MR Egger	12.79893441	17	0.749538615
metabolites	Adenosine 5'-diphosphate (ADP) to mannitol to sorbitol ratio	vG3iAg	qh47jF	finn-b-N14_ENDOMETRIOSIS_RECTPVAGSEPT_VAGINA.vcf	Inverse variance weighted	12.83178344	18	0.801467808
metabolites	Adenosine 5'-diphosphate (ADP) to mannose ratio	6odSAp	qh47jF	finn-b-N14_ENDOMETRIOSIS_RECTPVAGSEPT_VAGINA.vcf	MR Egger	12.83450056	16	0.684817893
metabolites	Adenosine 5'-diphosphate (ADP) to mannose ratio	6odSAp	qh47jF	finn-b-N14_ENDOMETRIOSIS_RECTPVAGSEPT_VAGINA.vcf	Inverse variance weighted	15.2880666	17	0.574741043
metabolites	Adenosine 5'-diphosphate (ADP) to N-acetylglucosamine to N-acetylgalactosamine ratio	uDa7Dx	qh47jF	finn-b-N14_ENDOMETRIOSIS_RECTPVAGSEPT_VAGINA.vcf	MR Egger	9.590697295	20	0.975001224
metabolites	Adenosine 5'-diphosphate (ADP) to N-acetylglucosamine to N-acetylgalactosamine ratio	uDa7Dx	qh47jF	finn-b-N14_ENDOMETRIOSIS_RECTPVAGSEPT_VAGINA.vcf	Inverse variance weighted	9.612777006	21	0.983514885
metabolites	Adenosine 5'-diphosphate (ADP) to N-acetylneuraminate ratio	GWwlub	qh47jF	finn-b-N14_ENDOMETRIOSIS_RECTPVAGSEPT_VAGINA.vcf	MR Egger	11.34837158	14	0.658477869
metabolites	Adenosine 5'-diphosphate (ADP) to N-acetylneuraminate ratio	GWwlub	qh47jF	finn-b-N14_ENDOMETRIOSIS_RECTPVAGSEPT_VAGINA.vcf	Inverse variance weighted	13.76089664	15	0.543735178
metabolites	Adenosine 5'-diphosphate (ADP) to N-palmitoyl-sphingosine (d18:1 to 16:0) ratio	OoUCxm	qh47jF	finn-b-N14_ENDOMETRIOSIS_RECTPVAGSEPT_VAGINA.vcf	MR Egger	13.05777087	20	0.874891615
metabolites	Adenosine 5'-diphosphate (ADP) to N-palmitoyl-sphingosine (d18:1 to 16:0) ratio	OoUCxm	qh47jF	finn-b-N14_ENDOMETRIOSIS_RECTPVAGSEPT_VAGINA.vcf	Inverse variance weighted	13.21820723	21	0.900788735
metabolites	Adenosine 5'-diphosphate (ADP) to ornithine ratio	zZTkJN	qh47jF	finn-b-N14_ENDOMETRIOSIS_RECTPVAGSEPT_VAGINA.vcf	MR Egger	15.60620405	21	0.79135282
metabolites	Adenosine 5'-diphosphate (ADP) to ornithine ratio	zZTkJN	qh47jF	finn-b-N14_ENDOMETRIOSIS_RECTPVAGSEPT_VAGINA.vcf	Inverse variance weighted	16.11106989	22	0.81033531
metabolites	Adenosine 5'-diphosphate (ADP) to oxalate (ethanedioate) ratio	2GzBsD	qh47jF	finn-b-N14_ENDOMETRIOSIS_RECTPVAGSEPT_VAGINA.vcf	MR Egger	16.41196538	18	0.563820005
metabolites	Adenosine 5'-diphosphate (ADP) to oxalate (ethanedioate) ratio	2GzBsD	qh47jF	finn-b-N14_ENDOMETRIOSIS_RECTPVAGSEPT_VAGINA.vcf	Inverse variance weighted	16.66051577	19	0.61285505
metabolites	Adenosine 5'-diphosphate (ADP) to pantothenate ratio	fLAIyz	qh47jF	finn-b-N14_ENDOMETRIOSIS_RECTPVAGSEPT_VAGINA.vcf	MR Egger	7.763181191	15	0.932925598
metabolites	Adenosine 5'-diphosphate (ADP) to pantothenate ratio	fLAIyz	qh47jF	finn-b-N14_ENDOMETRIOSIS_RECTPVAGSEPT_VAGINA.vcf	Inverse variance weighted	9.284660106	16	0.901229151
metabolites	Adenosine 5'-diphosphate (ADP) to phosphate ratio	Eoc178	qh47jF	finn-b-N14_ENDOMETRIOSIS_RECTPVAGSEPT_VAGINA.vcf	MR Egger	15.90917875	16	0.459317306
metabolites	Adenosine 5'-diphosphate (ADP) to phosphate ratio	Eoc178	qh47jF	finn-b-N14_ENDOMETRIOSIS_RECTPVAGSEPT_VAGINA.vcf	Inverse variance weighted	16.95299694	17	0.457554987
metabolites	Adenosine 5'-diphosphate (ADP) to phosphoethanolamine ratio	Jtoink	qh47jF	finn-b-N14_ENDOMETRIOSIS_RECTPVAGSEPT_VAGINA.vcf	MR Egger	23.44979124	20	0.267252086
metabolites	Adenosine 5'-diphosphate (ADP) to phosphoethanolamine ratio	Jtoink	qh47jF	finn-b-N14_ENDOMETRIOSIS_RECTPVAGSEPT_VAGINA.vcf	Inverse variance weighted	23.72618459	21	0.306513943
metabolites	Adenosine 5'-diphosphate (ADP) to sulfate ratio	5NGDZ7	qh47jF	finn-b-N14_ENDOMETRIOSIS_RECTPVAGSEPT_VAGINA.vcf	MR Egger	14.75333142	20	0.790343728
metabolites	Adenosine 5'-diphosphate (ADP) to sulfate ratio	5NGDZ7	qh47jF	finn-b-N14_ENDOMETRIOSIS_RECTPVAGSEPT_VAGINA.vcf	Inverse variance weighted	14.86715814	21	0.829557944
metabolites	Adenosine 5'-diphosphate (ADP) to tyrosine ratio	LK6O9n	qh47jF	finn-b-N14_ENDOMETRIOSIS_RECTPVAGSEPT_VAGINA.vcf	MR Egger	19.66817268	20	0.478851584
metabolites	Adenosine 5'-diphosphate (ADP) to tyrosine ratio	LK6O9n	qh47jF	finn-b-N14_ENDOMETRIOSIS_RECTPVAGSEPT_VAGINA.vcf	Inverse variance weighted	19.89990548	21	0.527609077
metabolites	Adenosine 5'-diphosphate (ADP) to uridine ratio	B72lZ1	qh47jF	finn-b-N14_ENDOMETRIOSIS_RECTPVAGSEPT_VAGINA.vcf	MR Egger	6.035028994	10	0.812311719
metabolites	Adenosine 5'-diphosphate (ADP) to uridine ratio	B72lZ1	qh47jF	finn-b-N14_ENDOMETRIOSIS_RECTPVAGSEPT_VAGINA.vcf	Inverse variance weighted	6.107777788	11	0.866076999
metabolites	Adenosine 5'-diphosphate (ADP) to valine ratio	sS59fj	qh47jF	finn-b-N14_ENDOMETRIOSIS_RECTPVAGSEPT_VAGINA.vcf	MR Egger	18.95694347	20	0.524626316
metabolites	Adenosine 5'-diphosphate (ADP) to valine ratio	sS59fj	qh47jF	finn-b-N14_ENDOMETRIOSIS_RECTPVAGSEPT_VAGINA.vcf	Inverse variance weighted	19.02009128	21	0.583851194
metabolites	Adenosine 5'-monophosphate (AMP) levels	hzuSz6	qh47jF	finn-b-N14_ENDOMETRIOSIS_RECTPVAGSEPT_VAGINA.vcf	MR Egger	14.51867344	14	0.411826802
metabolites	Adenosine 5'-monophosphate (AMP) levels	hzuSz6	qh47jF	finn-b-N14_ENDOMETRIOSIS_RECTPVAGSEPT_VAGINA.vcf	Inverse variance weighted	15.28657656	15	0.430978375
metabolites	Adenosine 5'-monophosphate (AMP) to acetoacetate ratio	P3KVLp	qh47jF	finn-b-N14_ENDOMETRIOSIS_RECTPVAGSEPT_VAGINA.vcf	MR Egger	27.71121836	24	0.272408501
metabolites	Adenosine 5'-monophosphate (AMP) to acetoacetate ratio	P3KVLp	qh47jF	finn-b-N14_ENDOMETRIOSIS_RECTPVAGSEPT_VAGINA.vcf	Inverse variance weighted	30.57727987	25	0.203399786
metabolites	Adenosine 5'-monophosphate (AMP) to alanine ratio	ZmIXlF	qh47jF	finn-b-N14_ENDOMETRIOSIS_RECTPVAGSEPT_VAGINA.vcf	MR Egger	11.65448684	20	0.927455092
metabolites	Adenosine 5'-monophosphate (AMP) to alanine ratio	ZmIXlF	qh47jF	finn-b-N14_ENDOMETRIOSIS_RECTPVAGSEPT_VAGINA.vcf	Inverse variance weighted	11.75063239	21	0.946106425
metabolites	Adenosine 5'-monophosphate (AMP) to arginine ratio	EQ6Re1	qh47jF	finn-b-N14_ENDOMETRIOSIS_RECTPVAGSEPT_VAGINA.vcf	MR Egger	13.16131119	14	0.513862999
metabolites	Adenosine 5'-monophosphate (AMP) to arginine ratio	EQ6Re1	qh47jF	finn-b-N14_ENDOMETRIOSIS_RECTPVAGSEPT_VAGINA.vcf	Inverse variance weighted	13.51045739	15	0.562933112
metabolites	Adenosine 5'-monophosphate (AMP) to asparagine ratio	dDJbRc	qh47jF	finn-b-N14_ENDOMETRIOSIS_RECTPVAGSEPT_VAGINA.vcf	MR Egger	15.9449053	21	0.772738654
metabolites	Adenosine 5'-monophosphate (AMP) to asparagine ratio	dDJbRc	qh47jF	finn-b-N14_ENDOMETRIOSIS_RECTPVAGSEPT_VAGINA.vcf	Inverse variance weighted	16.20923284	22	0.805367416
metabolites	Adenosine 5'-monophosphate (AMP) to aspartate ratio	EaPjLl	qh47jF	finn-b-N14_ENDOMETRIOSIS_RECTPVAGSEPT_VAGINA.vcf	MR Egger	33.35983103	27	0.185453299
metabolites	Adenosine 5'-monophosphate (AMP) to aspartate ratio	EaPjLl	qh47jF	finn-b-N14_ENDOMETRIOSIS_RECTPVAGSEPT_VAGINA.vcf	Inverse variance weighted	33.56519462	28	0.215556208
metabolites	Adenosine 5'-monophosphate (AMP) to citrate ratio	IOu5FP	qh47jF	finn-b-N14_ENDOMETRIOSIS_RECTPVAGSEPT_VAGINA.vcf	MR Egger	14.84586007	20	0.785158523
metabolites	Adenosine 5'-monophosphate (AMP) to citrate ratio	IOu5FP	qh47jF	finn-b-N14_ENDOMETRIOSIS_RECTPVAGSEPT_VAGINA.vcf	Inverse variance weighted	15.93665077	21	0.77319985
metabolites	Adenosine 5'-monophosphate (AMP) to cysteine ratio	VB9gfg	qh47jF	finn-b-N14_ENDOMETRIOSIS_RECTPVAGSEPT_VAGINA.vcf	MR Egger	31.80160657	26	0.199762809
metabolites	Adenosine 5'-monophosphate (AMP) to cysteine ratio	VB9gfg	qh47jF	finn-b-N14_ENDOMETRIOSIS_RECTPVAGSEPT_VAGINA.vcf	Inverse variance weighted	33.75367325	27	0.173325252
metabolites	Adenosine 5'-monophosphate (AMP) to EDTA ratio	XRgNls	qh47jF	finn-b-N14_ENDOMETRIOSIS_RECTPVAGSEPT_VAGINA.vcf	MR Egger	16.83778111	12	0.15580201
metabolites	Adenosine 5'-monophosphate (AMP) to EDTA ratio	XRgNls	qh47jF	finn-b-N14_ENDOMETRIOSIS_RECTPVAGSEPT_VAGINA.vcf	Inverse variance weighted	17.99920843	13	0.15754952
metabolites	Adenosine 5'-monophosphate (AMP) to flavin adenine dinucleotide (FAD) ratio	7S9fXQ	qh47jF	finn-b-N14_ENDOMETRIOSIS_RECTPVAGSEPT_VAGINA.vcf	MR Egger	14.56623383	14	0.408433094
metabolites	Adenosine 5'-monophosphate (AMP) to flavin adenine dinucleotide (FAD) ratio	7S9fXQ	qh47jF	finn-b-N14_ENDOMETRIOSIS_RECTPVAGSEPT_VAGINA.vcf	Inverse variance weighted	15.10088687	15	0.444174843
metabolites	Adenosine 5'-monophosphate (AMP) to glutamate ratio	gWB8OP	qh47jF	finn-b-N14_ENDOMETRIOSIS_RECTPVAGSEPT_VAGINA.vcf	MR Egger	10.99868082	20	0.946256733
metabolites	Adenosine 5'-monophosphate (AMP) to glutamate ratio	gWB8OP	qh47jF	finn-b-N14_ENDOMETRIOSIS_RECTPVAGSEPT_VAGINA.vcf	Inverse variance weighted	11.00754182	21	0.962639744
metabolites	Adenosine 5'-monophosphate (AMP) to glutamine ratio	3Frpzo	qh47jF	finn-b-N14_ENDOMETRIOSIS_RECTPVAGSEPT_VAGINA.vcf	MR Egger	12.31156984	17	0.780914329
metabolites	Adenosine 5'-monophosphate (AMP) to glutamine ratio	3Frpzo	qh47jF	finn-b-N14_ENDOMETRIOSIS_RECTPVAGSEPT_VAGINA.vcf	Inverse variance weighted	14.12461004	18	0.7209327
metabolites	Adenosine 5'-monophosphate (AMP) to glycine ratio	MJnDRD	qh47jF	finn-b-N14_ENDOMETRIOSIS_RECTPVAGSEPT_VAGINA.vcf	MR Egger	28.93789583	21	0.115500517
metabolites	Adenosine 5'-monophosphate (AMP) to glycine ratio	MJnDRD	qh47jF	finn-b-N14_ENDOMETRIOSIS_RECTPVAGSEPT_VAGINA.vcf	Inverse variance weighted	28.94589253	22	0.146412095
metabolites	Adenosine 5'-monophosphate (AMP) to histidine ratio	NZkEQO	qh47jF	finn-b-N14_ENDOMETRIOSIS_RECTPVAGSEPT_VAGINA.vcf	MR Egger	19.00341894	20	0.521603797
metabolites	Adenosine 5'-monophosphate (AMP) to histidine ratio	NZkEQO	qh47jF	finn-b-N14_ENDOMETRIOSIS_RECTPVAGSEPT_VAGINA.vcf	Inverse variance weighted	19.64548817	21	0.543805036
metabolites	Adenosine 5'-monophosphate (AMP) to inosine 5'-monophosphate (IMP) ratio	PEjRpc	qh47jF	finn-b-N14_ENDOMETRIOSIS_RECTPVAGSEPT_VAGINA.vcf	MR Egger	18.58207175	21	0.611930259
metabolites	Adenosine 5'-monophosphate (AMP) to inosine 5'-monophosphate (IMP) ratio	PEjRpc	qh47jF	finn-b-N14_ENDOMETRIOSIS_RECTPVAGSEPT_VAGINA.vcf	Inverse variance weighted	18.85800722	22	0.654079482
metabolites	Adenosine 5'-monophosphate (AMP) to isoleucine ratio	eAzKCo	qh47jF	finn-b-N14_ENDOMETRIOSIS_RECTPVAGSEPT_VAGINA.vcf	MR Egger	14.61253003	20	0.798132884
metabolites	Adenosine 5'-monophosphate (AMP) to isoleucine ratio	eAzKCo	qh47jF	finn-b-N14_ENDOMETRIOSIS_RECTPVAGSEPT_VAGINA.vcf	Inverse variance weighted	15.40471693	21	0.802110346
metabolites	Adenosine 5'-monophosphate (AMP) to leucine ratio	nybJt5	qh47jF	finn-b-N14_ENDOMETRIOSIS_RECTPVAGSEPT_VAGINA.vcf	MR Egger	21.42892321	18	0.258328006
metabolites	Adenosine 5'-monophosphate (AMP) to leucine ratio	nybJt5	qh47jF	finn-b-N14_ENDOMETRIOSIS_RECTPVAGSEPT_VAGINA.vcf	Inverse variance weighted	22.09891008	19	0.279361342
metabolites	Adenosine 5'-monophosphate (AMP) to methionine ratio	Fs7Dec	qh47jF	finn-b-N14_ENDOMETRIOSIS_RECTPVAGSEPT_VAGINA.vcf	MR Egger	22.94138542	20	0.291681804
metabolites	Adenosine 5'-monophosphate (AMP) to methionine ratio	Fs7Dec	qh47jF	finn-b-N14_ENDOMETRIOSIS_RECTPVAGSEPT_VAGINA.vcf	Inverse variance weighted	23.65955256	21	0.309844811
metabolites	Adenosine 5'-monophosphate (AMP) to N-palmitoyl-sphingosine (d18:1 to 16:0) ratio	nkQOrt	qh47jF	finn-b-N14_ENDOMETRIOSIS_RECTPVAGSEPT_VAGINA.vcf	MR Egger	13.47344226	20	0.856159752
metabolites	Adenosine 5'-monophosphate (AMP) to N-palmitoyl-sphingosine (d18:1 to 16:0) ratio	nkQOrt	qh47jF	finn-b-N14_ENDOMETRIOSIS_RECTPVAGSEPT_VAGINA.vcf	Inverse variance weighted	18.72296275	21	0.602906551
metabolites	Adenosine 5'-monophosphate (AMP) to palmitate (16:0) ratio	C0MWAw	qh47jF	finn-b-N14_ENDOMETRIOSIS_RECTPVAGSEPT_VAGINA.vcf	MR Egger	9.799292012	16	0.876897374
metabolites	Adenosine 5'-monophosphate (AMP) to palmitate (16:0) ratio	C0MWAw	qh47jF	finn-b-N14_ENDOMETRIOSIS_RECTPVAGSEPT_VAGINA.vcf	Inverse variance weighted	13.51884342	17	0.700819866
metabolites	Adenosine 5'-monophosphate (AMP) to phenylalanine ratio	ff4qok	qh47jF	finn-b-N14_ENDOMETRIOSIS_RECTPVAGSEPT_VAGINA.vcf	MR Egger	19.9306051	21	0.525660561
metabolites	Adenosine 5'-monophosphate (AMP) to phenylalanine ratio	ff4qok	qh47jF	finn-b-N14_ENDOMETRIOSIS_RECTPVAGSEPT_VAGINA.vcf	Inverse variance weighted	22.90310155	22	0.40721839
metabolites	Adenosine 5'-monophosphate (AMP) to phosphate ratio	qqDsnS	qh47jF	finn-b-N14_ENDOMETRIOSIS_RECTPVAGSEPT_VAGINA.vcf	MR Egger	12.81957365	17	0.748178176
metabolites	Adenosine 5'-monophosphate (AMP) to phosphate ratio	qqDsnS	qh47jF	finn-b-N14_ENDOMETRIOSIS_RECTPVAGSEPT_VAGINA.vcf	Inverse variance weighted	14.50966671	18	0.695313745
metabolites	Adenosine 5'-monophosphate (AMP) to proline ratio	KU667g	qh47jF	finn-b-N14_ENDOMETRIOSIS_RECTPVAGSEPT_VAGINA.vcf	MR Egger	11.08848655	18	0.890564005
metabolites	Adenosine 5'-monophosphate (AMP) to proline ratio	KU667g	qh47jF	finn-b-N14_ENDOMETRIOSIS_RECTPVAGSEPT_VAGINA.vcf	Inverse variance weighted	11.659761	19	0.899649143
metabolites	Adenosine 5'-monophosphate (AMP) to serine ratio	UiwPfl	qh47jF	finn-b-N14_ENDOMETRIOSIS_RECTPVAGSEPT_VAGINA.vcf	MR Egger	6.681474998	13	0.917811925
metabolites	Adenosine 5'-monophosphate (AMP) to serine ratio	UiwPfl	qh47jF	finn-b-N14_ENDOMETRIOSIS_RECTPVAGSEPT_VAGINA.vcf	Inverse variance weighted	6.796486177	14	0.942272497
metabolites	Adenosine 5'-monophosphate (AMP) to threonine ratio	0im1x0	qh47jF	finn-b-N14_ENDOMETRIOSIS_RECTPVAGSEPT_VAGINA.vcf	MR Egger	14.77675416	22	0.871639109
metabolites	Adenosine 5'-monophosphate (AMP) to threonine ratio	0im1x0	qh47jF	finn-b-N14_ENDOMETRIOSIS_RECTPVAGSEPT_VAGINA.vcf	Inverse variance weighted	15.82254049	23	0.862759585
metabolites	Adenosine 5'-monophosphate (AMP) to tryptophan ratio	9lWJtB	qh47jF	finn-b-N14_ENDOMETRIOSIS_RECTPVAGSEPT_VAGINA.vcf	MR Egger	15.92200703	23	0.858587109
metabolites	Adenosine 5'-monophosphate (AMP) to tryptophan ratio	9lWJtB	qh47jF	finn-b-N14_ENDOMETRIOSIS_RECTPVAGSEPT_VAGINA.vcf	Inverse variance weighted	19.11264145	24	0.745955974
metabolites	Adenosine 5'-monophosphate (AMP) to tyrosine ratio	TZWP4c	qh47jF	finn-b-N14_ENDOMETRIOSIS_RECTPVAGSEPT_VAGINA.vcf	MR Egger	18.08394253	16	0.319004428
metabolites	Adenosine 5'-monophosphate (AMP) to tyrosine ratio	TZWP4c	qh47jF	finn-b-N14_ENDOMETRIOSIS_RECTPVAGSEPT_VAGINA.vcf	Inverse variance weighted	18.44866376	17	0.361079443
metabolites	Adenosine 5'-monophosphate (AMP) to urate ratio	vT0jjK	qh47jF	finn-b-N14_ENDOMETRIOSIS_RECTPVAGSEPT_VAGINA.vcf	MR Egger	13.05381603	22	0.931649475
metabolites	Adenosine 5'-monophosphate (AMP) to urate ratio	vT0jjK	qh47jF	finn-b-N14_ENDOMETRIOSIS_RECTPVAGSEPT_VAGINA.vcf	Inverse variance weighted	15.12553261	23	0.890077989
metabolites	Adenosine 5'-monophosphate (AMP) to valine ratio	47RXND	qh47jF	finn-b-N14_ENDOMETRIOSIS_RECTPVAGSEPT_VAGINA.vcf	MR Egger	26.4808834	17	0.066133674
metabolites	Adenosine 5'-monophosphate (AMP) to valine ratio	47RXND	qh47jF	finn-b-N14_ENDOMETRIOSIS_RECTPVAGSEPT_VAGINA.vcf	Inverse variance weighted	27.15636852	18	0.076108961
metabolites	Adipoylcarnitine (C6-DC) levels	FoAXlZ	qh47jF	finn-b-N14_ENDOMETRIOSIS_RECTPVAGSEPT_VAGINA.vcf	MR Egger	17.48476912	21	0.681334952
metabolites	Adipoylcarnitine (C6-DC) levels	FoAXlZ	qh47jF	finn-b-N14_ENDOMETRIOSIS_RECTPVAGSEPT_VAGINA.vcf	Inverse variance weighted	17.92425242	22	0.710469828
metabolites	Adrenate (22:4n6) levels	YGowrS	qh47jF	finn-b-N14_ENDOMETRIOSIS_RECTPVAGSEPT_VAGINA.vcf	MR Egger	7.312184324	20	0.995528391
metabolites	Adrenate (22:4n6) levels	YGowrS	qh47jF	finn-b-N14_ENDOMETRIOSIS_RECTPVAGSEPT_VAGINA.vcf	Inverse variance weighted	8.495739567	21	0.992657597
Gut microbiota	Agathobacter sp000434275 abundance in stool	GCST90032182	qh47jF	finn-b-N14_ENDOMETRIOSIS_RECTPVAGSEPT_VAGINA.vcf	MR Egger	5.544804216	9	0.784468984
Gut microbiota	Agathobacter sp000434275 abundance in stool	GCST90032182	qh47jF	finn-b-N14_ENDOMETRIOSIS_RECTPVAGSEPT_VAGINA.vcf	Inverse variance weighted	7.088667282	10	0.717048548
Gut microbiota	Akkermansia muciniphila B abundance in stool	GCST90032183	qh47jF	finn-b-N14_ENDOMETRIOSIS_RECTPVAGSEPT_VAGINA.vcf	MR Egger	21.7311533	16	0.152086295
Gut microbiota	Akkermansia muciniphila B abundance in stool	GCST90032183	qh47jF	finn-b-N14_ENDOMETRIOSIS_RECTPVAGSEPT_VAGINA.vcf	Inverse variance weighted	21.76152953	17	0.194064823
metabolites	Alanine levels	ypBnp2	qh47jF	finn-b-N14_ENDOMETRIOSIS_RECTPVAGSEPT_VAGINA.vcf	MR Egger	23.03185973	20	0.287232867
metabolites	Alanine levels	ypBnp2	qh47jF	finn-b-N14_ENDOMETRIOSIS_RECTPVAGSEPT_VAGINA.vcf	Inverse variance weighted	23.23139587	21	0.331766011
metabolites	Alanine to asparagine ratio	mtdPrH	qh47jF	finn-b-N14_ENDOMETRIOSIS_RECTPVAGSEPT_VAGINA.vcf	MR Egger	21.15173356	29	0.853561982
metabolites	Alanine to asparagine ratio	mtdPrH	qh47jF	finn-b-N14_ENDOMETRIOSIS_RECTPVAGSEPT_VAGINA.vcf	Inverse variance weighted	24.67424033	30	0.740703308
metabolites	Alanine to pyruvate ratio	nyIrb8	qh47jF	finn-b-N14_ENDOMETRIOSIS_RECTPVAGSEPT_VAGINA.vcf	MR Egger	8.249042513	16	0.941103953
metabolites	Alanine to pyruvate ratio	nyIrb8	qh47jF	finn-b-N14_ENDOMETRIOSIS_RECTPVAGSEPT_VAGINA.vcf	Inverse variance weighted	8.402013461	17	0.957178692
Gut microbiota	Aliivibrio abundance in stool	GCST90032184	qh47jF	finn-b-N14_ENDOMETRIOSIS_RECTPVAGSEPT_VAGINA.vcf	MR Egger	7.551097805	10	0.672592697
Gut microbiota	Aliivibrio abundance in stool	GCST90032184	qh47jF	finn-b-N14_ENDOMETRIOSIS_RECTPVAGSEPT_VAGINA.vcf	Inverse variance weighted	7.685428025	11	0.741174796
Gut microbiota	Alistipes abundance in stool	GCST90032186	qh47jF	finn-b-N14_ENDOMETRIOSIS_RECTPVAGSEPT_VAGINA.vcf	MR Egger	13.93945012	12	0.304591601
Gut microbiota	Alistipes abundance in stool	GCST90032186	qh47jF	finn-b-N14_ENDOMETRIOSIS_RECTPVAGSEPT_VAGINA.vcf	Inverse variance weighted	15.35593196	13	0.285662629
Gut microbiota	Alistipes shahii abundance in stool	GCST90032185	qh47jF	finn-b-N14_ENDOMETRIOSIS_RECTPVAGSEPT_VAGINA.vcf	MR Egger	11.13874008	13	0.599196053
Gut microbiota	Alistipes shahii abundance in stool	GCST90032185	qh47jF	finn-b-N14_ENDOMETRIOSIS_RECTPVAGSEPT_VAGINA.vcf	Inverse variance weighted	11.18339837	14	0.671572228
metabolites	Allantoin levels	9crguC	qh47jF	finn-b-N14_ENDOMETRIOSIS_RECTPVAGSEPT_VAGINA.vcf	MR Egger	25.67664802	22	0.265823706
metabolites	Allantoin levels	9crguC	qh47jF	finn-b-N14_ENDOMETRIOSIS_RECTPVAGSEPT_VAGINA.vcf	Inverse variance weighted	25.8494774	23	0.308023436
metabolites	Alliin levels	CGCUXB	qh47jF	finn-b-N14_ENDOMETRIOSIS_RECTPVAGSEPT_VAGINA.vcf	MR Egger	19.03810034	16	0.266692367
metabolites	Alliin levels	CGCUXB	qh47jF	finn-b-N14_ENDOMETRIOSIS_RECTPVAGSEPT_VAGINA.vcf	Inverse variance weighted	19.95647092	17	0.27646176
Gut microbiota	Alloprevotella abundance in stool	GCST90032187	qh47jF	finn-b-N14_ENDOMETRIOSIS_RECTPVAGSEPT_VAGINA.vcf	MR Egger	17.25392386	17	0.437295108
Gut microbiota	Alloprevotella abundance in stool	GCST90032187	qh47jF	finn-b-N14_ENDOMETRIOSIS_RECTPVAGSEPT_VAGINA.vcf	Inverse variance weighted	17.78619474	18	0.469818923
metabolites	Alpha-hydroxycaproate levels	8OTki4	qh47jF	finn-b-N14_ENDOMETRIOSIS_RECTPVAGSEPT_VAGINA.vcf	MR Egger	9.56922576	18	0.945063607
metabolites	Alpha-hydroxycaproate levels	8OTki4	qh47jF	finn-b-N14_ENDOMETRIOSIS_RECTPVAGSEPT_VAGINA.vcf	Inverse variance weighted	9.573295473	19	0.962698598
metabolites	Alpha-hydroxyisocaproate levels	fVN15V	qh47jF	finn-b-N14_ENDOMETRIOSIS_RECTPVAGSEPT_VAGINA.vcf	MR Egger	20.39255229	20	0.433626859
metabolites	Alpha-hydroxyisocaproate levels	fVN15V	qh47jF	finn-b-N14_ENDOMETRIOSIS_RECTPVAGSEPT_VAGINA.vcf	Inverse variance weighted	20.64787103	21	0.480620845
metabolites	Alpha-hydroxyisovalerate levels	K0KMgk	qh47jF	finn-b-N14_ENDOMETRIOSIS_RECTPVAGSEPT_VAGINA.vcf	MR Egger	9.325269239	18	0.951724823
metabolites	Alpha-hydroxyisovalerate levels	K0KMgk	qh47jF	finn-b-N14_ENDOMETRIOSIS_RECTPVAGSEPT_VAGINA.vcf	Inverse variance weighted	11.03157934	19	0.92277163
metabolites	Alpha-ketobutyrate levels	TYRezk	qh47jF	finn-b-N14_ENDOMETRIOSIS_RECTPVAGSEPT_VAGINA.vcf	MR Egger	20.23562317	15	0.163079025
metabolites	Alpha-ketobutyrate levels	TYRezk	qh47jF	finn-b-N14_ENDOMETRIOSIS_RECTPVAGSEPT_VAGINA.vcf	Inverse variance weighted	20.79013392	16	0.186719398
metabolites	Alpha-ketobutyrate to 3-methyl-2-oxobutyrate ratio	BWBSDW	qh47jF	finn-b-N14_ENDOMETRIOSIS_RECTPVAGSEPT_VAGINA.vcf	MR Egger	21.80385695	19	0.294126506
metabolites	Alpha-ketobutyrate to 3-methyl-2-oxobutyrate ratio	BWBSDW	qh47jF	finn-b-N14_ENDOMETRIOSIS_RECTPVAGSEPT_VAGINA.vcf	Inverse variance weighted	23.22139107	20	0.278054982
metabolites	Alpha-ketobutyrate to 3-methyl-2-oxovalerate ratio	nVUTdO	qh47jF	finn-b-N14_ENDOMETRIOSIS_RECTPVAGSEPT_VAGINA.vcf	MR Egger	10.55931213	14	0.72025561
metabolites	Alpha-ketobutyrate to 3-methyl-2-oxovalerate ratio	nVUTdO	qh47jF	finn-b-N14_ENDOMETRIOSIS_RECTPVAGSEPT_VAGINA.vcf	Inverse variance weighted	12.6083038	15	0.632523595
metabolites	Alpha-ketobutyrate to 4-methyl-2-oxopentanoate ratio	2TTMx0	qh47jF	finn-b-N14_ENDOMETRIOSIS_RECTPVAGSEPT_VAGINA.vcf	MR Egger	17.39285277	13	0.181961736
metabolites	Alpha-ketobutyrate to 4-methyl-2-oxopentanoate ratio	2TTMx0	qh47jF	finn-b-N14_ENDOMETRIOSIS_RECTPVAGSEPT_VAGINA.vcf	Inverse variance weighted	17.4090855	14	0.235032295
metabolites	Alpha-ketobutyrate to pyruvate ratio	m63krE	qh47jF	finn-b-N14_ENDOMETRIOSIS_RECTPVAGSEPT_VAGINA.vcf	MR Egger	12.11666217	13	0.518101555
metabolites	Alpha-ketobutyrate to pyruvate ratio	m63krE	qh47jF	finn-b-N14_ENDOMETRIOSIS_RECTPVAGSEPT_VAGINA.vcf	Inverse variance weighted	12.63256192	14	0.555637965
metabolites	Alpha-ketoglutaramate levels	KezGnQ	qh47jF	finn-b-N14_ENDOMETRIOSIS_RECTPVAGSEPT_VAGINA.vcf	MR Egger	11.34869593	16	0.787467949
metabolites	Alpha-ketoglutaramate levels	KezGnQ	qh47jF	finn-b-N14_ENDOMETRIOSIS_RECTPVAGSEPT_VAGINA.vcf	Inverse variance weighted	11.93814641	17	0.803868139
metabolites	Alpha-ketoglutarate levels	Z81ylv	qh47jF	finn-b-N14_ENDOMETRIOSIS_RECTPVAGSEPT_VAGINA.vcf	MR Egger	38.78257362	24	0.028778364
metabolites	Alpha-ketoglutarate levels	Z81ylv	qh47jF	finn-b-N14_ENDOMETRIOSIS_RECTPVAGSEPT_VAGINA.vcf	Inverse variance weighted	40.07734958	25	0.028635229
metabolites	Alpha-ketoglutarate to alanine ratio	FtEA9d	qh47jF	finn-b-N14_ENDOMETRIOSIS_RECTPVAGSEPT_VAGINA.vcf	MR Egger	14.07657426	18	0.724086013
metabolites	Alpha-ketoglutarate to alanine ratio	FtEA9d	qh47jF	finn-b-N14_ENDOMETRIOSIS_RECTPVAGSEPT_VAGINA.vcf	Inverse variance weighted	14.19529029	19	0.772190152
metabolites	Alpha-ketoglutarate to alpha-ketobutyrate ratio	gZSXxj	qh47jF	finn-b-N14_ENDOMETRIOSIS_RECTPVAGSEPT_VAGINA.vcf	MR Egger	36.95017669	19	0.008049586
metabolites	Alpha-ketoglutarate to alpha-ketobutyrate ratio	gZSXxj	qh47jF	finn-b-N14_ENDOMETRIOSIS_RECTPVAGSEPT_VAGINA.vcf	Inverse variance weighted	37.98740331	20	0.008887016
metabolites	Alpha-ketoglutarate to aspartate ratio	yAvzfr	qh47jF	finn-b-N14_ENDOMETRIOSIS_RECTPVAGSEPT_VAGINA.vcf	MR Egger	22.90122503	21	0.349267453
metabolites	Alpha-ketoglutarate to aspartate ratio	yAvzfr	qh47jF	finn-b-N14_ENDOMETRIOSIS_RECTPVAGSEPT_VAGINA.vcf	Inverse variance weighted	22.92629569	22	0.405901459
metabolites	Alpha-ketoglutarate to glutamate ratio	GIMMVU	qh47jF	finn-b-N14_ENDOMETRIOSIS_RECTPVAGSEPT_VAGINA.vcf	MR Egger	19.3668283	30	0.931991643
metabolites	Alpha-ketoglutarate to glutamate ratio	GIMMVU	qh47jF	finn-b-N14_ENDOMETRIOSIS_RECTPVAGSEPT_VAGINA.vcf	Inverse variance weighted	19.38140619	31	0.948155666
metabolites	Alpha-ketoglutarate to kynurenine ratio	9yL9Cd	qh47jF	finn-b-N14_ENDOMETRIOSIS_RECTPVAGSEPT_VAGINA.vcf	MR Egger	26.92032974	21	0.173505854
metabolites	Alpha-ketoglutarate to kynurenine ratio	9yL9Cd	qh47jF	finn-b-N14_ENDOMETRIOSIS_RECTPVAGSEPT_VAGINA.vcf	Inverse variance weighted	29.66492368	22	0.126838494
metabolites	Alpha-ketoglutarate to ornithine ratio	pSs0uc	qh47jF	finn-b-N14_ENDOMETRIOSIS_RECTPVAGSEPT_VAGINA.vcf	MR Egger	13.61332725	17	0.694258815
metabolites	Alpha-ketoglutarate to ornithine ratio	pSs0uc	qh47jF	finn-b-N14_ENDOMETRIOSIS_RECTPVAGSEPT_VAGINA.vcf	Inverse variance weighted	14.49360203	18	0.696393754
metabolites	Alpha-ketoglutarate to proline ratio	hUOmOV	qh47jF	finn-b-N14_ENDOMETRIOSIS_RECTPVAGSEPT_VAGINA.vcf	MR Egger	21.29432208	22	0.502617677
metabolites	Alpha-ketoglutarate to proline ratio	hUOmOV	qh47jF	finn-b-N14_ENDOMETRIOSIS_RECTPVAGSEPT_VAGINA.vcf	Inverse variance weighted	21.3430975	23	0.560143689
metabolites	Alpha-ketoglutarate to pyruvate ratio	p7J2ai	qh47jF	finn-b-N14_ENDOMETRIOSIS_RECTPVAGSEPT_VAGINA.vcf	MR Egger	7.502583493	15	0.942175646
metabolites	Alpha-ketoglutarate to pyruvate ratio	p7J2ai	qh47jF	finn-b-N14_ENDOMETRIOSIS_RECTPVAGSEPT_VAGINA.vcf	Inverse variance weighted	11.19149566	16	0.797513823
metabolites	Alpha-ketoglutarate to succinate ratio	ApL9yM	qh47jF	finn-b-N14_ENDOMETRIOSIS_RECTPVAGSEPT_VAGINA.vcf	MR Egger	24.95800575	17	0.095653526
metabolites	Alpha-ketoglutarate to succinate ratio	ApL9yM	qh47jF	finn-b-N14_ENDOMETRIOSIS_RECTPVAGSEPT_VAGINA.vcf	Inverse variance weighted	27.64147325	18	0.067724958
metabolites	Alpha-ketoglutarate to trans-4-hydroxyproline ratio	Kq3QJO	qh47jF	finn-b-N14_ENDOMETRIOSIS_RECTPVAGSEPT_VAGINA.vcf	MR Egger	13.80521322	16	0.613222421
metabolites	Alpha-ketoglutarate to trans-4-hydroxyproline ratio	Kq3QJO	qh47jF	finn-b-N14_ENDOMETRIOSIS_RECTPVAGSEPT_VAGINA.vcf	Inverse variance weighted	14.94506403	17	0.599438741
metabolites	Alpha-tocopherol levels	KFt5tC	qh47jF	finn-b-N14_ENDOMETRIOSIS_RECTPVAGSEPT_VAGINA.vcf	MR Egger	37.86412833	25	0.047692914
metabolites	Alpha-tocopherol levels	KFt5tC	qh47jF	finn-b-N14_ENDOMETRIOSIS_RECTPVAGSEPT_VAGINA.vcf	Inverse variance weighted	39.0339488	26	0.048391852
metabolites	Alpha-tocopherol to glycerol ratio	fAuV00	qh47jF	finn-b-N14_ENDOMETRIOSIS_RECTPVAGSEPT_VAGINA.vcf	MR Egger	25.8507401	20	0.170798267
metabolites	Alpha-tocopherol to glycerol ratio	fAuV00	qh47jF	finn-b-N14_ENDOMETRIOSIS_RECTPVAGSEPT_VAGINA.vcf	Inverse variance weighted	26.12465027	21	0.201735954
metabolites	Alpha-tocopherol to sulfate ratio	RIvAtO	qh47jF	finn-b-N14_ENDOMETRIOSIS_RECTPVAGSEPT_VAGINA.vcf	MR Egger	14.48205313	16	0.562848985
metabolites	Alpha-tocopherol to sulfate ratio	RIvAtO	qh47jF	finn-b-N14_ENDOMETRIOSIS_RECTPVAGSEPT_VAGINA.vcf	Inverse variance weighted	19.46766376	17	0.302358022
Gut microbiota	Alteromonadaceae abundance in stool	GCST90032188	qh47jF	finn-b-N14_ENDOMETRIOSIS_RECTPVAGSEPT_VAGINA.vcf	MR Egger	16.10189666	15	0.375312055
Gut microbiota	Alteromonadaceae abundance in stool	GCST90032188	qh47jF	finn-b-N14_ENDOMETRIOSIS_RECTPVAGSEPT_VAGINA.vcf	Inverse variance weighted	18.90346173	16	0.273701142
Gut microbiota	An181 abundance in stool	GCST90032189	qh47jF	finn-b-N14_ENDOMETRIOSIS_RECTPVAGSEPT_VAGINA.vcf	MR Egger	14.03800817	11	0.230897461
Gut microbiota	An181 abundance in stool	GCST90032189	qh47jF	finn-b-N14_ENDOMETRIOSIS_RECTPVAGSEPT_VAGINA.vcf	Inverse variance weighted	15.28919969	12	0.226000684
Gut microbiota	An7 abundance in stool	GCST90032190	qh47jF	finn-b-N14_ENDOMETRIOSIS_RECTPVAGSEPT_VAGINA.vcf	MR Egger	22.02025897	11	0.024216764
Gut microbiota	An7 abundance in stool	GCST90032190	qh47jF	finn-b-N14_ENDOMETRIOSIS_RECTPVAGSEPT_VAGINA.vcf	Inverse variance weighted	22.22005702	12	0.035126247
Gut microbiota	Anaeromassilibacillus sp001305115 abundance in stool	GCST90032191	qh47jF	finn-b-N14_ENDOMETRIOSIS_RECTPVAGSEPT_VAGINA.vcf	MR Egger	13.9563055	18	0.731935179
Gut microbiota	Anaeromassilibacillus sp001305115 abundance in stool	GCST90032191	qh47jF	finn-b-N14_ENDOMETRIOSIS_RECTPVAGSEPT_VAGINA.vcf	Inverse variance weighted	14.03423772	19	0.781691786
metabolites	Andro steroid monosulfate C19H28O6S (1) levels	nmNEGz	qh47jF	finn-b-N14_ENDOMETRIOSIS_RECTPVAGSEPT_VAGINA.vcf	MR Egger	34.09091162	37	0.606171225
metabolites	Andro steroid monosulfate C19H28O6S (1) levels	nmNEGz	qh47jF	finn-b-N14_ENDOMETRIOSIS_RECTPVAGSEPT_VAGINA.vcf	Inverse variance weighted	34.11138983	38	0.649885607
metabolites	Androstenediol (3alpha, 17alpha) monosulfate (3) levels	O8NGXO	qh47jF	finn-b-N14_ENDOMETRIOSIS_RECTPVAGSEPT_VAGINA.vcf	MR Egger	24.4783687	29	0.705009552
metabolites	Androstenediol (3alpha, 17alpha) monosulfate (3) levels	O8NGXO	qh47jF	finn-b-N14_ENDOMETRIOSIS_RECTPVAGSEPT_VAGINA.vcf	Inverse variance weighted	24.50351139	30	0.748782614
metabolites	Androstenediol (3beta,17beta) disulfate (1) levels	1Ygd1m	qh47jF	finn-b-N14_ENDOMETRIOSIS_RECTPVAGSEPT_VAGINA.vcf	MR Egger	28.81858756	28	0.421772194
metabolites	Androstenediol (3beta,17beta) disulfate (1) levels	1Ygd1m	qh47jF	finn-b-N14_ENDOMETRIOSIS_RECTPVAGSEPT_VAGINA.vcf	Inverse variance weighted	29.60198092	29	0.434065714
metabolites	Androstenediol (3beta,17beta) disulfate (2) levels	kDmQgW	qh47jF	finn-b-N14_ENDOMETRIOSIS_RECTPVAGSEPT_VAGINA.vcf	MR Egger	41.01666841	36	0.259919395
metabolites	Androstenediol (3beta,17beta) disulfate (2) levels	kDmQgW	qh47jF	finn-b-N14_ENDOMETRIOSIS_RECTPVAGSEPT_VAGINA.vcf	Inverse variance weighted	42.71435239	37	0.239001995
metabolites	Androstenediol (3beta,17beta) monosulfate (1) levels	TZfjPV	qh47jF	finn-b-N14_ENDOMETRIOSIS_RECTPVAGSEPT_VAGINA.vcf	MR Egger	37.33158964	29	0.137931374
metabolites	Androstenediol (3beta,17beta) monosulfate (1) levels	TZfjPV	qh47jF	finn-b-N14_ENDOMETRIOSIS_RECTPVAGSEPT_VAGINA.vcf	Inverse variance weighted	38.34716013	30	0.141038254
metabolites	Androstenediol (3beta,17beta) monosulfate (2) levels	lO2oGK	qh47jF	finn-b-N14_ENDOMETRIOSIS_RECTPVAGSEPT_VAGINA.vcf	MR Egger	29.82872478	25	0.230766275
metabolites	Androstenediol (3beta,17beta) monosulfate (2) levels	lO2oGK	qh47jF	finn-b-N14_ENDOMETRIOSIS_RECTPVAGSEPT_VAGINA.vcf	Inverse variance weighted	29.98856098	26	0.268085219
metabolites	Androsterone glucuronide levels	9SSBdp	qh47jF	finn-b-N14_ENDOMETRIOSIS_RECTPVAGSEPT_VAGINA.vcf	MR Egger	23.7130303	24	0.478101532
metabolites	Androsterone glucuronide levels	9SSBdp	qh47jF	finn-b-N14_ENDOMETRIOSIS_RECTPVAGSEPT_VAGINA.vcf	Inverse variance weighted	23.71318632	25	0.53599143
metabolites	Androsterone glucuronide to etiocholanolone glucuronide ratio	9oER6h	qh47jF	finn-b-N14_ENDOMETRIOSIS_RECTPVAGSEPT_VAGINA.vcf	MR Egger	17.72091991	24	0.816332945
metabolites	Androsterone glucuronide to etiocholanolone glucuronide ratio	9oER6h	qh47jF	finn-b-N14_ENDOMETRIOSIS_RECTPVAGSEPT_VAGINA.vcf	Inverse variance weighted	18.51734093	25	0.819657124
metabolites	Androsterone sulfate levels	wb4cuy	qh47jF	finn-b-N14_ENDOMETRIOSIS_RECTPVAGSEPT_VAGINA.vcf	MR Egger	37.77130131	32	0.222321174
metabolites	Androsterone sulfate levels	wb4cuy	qh47jF	finn-b-N14_ENDOMETRIOSIS_RECTPVAGSEPT_VAGINA.vcf	Inverse variance weighted	37.832403	33	0.258081765
Gut microbiota	Aneurinibacillaceae abundance in stool	GCST90032192	qh47jF	finn-b-N14_ENDOMETRIOSIS_RECTPVAGSEPT_VAGINA.vcf	MR Egger	5.078404028	12	0.955308771
Gut microbiota	Aneurinibacillaceae abundance in stool	GCST90032192	qh47jF	finn-b-N14_ENDOMETRIOSIS_RECTPVAGSEPT_VAGINA.vcf	Inverse variance weighted	6.466238743	13	0.927528333
Gut microbiota	Aneurinibacillales abundance in stool	GCST90032193	qh47jF	finn-b-N14_ENDOMETRIOSIS_RECTPVAGSEPT_VAGINA.vcf	MR Egger	6.240781861	15	0.975413099
Gut microbiota	Aneurinibacillales abundance in stool	GCST90032193	qh47jF	finn-b-N14_ENDOMETRIOSIS_RECTPVAGSEPT_VAGINA.vcf	Inverse variance weighted	9.160049682	16	0.906676228
metabolites	Anthranilate levels	UGIOCy	qh47jF	finn-b-N14_ENDOMETRIOSIS_RECTPVAGSEPT_VAGINA.vcf	MR Egger	25.39836778	26	0.496525593
metabolites	Anthranilate levels	UGIOCy	qh47jF	finn-b-N14_ENDOMETRIOSIS_RECTPVAGSEPT_VAGINA.vcf	Inverse variance weighted	26.7610838	27	0.47674065
Gut microbiota	AR31 abundance in stool	GCST90032194	qh47jF	finn-b-N14_ENDOMETRIOSIS_RECTPVAGSEPT_VAGINA.vcf	MR Egger	9.378951778	11	0.586957149
Gut microbiota	AR31 abundance in stool	GCST90032194	qh47jF	finn-b-N14_ENDOMETRIOSIS_RECTPVAGSEPT_VAGINA.vcf	Inverse variance weighted	9.550950937	12	0.65528976
metabolites	Arabitol/xylitol levels	BS6Rt6	qh47jF	finn-b-N14_ENDOMETRIOSIS_RECTPVAGSEPT_VAGINA.vcf	MR Egger	19.49788994	22	0.61441587
metabolites	Arabitol/xylitol levels	BS6Rt6	qh47jF	finn-b-N14_ENDOMETRIOSIS_RECTPVAGSEPT_VAGINA.vcf	Inverse variance weighted	23.99059675	23	0.404329302
metabolites	Arabonate/xylonate levels	JA3t2v	qh47jF	finn-b-N14_ENDOMETRIOSIS_RECTPVAGSEPT_VAGINA.vcf	MR Egger	36.1761955	23	0.0395763
metabolites	Arabonate/xylonate levels	JA3t2v	qh47jF	finn-b-N14_ENDOMETRIOSIS_RECTPVAGSEPT_VAGINA.vcf	Inverse variance weighted	38.37153719	24	0.031751412
metabolites	Arachidate (20:0) levels	KyZNrl	qh47jF	finn-b-N14_ENDOMETRIOSIS_RECTPVAGSEPT_VAGINA.vcf	MR Egger	32.090541	21	0.057325844
metabolites	Arachidate (20:0) levels	KyZNrl	qh47jF	finn-b-N14_ENDOMETRIOSIS_RECTPVAGSEPT_VAGINA.vcf	Inverse variance weighted	32.118754	22	0.075393816
metabolites	Arachidonate (20:4n6) levels	4zQdit	qh47jF	finn-b-N14_ENDOMETRIOSIS_RECTPVAGSEPT_VAGINA.vcf	MR Egger	30.2633737	28	0.350739635
metabolites	Arachidonate (20:4n6) levels	4zQdit	qh47jF	finn-b-N14_ENDOMETRIOSIS_RECTPVAGSEPT_VAGINA.vcf	Inverse variance weighted	34.23734891	29	0.230677872
metabolites	Arachidonate (20:4n6) to caffeine ratio	dHKAVz	qh47jF	finn-b-N14_ENDOMETRIOSIS_RECTPVAGSEPT_VAGINA.vcf	MR Egger	13.79371875	18	0.742436017
metabolites	Arachidonate (20:4n6) to caffeine ratio	dHKAVz	qh47jF	finn-b-N14_ENDOMETRIOSIS_RECTPVAGSEPT_VAGINA.vcf	Inverse variance weighted	14.33709423	19	0.763697706
metabolites	Arachidonate (20:4n6) to linoleate (18:2n6) ratio	oOKpyH	qh47jF	finn-b-N14_ENDOMETRIOSIS_RECTPVAGSEPT_VAGINA.vcf	MR Egger	20.41580211	23	0.616716505
metabolites	Arachidonate (20:4n6) to linoleate (18:2n6) ratio	oOKpyH	qh47jF	finn-b-N14_ENDOMETRIOSIS_RECTPVAGSEPT_VAGINA.vcf	Inverse variance weighted	20.53783782	24	0.665816093
metabolites	Arachidonate (20:4n6) to oleate to vaccenate (18:1) ratio	1zKiPw	qh47jF	finn-b-N14_ENDOMETRIOSIS_RECTPVAGSEPT_VAGINA.vcf	MR Egger	27.00490738	16	0.041428641
metabolites	Arachidonate (20:4n6) to oleate to vaccenate (18:1) ratio	1zKiPw	qh47jF	finn-b-N14_ENDOMETRIOSIS_RECTPVAGSEPT_VAGINA.vcf	Inverse variance weighted	27.10480155	17	0.056548607
metabolites	Arachidonate (20:4n6) to paraxanthine ratio	EaEdfJ	qh47jF	finn-b-N14_ENDOMETRIOSIS_RECTPVAGSEPT_VAGINA.vcf	MR Egger	24.2343519	19	0.18731598
metabolites	Arachidonate (20:4n6) to paraxanthine ratio	EaEdfJ	qh47jF	finn-b-N14_ENDOMETRIOSIS_RECTPVAGSEPT_VAGINA.vcf	Inverse variance weighted	24.24295394	20	0.23194052
metabolites	Arachidonate (20:4n6) to pyruvate ratio	g8BlWV	qh47jF	finn-b-N14_ENDOMETRIOSIS_RECTPVAGSEPT_VAGINA.vcf	MR Egger	8.133934981	13	0.834766429
metabolites	Arachidonate (20:4n6) to pyruvate ratio	g8BlWV	qh47jF	finn-b-N14_ENDOMETRIOSIS_RECTPVAGSEPT_VAGINA.vcf	Inverse variance weighted	8.145683944	14	0.881598861
metabolites	Arachidonoylcarnitine (C20:4) levels	sDQIrO	qh47jF	finn-b-N14_ENDOMETRIOSIS_RECTPVAGSEPT_VAGINA.vcf	MR Egger	38.74397082	31	0.159881114
metabolites	Arachidonoylcarnitine (C20:4) levels	sDQIrO	qh47jF	finn-b-N14_ENDOMETRIOSIS_RECTPVAGSEPT_VAGINA.vcf	Inverse variance weighted	38.82843516	32	0.189022312
metabolites	Arachidonoylcholine levels	ZMidIE	qh47jF	finn-b-N14_ENDOMETRIOSIS_RECTPVAGSEPT_VAGINA.vcf	MR Egger	19.01460123	17	0.327694711
metabolites	Arachidonoylcholine levels	ZMidIE	qh47jF	finn-b-N14_ENDOMETRIOSIS_RECTPVAGSEPT_VAGINA.vcf	Inverse variance weighted	20.13289695	18	0.325387577
metabolites	Arachidoylcarnitine (C20) levels	Rtp3a5	qh47jF	finn-b-N14_ENDOMETRIOSIS_RECTPVAGSEPT_VAGINA.vcf	MR Egger	37.92969042	28	0.099736343
metabolites	Arachidoylcarnitine (C20) levels	Rtp3a5	qh47jF	finn-b-N14_ENDOMETRIOSIS_RECTPVAGSEPT_VAGINA.vcf	Inverse variance weighted	38.81921096	29	0.10517504
metabolites	Argininate levels	0vkGH0	qh47jF	finn-b-N14_ENDOMETRIOSIS_RECTPVAGSEPT_VAGINA.vcf	MR Egger	17.29563227	24	0.835782376
metabolites	Argininate levels	0vkGH0	qh47jF	finn-b-N14_ENDOMETRIOSIS_RECTPVAGSEPT_VAGINA.vcf	Inverse variance weighted	17.43818189	25	0.865290928
metabolites	Arginine levels	igBl96	qh47jF	finn-b-N14_ENDOMETRIOSIS_RECTPVAGSEPT_VAGINA.vcf	MR Egger	19.41887534	18	0.366467033
metabolites	Arginine levels	igBl96	qh47jF	finn-b-N14_ENDOMETRIOSIS_RECTPVAGSEPT_VAGINA.vcf	Inverse variance weighted	19.47091552	19	0.42702274
metabolites	Arginine to citrulline ratio	87Gxx7	qh47jF	finn-b-N14_ENDOMETRIOSIS_RECTPVAGSEPT_VAGINA.vcf	MR Egger	32.05050153	29	0.317660952
metabolites	Arginine to citrulline ratio	87Gxx7	qh47jF	finn-b-N14_ENDOMETRIOSIS_RECTPVAGSEPT_VAGINA.vcf	Inverse variance weighted	33.63475004	30	0.295669247
metabolites	Arginine to glutamate ratio	yC5bNr	qh47jF	finn-b-N14_ENDOMETRIOSIS_RECTPVAGSEPT_VAGINA.vcf	MR Egger	27.55781425	22	0.190801978
metabolites	Arginine to glutamate ratio	yC5bNr	qh47jF	finn-b-N14_ENDOMETRIOSIS_RECTPVAGSEPT_VAGINA.vcf	Inverse variance weighted	29.59655976	23	0.161336883
metabolites	Arginine to ornithine ratio	pREqHG	qh47jF	finn-b-N14_ENDOMETRIOSIS_RECTPVAGSEPT_VAGINA.vcf	MR Egger	23.56223429	26	0.600981624
metabolites	Arginine to ornithine ratio	pREqHG	qh47jF	finn-b-N14_ENDOMETRIOSIS_RECTPVAGSEPT_VAGINA.vcf	Inverse variance weighted	23.8546086	27	0.638368318
metabolites	Arginine to phosphate ratio	v3P6Zc	qh47jF	finn-b-N14_ENDOMETRIOSIS_RECTPVAGSEPT_VAGINA.vcf	MR Egger	21.59423243	20	0.362928196
metabolites	Arginine to phosphate ratio	v3P6Zc	qh47jF	finn-b-N14_ENDOMETRIOSIS_RECTPVAGSEPT_VAGINA.vcf	Inverse variance weighted	22.28308868	21	0.383357004
metabolites	Ascorbic acid 2-sulfate levels	KpucEd	qh47jF	finn-b-N14_ENDOMETRIOSIS_RECTPVAGSEPT_VAGINA.vcf	MR Egger	16.18565	25	0.909187799
metabolites	Ascorbic acid 2-sulfate levels	KpucEd	qh47jF	finn-b-N14_ENDOMETRIOSIS_RECTPVAGSEPT_VAGINA.vcf	Inverse variance weighted	16.29211509	26	0.928915389
metabolites	Ascorbic acid 3-sulfate levels	IDCrsH	qh47jF	finn-b-N14_ENDOMETRIOSIS_RECTPVAGSEPT_VAGINA.vcf	MR Egger	14.50686717	18	0.695502019
metabolites	Ascorbic acid 3-sulfate levels	IDCrsH	qh47jF	finn-b-N14_ENDOMETRIOSIS_RECTPVAGSEPT_VAGINA.vcf	Inverse variance weighted	14.75138542	19	0.738262382
metabolites	Aspartate levels	srKThf	qh47jF	finn-b-N14_ENDOMETRIOSIS_RECTPVAGSEPT_VAGINA.vcf	MR Egger	21.02891142	18	0.277956942
metabolites	Aspartate levels	srKThf	qh47jF	finn-b-N14_ENDOMETRIOSIS_RECTPVAGSEPT_VAGINA.vcf	Inverse variance weighted	22.05002459	19	0.281773686
metabolites	Aspartate to asparagine ratio	mVhhoS	qh47jF	finn-b-N14_ENDOMETRIOSIS_RECTPVAGSEPT_VAGINA.vcf	MR Egger	17.15991273	17	0.443583871
metabolites	Aspartate to asparagine ratio	mVhhoS	qh47jF	finn-b-N14_ENDOMETRIOSIS_RECTPVAGSEPT_VAGINA.vcf	Inverse variance weighted	18.9145251	18	0.397104696
metabolites	Aspartate to citrate ratio	9Zhmh8	qh47jF	finn-b-N14_ENDOMETRIOSIS_RECTPVAGSEPT_VAGINA.vcf	MR Egger	35.49902073	17	0.00534656
metabolites	Aspartate to citrate ratio	9Zhmh8	qh47jF	finn-b-N14_ENDOMETRIOSIS_RECTPVAGSEPT_VAGINA.vcf	Inverse variance weighted	35.96415653	18	0.007130982
metabolites	Aspartate to citrulline ratio	DpQsfY	qh47jF	finn-b-N14_ENDOMETRIOSIS_RECTPVAGSEPT_VAGINA.vcf	MR Egger	18.58541122	16	0.290747142
metabolites	Aspartate to citrulline ratio	DpQsfY	qh47jF	finn-b-N14_ENDOMETRIOSIS_RECTPVAGSEPT_VAGINA.vcf	Inverse variance weighted	21.33124966	17	0.211822859
metabolites	Aspartate to glutamate ratio	rZqmQm	qh47jF	finn-b-N14_ENDOMETRIOSIS_RECTPVAGSEPT_VAGINA.vcf	MR Egger	26.36092442	21	0.193019984
metabolites	Aspartate to glutamate ratio	rZqmQm	qh47jF	finn-b-N14_ENDOMETRIOSIS_RECTPVAGSEPT_VAGINA.vcf	Inverse variance weighted	26.72167483	22	0.221988692
metabolites	Aspartate to mannose ratio	2bJGnq	qh47jF	finn-b-N14_ENDOMETRIOSIS_RECTPVAGSEPT_VAGINA.vcf	MR Egger	12.80749741	19	0.848278228
metabolites	Aspartate to mannose ratio	2bJGnq	qh47jF	finn-b-N14_ENDOMETRIOSIS_RECTPVAGSEPT_VAGINA.vcf	Inverse variance weighted	15.15770691	20	0.767313557
metabolites	Aspartate to N-acetylglucosamine to N-acetylgalactosamine ratio	MGMRGS	qh47jF	finn-b-N14_ENDOMETRIOSIS_RECTPVAGSEPT_VAGINA.vcf	MR Egger	13.56816567	20	0.851698999
metabolites	Aspartate to N-acetylglucosamine to N-acetylgalactosamine ratio	MGMRGS	qh47jF	finn-b-N14_ENDOMETRIOSIS_RECTPVAGSEPT_VAGINA.vcf	Inverse variance weighted	13.5706347	21	0.887326613
metabolites	Aspartate to phosphate ratio	Ps4FZp	qh47jF	finn-b-N14_ENDOMETRIOSIS_RECTPVAGSEPT_VAGINA.vcf	MR Egger	7.915552923	15	0.927123604
metabolites	Aspartate to phosphate ratio	Ps4FZp	qh47jF	finn-b-N14_ENDOMETRIOSIS_RECTPVAGSEPT_VAGINA.vcf	Inverse variance weighted	9.977938122	16	0.867777906
Gut microbiota	Atopobiaceae abundance in stool	GCST90032195	qh47jF	finn-b-N14_ENDOMETRIOSIS_RECTPVAGSEPT_VAGINA.vcf	MR Egger	11.09298766	18	0.89036907
Gut microbiota	Atopobiaceae abundance in stool	GCST90032195	qh47jF	finn-b-N14_ENDOMETRIOSIS_RECTPVAGSEPT_VAGINA.vcf	Inverse variance weighted	11.87166097	19	0.8910375
Gut microbiota	Aureimonas abundance in stool	GCST90032196	qh47jF	finn-b-N14_ENDOMETRIOSIS_RECTPVAGSEPT_VAGINA.vcf	MR Egger	10.02723389	13	0.691705853
Gut microbiota	Aureimonas abundance in stool	GCST90032196	qh47jF	finn-b-N14_ENDOMETRIOSIS_RECTPVAGSEPT_VAGINA.vcf	Inverse variance weighted	10.19704981	14	0.747639617
Gut microbiota	Azorhizobium abundance in stool	GCST90032197	qh47jF	finn-b-N14_ENDOMETRIOSIS_RECTPVAGSEPT_VAGINA.vcf	MR Egger	24.11541291	12	0.019618063
Gut microbiota	Azorhizobium abundance in stool	GCST90032197	qh47jF	finn-b-N14_ENDOMETRIOSIS_RECTPVAGSEPT_VAGINA.vcf	Inverse variance weighted	25.31924223	13	0.020951341
immune cell	B cell % CD3- lymphocyte	NbQMkj	qh47jF	finn-b-N14_ENDOMETRIOSIS_RECTPVAGSEPT_VAGINA.vcf	MR Egger	22.64896333	26	0.652721923
immune cell	B cell % CD3- lymphocyte	NbQMkj	qh47jF	finn-b-N14_ENDOMETRIOSIS_RECTPVAGSEPT_VAGINA.vcf	Inverse variance weighted	24.84470193	27	0.583164836
immune cell	B cell %lymphocyte	CUUZ3C	qh47jF	finn-b-N14_ENDOMETRIOSIS_RECTPVAGSEPT_VAGINA.vcf	MR Egger	25.09128478	28	0.622862313
immune cell	B cell %lymphocyte	CUUZ3C	qh47jF	finn-b-N14_ENDOMETRIOSIS_RECTPVAGSEPT_VAGINA.vcf	Inverse variance weighted	25.91619035	29	0.629966561
immune cell	B cell AC	Du4j15	qh47jF	finn-b-N14_ENDOMETRIOSIS_RECTPVAGSEPT_VAGINA.vcf	MR Egger	31.87062628	27	0.236909612
immune cell	B cell AC	Du4j15	qh47jF	finn-b-N14_ENDOMETRIOSIS_RECTPVAGSEPT_VAGINA.vcf	Inverse variance weighted	31.95948309	28	0.276162877
Gut microbiota	Bacillaceae A abundance in stool	GCST90032198	qh47jF	finn-b-N14_ENDOMETRIOSIS_RECTPVAGSEPT_VAGINA.vcf	MR Egger	9.416330959	12	0.667018716
Gut microbiota	Bacillaceae A abundance in stool	GCST90032198	qh47jF	finn-b-N14_ENDOMETRIOSIS_RECTPVAGSEPT_VAGINA.vcf	Inverse variance weighted	9.55388018	13	0.729944496
Gut microbiota	Bacillales A abundance in stool	GCST90032199	qh47jF	finn-b-N14_ENDOMETRIOSIS_RECTPVAGSEPT_VAGINA.vcf	MR Egger	9.7433213	10	0.463293943
Gut microbiota	Bacillales A abundance in stool	GCST90032199	qh47jF	finn-b-N14_ENDOMETRIOSIS_RECTPVAGSEPT_VAGINA.vcf	Inverse variance weighted	10.13896465	11	0.51793226
Gut microbiota	Bacilli A abundance in stool	GCST90032200	qh47jF	finn-b-N14_ENDOMETRIOSIS_RECTPVAGSEPT_VAGINA.vcf	MR Egger	16.04858931	14	0.310415992
Gut microbiota	Bacilli A abundance in stool	GCST90032200	qh47jF	finn-b-N14_ENDOMETRIOSIS_RECTPVAGSEPT_VAGINA.vcf	Inverse variance weighted	16.7922022	15	0.331437619
Gut microbiota	Bacillus abundance in stool	GCST90032203	qh47jF	finn-b-N14_ENDOMETRIOSIS_RECTPVAGSEPT_VAGINA.vcf	MR Egger	15.18044568	11	0.174384195
Gut microbiota	Bacillus abundance in stool	GCST90032203	qh47jF	finn-b-N14_ENDOMETRIOSIS_RECTPVAGSEPT_VAGINA.vcf	Inverse variance weighted	16.08207636	12	0.187505674
Gut microbiota	Bacillus AY abundance in stool	GCST90032201	qh47jF	finn-b-N14_ENDOMETRIOSIS_RECTPVAGSEPT_VAGINA.vcf	MR Egger	13.14891817	16	0.661839741
Gut microbiota	Bacillus AY abundance in stool	GCST90032201	qh47jF	finn-b-N14_ENDOMETRIOSIS_RECTPVAGSEPT_VAGINA.vcf	Inverse variance weighted	13.31162906	17	0.715087338
Gut microbiota	Bacillus C abundance in stool	GCST90032202	qh47jF	finn-b-N14_ENDOMETRIOSIS_RECTPVAGSEPT_VAGINA.vcf	MR Egger	20.20308436	14	0.123867557
Gut microbiota	Bacillus C abundance in stool	GCST90032202	qh47jF	finn-b-N14_ENDOMETRIOSIS_RECTPVAGSEPT_VAGINA.vcf	Inverse variance weighted	20.69218514	15	0.146955734
Gut microbiota	Bacillus U abundance in stool	GCST90032204	qh47jF	finn-b-N14_ENDOMETRIOSIS_RECTPVAGSEPT_VAGINA.vcf	MR Egger	14.86467441	16	0.534571472
Gut microbiota	Bacillus U abundance in stool	GCST90032204	qh47jF	finn-b-N14_ENDOMETRIOSIS_RECTPVAGSEPT_VAGINA.vcf	Inverse variance weighted	18.11682621	17	0.381506731
Gut microbiota	Bacillus velezensis abundance in stool	GCST90032205	qh47jF	finn-b-N14_ENDOMETRIOSIS_RECTPVAGSEPT_VAGINA.vcf	MR Egger	15.0762119	12	0.237295075
Gut microbiota	Bacillus velezensis abundance in stool	GCST90032205	qh47jF	finn-b-N14_ENDOMETRIOSIS_RECTPVAGSEPT_VAGINA.vcf	Inverse variance weighted	15.10367723	13	0.30092523
Gut microbiota	Bacteroides A abundance in stool	GCST90032208	qh47jF	finn-b-N14_ENDOMETRIOSIS_RECTPVAGSEPT_VAGINA.vcf	MR Egger	4.911246663	10	0.89702736
Gut microbiota	Bacteroides A abundance in stool	GCST90032208	qh47jF	finn-b-N14_ENDOMETRIOSIS_RECTPVAGSEPT_VAGINA.vcf	Inverse variance weighted	4.928656679	11	0.934572355
Gut microbiota	Bacteroides A plebeius A abundance in stool	GCST90032206	qh47jF	finn-b-N14_ENDOMETRIOSIS_RECTPVAGSEPT_VAGINA.vcf	MR Egger	5.844084588	9	0.7554159
Gut microbiota	Bacteroides A plebeius A abundance in stool	GCST90032206	qh47jF	finn-b-N14_ENDOMETRIOSIS_RECTPVAGSEPT_VAGINA.vcf	Inverse variance weighted	5.889551542	10	0.824455674
Gut microbiota	Bacteroides A plebeius abundance in stool	GCST90032207	qh47jF	finn-b-N14_ENDOMETRIOSIS_RECTPVAGSEPT_VAGINA.vcf	MR Egger	18.37247074	18	0.431380823
Gut microbiota	Bacteroides A plebeius abundance in stool	GCST90032207	qh47jF	finn-b-N14_ENDOMETRIOSIS_RECTPVAGSEPT_VAGINA.vcf	Inverse variance weighted	18.47948819	19	0.490652876
Gut microbiota	Bacteroides clarus abundance in stool	GCST90032209	qh47jF	finn-b-N14_ENDOMETRIOSIS_RECTPVAGSEPT_VAGINA.vcf	MR Egger	10.07181919	12	0.609659963
Gut microbiota	Bacteroides clarus abundance in stool	GCST90032209	qh47jF	finn-b-N14_ENDOMETRIOSIS_RECTPVAGSEPT_VAGINA.vcf	Inverse variance weighted	10.17380771	13	0.679663474
Gut microbiota	Bacteroides eggerthii abundance in stool	GCST90032210	qh47jF	finn-b-N14_ENDOMETRIOSIS_RECTPVAGSEPT_VAGINA.vcf	MR Egger	14.37821902	13	0.347757334
Gut microbiota	Bacteroides eggerthii abundance in stool	GCST90032210	qh47jF	finn-b-N14_ENDOMETRIOSIS_RECTPVAGSEPT_VAGINA.vcf	Inverse variance weighted	16.39360354	14	0.28993284
Gut microbiota	Bacteroides faecis abundance in stool	GCST90032211	qh47jF	finn-b-N14_ENDOMETRIOSIS_RECTPVAGSEPT_VAGINA.vcf	MR Egger	10.0299673	11	0.5276936
Gut microbiota	Bacteroides faecis abundance in stool	GCST90032211	qh47jF	finn-b-N14_ENDOMETRIOSIS_RECTPVAGSEPT_VAGINA.vcf	Inverse variance weighted	10.69955294	12	0.554827337
Gut microbiota	Bacteroides intestinalis A abundance in stool	GCST90032212	qh47jF	finn-b-N14_ENDOMETRIOSIS_RECTPVAGSEPT_VAGINA.vcf	MR Egger	27.86888317	12	0.00578159
Gut microbiota	Bacteroides intestinalis A abundance in stool	GCST90032212	qh47jF	finn-b-N14_ENDOMETRIOSIS_RECTPVAGSEPT_VAGINA.vcf	Inverse variance weighted	30.64761251	13	0.00379516
Gut microbiota	Bacteroides sp002160055 abundance in stool	GCST90032213	qh47jF	finn-b-N14_ENDOMETRIOSIS_RECTPVAGSEPT_VAGINA.vcf	MR Egger	18.20210058	16	0.312195936
Gut microbiota	Bacteroides sp002160055 abundance in stool	GCST90032213	qh47jF	finn-b-N14_ENDOMETRIOSIS_RECTPVAGSEPT_VAGINA.vcf	Inverse variance weighted	19.08942673	17	0.323423371
Gut microbiota	Bacteroides sp003545565 abundance in stool	GCST90032214	qh47jF	finn-b-N14_ENDOMETRIOSIS_RECTPVAGSEPT_VAGINA.vcf	MR Egger	8.250713709	10	0.604362146
Gut microbiota	Bacteroides sp003545565 abundance in stool	GCST90032214	qh47jF	finn-b-N14_ENDOMETRIOSIS_RECTPVAGSEPT_VAGINA.vcf	Inverse variance weighted	8.252212706	11	0.690548675
Gut microbiota	Bacteroides stercoris abundance in stool	GCST90032215	qh47jF	finn-b-N14_ENDOMETRIOSIS_RECTPVAGSEPT_VAGINA.vcf	MR Egger	5.534056731	7	0.595079225
Gut microbiota	Bacteroides stercoris abundance in stool	GCST90032215	qh47jF	finn-b-N14_ENDOMETRIOSIS_RECTPVAGSEPT_VAGINA.vcf	Inverse variance weighted	5.628402615	8	0.68877631
Gut microbiota	Bacteroides thetaiotaomicron abundance in stool	GCST90032216	qh47jF	finn-b-N14_ENDOMETRIOSIS_RECTPVAGSEPT_VAGINA.vcf	MR Egger	8.831665807	8	0.356694968
Gut microbiota	Bacteroides thetaiotaomicron abundance in stool	GCST90032216	qh47jF	finn-b-N14_ENDOMETRIOSIS_RECTPVAGSEPT_VAGINA.vcf	Inverse variance weighted	9.060427087	9	0.43171505
immune cell	BAFF-R on B cell	CaMo1o	qh47jF	finn-b-N14_ENDOMETRIOSIS_RECTPVAGSEPT_VAGINA.vcf	MR Egger	23.33522729	19	0.222898951
immune cell	BAFF-R on B cell	CaMo1o	qh47jF	finn-b-N14_ENDOMETRIOSIS_RECTPVAGSEPT_VAGINA.vcf	Inverse variance weighted	23.81607434	20	0.250518783
immune cell	BAFF-R on CD20-	2064jp	qh47jF	finn-b-N14_ENDOMETRIOSIS_RECTPVAGSEPT_VAGINA.vcf	MR Egger	13.40088937	11	0.267932663
immune cell	BAFF-R on CD20-	2064jp	qh47jF	finn-b-N14_ENDOMETRIOSIS_RECTPVAGSEPT_VAGINA.vcf	Inverse variance weighted	14.96097869	12	0.243577363
immune cell	BAFF-R on CD20- CD38-	tlMnbp	qh47jF	finn-b-N14_ENDOMETRIOSIS_RECTPVAGSEPT_VAGINA.vcf	MR Egger	15.90071149	13	0.254532993
immune cell	BAFF-R on CD20- CD38-	tlMnbp	qh47jF	finn-b-N14_ENDOMETRIOSIS_RECTPVAGSEPT_VAGINA.vcf	Inverse variance weighted	16.15735081	14	0.3038598
immune cell	BAFF-R on CD24+ CD27+	HmrBRH	qh47jF	finn-b-N14_ENDOMETRIOSIS_RECTPVAGSEPT_VAGINA.vcf	MR Egger	20.78859871	16	0.186780497
immune cell	BAFF-R on CD24+ CD27+	HmrBRH	qh47jF	finn-b-N14_ENDOMETRIOSIS_RECTPVAGSEPT_VAGINA.vcf	Inverse variance weighted	21.31133792	17	0.212672826
immune cell	BAFF-R on IgD- CD24-	JS2gT5	qh47jF	finn-b-N14_ENDOMETRIOSIS_RECTPVAGSEPT_VAGINA.vcf	MR Egger	28.68321672	19	0.071133999
immune cell	BAFF-R on IgD- CD24-	JS2gT5	qh47jF	finn-b-N14_ENDOMETRIOSIS_RECTPVAGSEPT_VAGINA.vcf	Inverse variance weighted	28.73861879	20	0.093035042
immune cell	BAFF-R on IgD- CD27-	GWzwbb	qh47jF	finn-b-N14_ENDOMETRIOSIS_RECTPVAGSEPT_VAGINA.vcf	MR Egger	16.15764997	15	0.371652234
immune cell	BAFF-R on IgD- CD27-	GWzwbb	qh47jF	finn-b-N14_ENDOMETRIOSIS_RECTPVAGSEPT_VAGINA.vcf	Inverse variance weighted	16.65848996	16	0.408021667
immune cell	BAFF-R on IgD- CD38-	PlBF7C	qh47jF	finn-b-N14_ENDOMETRIOSIS_RECTPVAGSEPT_VAGINA.vcf	MR Egger	19.71427492	15	0.183169572
immune cell	BAFF-R on IgD- CD38-	PlBF7C	qh47jF	finn-b-N14_ENDOMETRIOSIS_RECTPVAGSEPT_VAGINA.vcf	Inverse variance weighted	20.424252	16	0.201717267
immune cell	BAFF-R on IgD- CD38br	PzkD92	qh47jF	finn-b-N14_ENDOMETRIOSIS_RECTPVAGSEPT_VAGINA.vcf	MR Egger	17.96569783	12	0.116736029
immune cell	BAFF-R on IgD- CD38br	PzkD92	qh47jF	finn-b-N14_ENDOMETRIOSIS_RECTPVAGSEPT_VAGINA.vcf	Inverse variance weighted	17.97897154	13	0.158319535
immune cell	BAFF-R on IgD- CD38dim	2uqToy	qh47jF	finn-b-N14_ENDOMETRIOSIS_RECTPVAGSEPT_VAGINA.vcf	MR Egger	0.41638424	2	0.812051011
immune cell	BAFF-R on IgD- CD38dim	2uqToy	qh47jF	finn-b-N14_ENDOMETRIOSIS_RECTPVAGSEPT_VAGINA.vcf	Inverse variance weighted	0.802217386	3	0.848936591
immune cell	BAFF-R on IgD+	I3Pr9k	qh47jF	finn-b-N14_ENDOMETRIOSIS_RECTPVAGSEPT_VAGINA.vcf	MR Egger	22.04533099	22	0.457185744
immune cell	BAFF-R on IgD+	I3Pr9k	qh47jF	finn-b-N14_ENDOMETRIOSIS_RECTPVAGSEPT_VAGINA.vcf	Inverse variance weighted	22.23910226	23	0.505859055
immune cell	BAFF-R on IgD+ CD24-	MsgRF3	qh47jF	finn-b-N14_ENDOMETRIOSIS_RECTPVAGSEPT_VAGINA.vcf	MR Egger	23.21700807	20	0.278265045
immune cell	BAFF-R on IgD+ CD24-	MsgRF3	qh47jF	finn-b-N14_ENDOMETRIOSIS_RECTPVAGSEPT_VAGINA.vcf	Inverse variance weighted	23.36379486	21	0.324892524
immune cell	BAFF-R on IgD+ CD24+	P2KFfZ	qh47jF	finn-b-N14_ENDOMETRIOSIS_RECTPVAGSEPT_VAGINA.vcf	MR Egger	21.66200654	16	0.154443999
immune cell	BAFF-R on IgD+ CD24+	P2KFfZ	qh47jF	finn-b-N14_ENDOMETRIOSIS_RECTPVAGSEPT_VAGINA.vcf	Inverse variance weighted	24.01397427	17	0.119055775
immune cell	BAFF-R on IgD+ CD38-	4jIOj5	qh47jF	finn-b-N14_ENDOMETRIOSIS_RECTPVAGSEPT_VAGINA.vcf	MR Egger	16.8339827	20	0.663726056
immune cell	BAFF-R on IgD+ CD38-	4jIOj5	qh47jF	finn-b-N14_ENDOMETRIOSIS_RECTPVAGSEPT_VAGINA.vcf	Inverse variance weighted	16.94356225	21	0.714521671
immune cell	BAFF-R on IgD+ CD38- naive	scw6mL	qh47jF	finn-b-N14_ENDOMETRIOSIS_RECTPVAGSEPT_VAGINA.vcf	MR Egger	23.91119119	25	0.524509787
immune cell	BAFF-R on IgD+ CD38- naive	scw6mL	qh47jF	finn-b-N14_ENDOMETRIOSIS_RECTPVAGSEPT_VAGINA.vcf	Inverse variance weighted	24.89648768	26	0.524840636
immune cell	BAFF-R on IgD+ CD38- unsw mem	0QooTS	qh47jF	finn-b-N14_ENDOMETRIOSIS_RECTPVAGSEPT_VAGINA.vcf	MR Egger	10.53316257	15	0.784931514
immune cell	BAFF-R on IgD+ CD38- unsw mem	0QooTS	qh47jF	finn-b-N14_ENDOMETRIOSIS_RECTPVAGSEPT_VAGINA.vcf	Inverse variance weighted	10.53469833	16	0.837255373
immune cell	BAFF-R on IgD+ CD38br	cdSDoi	qh47jF	finn-b-N14_ENDOMETRIOSIS_RECTPVAGSEPT_VAGINA.vcf	MR Egger	19.20465028	25	0.787203732
immune cell	BAFF-R on IgD+ CD38br	cdSDoi	qh47jF	finn-b-N14_ENDOMETRIOSIS_RECTPVAGSEPT_VAGINA.vcf	Inverse variance weighted	19.50660216	26	0.814343476
immune cell	BAFF-R on IgD+ CD38dim	8AKg9s	qh47jF	finn-b-N14_ENDOMETRIOSIS_RECTPVAGSEPT_VAGINA.vcf	MR Egger	27.14944464	22	0.205605296
immune cell	BAFF-R on IgD+ CD38dim	8AKg9s	qh47jF	finn-b-N14_ENDOMETRIOSIS_RECTPVAGSEPT_VAGINA.vcf	Inverse variance weighted	27.41527202	23	0.238703316
immune cell	BAFF-R on memory B cell	5phykp	qh47jF	finn-b-N14_ENDOMETRIOSIS_RECTPVAGSEPT_VAGINA.vcf	MR Egger	23.03708653	14	0.059668925
immune cell	BAFF-R on memory B cell	5phykp	qh47jF	finn-b-N14_ENDOMETRIOSIS_RECTPVAGSEPT_VAGINA.vcf	Inverse variance weighted	23.75362791	15	0.06939717
immune cell	BAFF-R on naive-mature B cell	LNjHWK	qh47jF	finn-b-N14_ENDOMETRIOSIS_RECTPVAGSEPT_VAGINA.vcf	MR Egger	25.06931455	21	0.244174488
immune cell	BAFF-R on naive-mature B cell	LNjHWK	qh47jF	finn-b-N14_ENDOMETRIOSIS_RECTPVAGSEPT_VAGINA.vcf	Inverse variance weighted	25.95746136	22	0.253512909
immune cell	BAFF-R on sw mem	FBbrCL	qh47jF	finn-b-N14_ENDOMETRIOSIS_RECTPVAGSEPT_VAGINA.vcf	MR Egger	25.68746444	16	0.058587512
immune cell	BAFF-R on sw mem	FBbrCL	qh47jF	finn-b-N14_ENDOMETRIOSIS_RECTPVAGSEPT_VAGINA.vcf	Inverse variance weighted	26.2852129	17	0.06941865
immune cell	BAFF-R on transitional	NvBEKS	qh47jF	finn-b-N14_ENDOMETRIOSIS_RECTPVAGSEPT_VAGINA.vcf	MR Egger	20.98380515	22	0.521739207
immune cell	BAFF-R on transitional	NvBEKS	qh47jF	finn-b-N14_ENDOMETRIOSIS_RECTPVAGSEPT_VAGINA.vcf	Inverse variance weighted	20.99414988	23	0.581444792
immune cell	BAFF-R on unsw mem	AFpmBe	qh47jF	finn-b-N14_ENDOMETRIOSIS_RECTPVAGSEPT_VAGINA.vcf	MR Egger	26.50886865	21	0.187706597
immune cell	BAFF-R on unsw mem	AFpmBe	qh47jF	finn-b-N14_ENDOMETRIOSIS_RECTPVAGSEPT_VAGINA.vcf	Inverse variance weighted	27.02398473	22	0.210316923
Gut microbiota	Barnesiella abundance in stool	GCST90032218	qh47jF	finn-b-N14_ENDOMETRIOSIS_RECTPVAGSEPT_VAGINA.vcf	MR Egger	10.97606205	11	0.445270909
Gut microbiota	Barnesiella abundance in stool	GCST90032218	qh47jF	finn-b-N14_ENDOMETRIOSIS_RECTPVAGSEPT_VAGINA.vcf	Inverse variance weighted	11.09741385	12	0.520589283
Gut microbiota	Barnesiellaceae abundance in stool	GCST90032217	qh47jF	finn-b-N14_ENDOMETRIOSIS_RECTPVAGSEPT_VAGINA.vcf	MR Egger	8.223290188	9	0.511810156
Gut microbiota	Barnesiellaceae abundance in stool	GCST90032217	qh47jF	finn-b-N14_ENDOMETRIOSIS_RECTPVAGSEPT_VAGINA.vcf	Inverse variance weighted	9.586352886	10	0.477501543
immune cell	Basophil %CD33dim HLA DR- CD66b-	J2I0QU	qh47jF	finn-b-N14_ENDOMETRIOSIS_RECTPVAGSEPT_VAGINA.vcf	MR Egger	13.35290803	16	0.646800356
immune cell	Basophil %CD33dim HLA DR- CD66b-	J2I0QU	qh47jF	finn-b-N14_ENDOMETRIOSIS_RECTPVAGSEPT_VAGINA.vcf	Inverse variance weighted	13.46870617	17	0.704287831
immune cell	Basophil AC	2cKVva	qh47jF	finn-b-N14_ENDOMETRIOSIS_RECTPVAGSEPT_VAGINA.vcf	MR Egger	12.35016905	21	0.929678517
immune cell	Basophil AC	2cKVva	qh47jF	finn-b-N14_ENDOMETRIOSIS_RECTPVAGSEPT_VAGINA.vcf	Inverse variance weighted	12.86760338	22	0.936787907
metabolites	Behenoyl dihydrosphingomyelin (d18:0/22:0) levels	BcQWRe	qh47jF	finn-b-N14_ENDOMETRIOSIS_RECTPVAGSEPT_VAGINA.vcf	MR Egger	44.14908868	35	0.138131384
metabolites	Behenoyl dihydrosphingomyelin (d18:0/22:0) levels	BcQWRe	qh47jF	finn-b-N14_ENDOMETRIOSIS_RECTPVAGSEPT_VAGINA.vcf	Inverse variance weighted	44.85322038	36	0.147893262
metabolites	Behenoyl sphingomyelin (d18:1/22:0) levels	FVX1iB	qh47jF	finn-b-N14_ENDOMETRIOSIS_RECTPVAGSEPT_VAGINA.vcf	MR Egger	29.60551467	15	0.013426219
metabolites	Behenoyl sphingomyelin (d18:1/22:0) levels	FVX1iB	qh47jF	finn-b-N14_ENDOMETRIOSIS_RECTPVAGSEPT_VAGINA.vcf	Inverse variance weighted	30.00491606	16	0.017976719
metabolites	Behenoylcarnitine (C22) levels	vwVGmJ	qh47jF	finn-b-N14_ENDOMETRIOSIS_RECTPVAGSEPT_VAGINA.vcf	MR Egger	16.67954888	25	0.893086679
metabolites	Behenoylcarnitine (C22) levels	vwVGmJ	qh47jF	finn-b-N14_ENDOMETRIOSIS_RECTPVAGSEPT_VAGINA.vcf	Inverse variance weighted	16.7639261	26	0.916041609
metabolites	Benzoate levels	bWJQgK	qh47jF	finn-b-N14_ENDOMETRIOSIS_RECTPVAGSEPT_VAGINA.vcf	MR Egger	15.78107433	16	0.468341965
metabolites	Benzoate levels	bWJQgK	qh47jF	finn-b-N14_ENDOMETRIOSIS_RECTPVAGSEPT_VAGINA.vcf	Inverse variance weighted	15.97558665	17	0.525566283
metabolites	Benzoate to linoleoyl-arachidonoyl-glycerol (18:2 to 20:4) [1] ratio	FNaszr	qh47jF	finn-b-N14_ENDOMETRIOSIS_RECTPVAGSEPT_VAGINA.vcf	MR Egger	24.9792766	13	0.023228871
metabolites	Benzoate to linoleoyl-arachidonoyl-glycerol (18:2 to 20:4) [1] ratio	FNaszr	qh47jF	finn-b-N14_ENDOMETRIOSIS_RECTPVAGSEPT_VAGINA.vcf	Inverse variance weighted	24.98386566	14	0.03472701
metabolites	Benzoate to linoleoyl-arachidonoyl-glycerol (18:2 to 20:4) [2] ratio	PJFnKD	qh47jF	finn-b-N14_ENDOMETRIOSIS_RECTPVAGSEPT_VAGINA.vcf	MR Egger	21.63274003	24	0.601176865
metabolites	Benzoate to linoleoyl-arachidonoyl-glycerol (18:2 to 20:4) [2] ratio	PJFnKD	qh47jF	finn-b-N14_ENDOMETRIOSIS_RECTPVAGSEPT_VAGINA.vcf	Inverse variance weighted	24.31771189	25	0.50108208
metabolites	Benzoate to oleoyl-linoleoyl-glycerol (18:1 to 18:2) [2] ratio	Wthw95	qh47jF	finn-b-N14_ENDOMETRIOSIS_RECTPVAGSEPT_VAGINA.vcf	MR Egger	16.20119443	28	0.96274537
metabolites	Benzoate to oleoyl-linoleoyl-glycerol (18:1 to 18:2) [2] ratio	Wthw95	qh47jF	finn-b-N14_ENDOMETRIOSIS_RECTPVAGSEPT_VAGINA.vcf	Inverse variance weighted	16.89313757	29	0.963814831
metabolites	Beta-alanine levels	oRqe6i	qh47jF	finn-b-N14_ENDOMETRIOSIS_RECTPVAGSEPT_VAGINA.vcf	MR Egger	11.42151774	19	0.908844117
metabolites	Beta-alanine levels	oRqe6i	qh47jF	finn-b-N14_ENDOMETRIOSIS_RECTPVAGSEPT_VAGINA.vcf	Inverse variance weighted	11.72015064	20	0.925371424
metabolites	Beta-citrylglutamate levels	yEqait	qh47jF	finn-b-N14_ENDOMETRIOSIS_RECTPVAGSEPT_VAGINA.vcf	MR Egger	17.26253566	24	0.83725093
metabolites	Beta-citrylglutamate levels	yEqait	qh47jF	finn-b-N14_ENDOMETRIOSIS_RECTPVAGSEPT_VAGINA.vcf	Inverse variance weighted	18.0629297	25	0.839707661
metabolites	Beta-hydroxyisovalerate levels	uDXjWT	qh47jF	finn-b-N14_ENDOMETRIOSIS_RECTPVAGSEPT_VAGINA.vcf	MR Egger	39.66584738	26	0.042056936
metabolites	Beta-hydroxyisovalerate levels	uDXjWT	qh47jF	finn-b-N14_ENDOMETRIOSIS_RECTPVAGSEPT_VAGINA.vcf	Inverse variance weighted	39.78692747	27	0.05363588
metabolites	Beta-hydroxyisovaleroylcarnitine levels	ugxFn6	qh47jF	finn-b-N14_ENDOMETRIOSIS_RECTPVAGSEPT_VAGINA.vcf	MR Egger	39.6928661	32	0.164597704
metabolites	Beta-hydroxyisovaleroylcarnitine levels	ugxFn6	qh47jF	finn-b-N14_ENDOMETRIOSIS_RECTPVAGSEPT_VAGINA.vcf	Inverse variance weighted	40.0046386	33	0.187103407
metabolites	Betaine levels	jg54VT	qh47jF	finn-b-N14_ENDOMETRIOSIS_RECTPVAGSEPT_VAGINA.vcf	MR Egger	24.13038944	23	0.396617845
metabolites	Betaine levels	jg54VT	qh47jF	finn-b-N14_ENDOMETRIOSIS_RECTPVAGSEPT_VAGINA.vcf	Inverse variance weighted	28.99596713	24	0.220282678
Gut microbiota	Bifidobacteriaceae abundance in stool	GCST90032219	qh47jF	finn-b-N14_ENDOMETRIOSIS_RECTPVAGSEPT_VAGINA.vcf	MR Egger	18.51070423	14	0.184500467
Gut microbiota	Bifidobacteriaceae abundance in stool	GCST90032219	qh47jF	finn-b-N14_ENDOMETRIOSIS_RECTPVAGSEPT_VAGINA.vcf	Inverse variance weighted	18.59000733	15	0.232917351
Gut microbiota	Bifidobacterium abundance in stool	GCST90032230	qh47jF	finn-b-N14_ENDOMETRIOSIS_RECTPVAGSEPT_VAGINA.vcf	MR Egger	14.26935002	11	0.218445938
Gut microbiota	Bifidobacterium abundance in stool	GCST90032230	qh47jF	finn-b-N14_ENDOMETRIOSIS_RECTPVAGSEPT_VAGINA.vcf	Inverse variance weighted	14.32846337	12	0.280226834
Gut microbiota	Bifidobacterium adolescentis abundance in stool	GCST90032220	qh47jF	finn-b-N14_ENDOMETRIOSIS_RECTPVAGSEPT_VAGINA.vcf	MR Egger	22.34571783	17	0.171786494
Gut microbiota	Bifidobacterium adolescentis abundance in stool	GCST90032220	qh47jF	finn-b-N14_ENDOMETRIOSIS_RECTPVAGSEPT_VAGINA.vcf	Inverse variance weighted	22.37503955	18	0.215759335
Gut microbiota	Bifidobacterium angulatum abundance in stool	GCST90032221	qh47jF	finn-b-N14_ENDOMETRIOSIS_RECTPVAGSEPT_VAGINA.vcf	MR Egger	12.36786107	19	0.869305058
Gut microbiota	Bifidobacterium angulatum abundance in stool	GCST90032221	qh47jF	finn-b-N14_ENDOMETRIOSIS_RECTPVAGSEPT_VAGINA.vcf	Inverse variance weighted	12.56297015	20	0.895338387
Gut microbiota	Bifidobacterium bifidum abundance in stool	GCST90032222	qh47jF	finn-b-N14_ENDOMETRIOSIS_RECTPVAGSEPT_VAGINA.vcf	MR Egger	6.553409472	10	0.766825375
Gut microbiota	Bifidobacterium bifidum abundance in stool	GCST90032222	qh47jF	finn-b-N14_ENDOMETRIOSIS_RECTPVAGSEPT_VAGINA.vcf	Inverse variance weighted	6.553460038	11	0.834007569
Gut microbiota	Bifidobacterium breve abundance in stool	GCST90032223	qh47jF	finn-b-N14_ENDOMETRIOSIS_RECTPVAGSEPT_VAGINA.vcf	MR Egger	13.00574297	13	0.447368167
Gut microbiota	Bifidobacterium breve abundance in stool	GCST90032223	qh47jF	finn-b-N14_ENDOMETRIOSIS_RECTPVAGSEPT_VAGINA.vcf	Inverse variance weighted	13.89988956	14	0.457195768
Gut microbiota	Bifidobacterium catenulatum abundance in stool	GCST90032224	qh47jF	finn-b-N14_ENDOMETRIOSIS_RECTPVAGSEPT_VAGINA.vcf	MR Egger	7.59203091	8	0.474300376
Gut microbiota	Bifidobacterium catenulatum abundance in stool	GCST90032224	qh47jF	finn-b-N14_ENDOMETRIOSIS_RECTPVAGSEPT_VAGINA.vcf	Inverse variance weighted	8.439207943	9	0.490560611
Gut microbiota	Bifidobacterium infantis abundance in stool	GCST90032225	qh47jF	finn-b-N14_ENDOMETRIOSIS_RECTPVAGSEPT_VAGINA.vcf	MR Egger	7.059509208	6	0.315378889
Gut microbiota	Bifidobacterium infantis abundance in stool	GCST90032225	qh47jF	finn-b-N14_ENDOMETRIOSIS_RECTPVAGSEPT_VAGINA.vcf	Inverse variance weighted	7.407319309	7	0.387735767
Gut microbiota	Bifidobacterium kashiwanohense abundance in stool	GCST90032226	qh47jF	finn-b-N14_ENDOMETRIOSIS_RECTPVAGSEPT_VAGINA.vcf	MR Egger	5.914826761	9	0.748411626
Gut microbiota	Bifidobacterium kashiwanohense abundance in stool	GCST90032226	qh47jF	finn-b-N14_ENDOMETRIOSIS_RECTPVAGSEPT_VAGINA.vcf	Inverse variance weighted	6.118547208	10	0.805206981
Gut microbiota	Bifidobacterium longum abundance in stool	GCST90032227	qh47jF	finn-b-N14_ENDOMETRIOSIS_RECTPVAGSEPT_VAGINA.vcf	MR Egger	9.705908888	9	0.374813964
Gut microbiota	Bifidobacterium longum abundance in stool	GCST90032227	qh47jF	finn-b-N14_ENDOMETRIOSIS_RECTPVAGSEPT_VAGINA.vcf	Inverse variance weighted	9.91377115	10	0.448090792
Gut microbiota	Bifidobacterium pseudocatenulatum abundance in stool	GCST90032228	qh47jF	finn-b-N14_ENDOMETRIOSIS_RECTPVAGSEPT_VAGINA.vcf	MR Egger	9.233566681	8	0.322977455
Gut microbiota	Bifidobacterium pseudocatenulatum abundance in stool	GCST90032228	qh47jF	finn-b-N14_ENDOMETRIOSIS_RECTPVAGSEPT_VAGINA.vcf	Inverse variance weighted	9.276217979	9	0.41217754
Gut microbiota	Bifidobacterium ruminantium abundance in stool	GCST90032229	qh47jF	finn-b-N14_ENDOMETRIOSIS_RECTPVAGSEPT_VAGINA.vcf	MR Egger	17.25053151	12	0.140413702
Gut microbiota	Bifidobacterium ruminantium abundance in stool	GCST90032229	qh47jF	finn-b-N14_ENDOMETRIOSIS_RECTPVAGSEPT_VAGINA.vcf	Inverse variance weighted	17.89347999	13	0.16160601
metabolites	Bilirubin (E,E) levels	WFPKmD	qh47jF	finn-b-N14_ENDOMETRIOSIS_RECTPVAGSEPT_VAGINA.vcf	MR Egger	32.94207949	26	0.163785023
metabolites	Bilirubin (E,E) levels	WFPKmD	qh47jF	finn-b-N14_ENDOMETRIOSIS_RECTPVAGSEPT_VAGINA.vcf	Inverse variance weighted	33.10539551	27	0.193614041
metabolites	Bilirubin (E,Z or Z,E) levels	yxRET9	qh47jF	finn-b-N14_ENDOMETRIOSIS_RECTPVAGSEPT_VAGINA.vcf	MR Egger	21.15425479	16	0.172657105
metabolites	Bilirubin (E,Z or Z,E) levels	yxRET9	qh47jF	finn-b-N14_ENDOMETRIOSIS_RECTPVAGSEPT_VAGINA.vcf	Inverse variance weighted	21.35003563	17	0.211023247
metabolites	Bilirubin (z,z) levels	QahwbV	qh47jF	finn-b-N14_ENDOMETRIOSIS_RECTPVAGSEPT_VAGINA.vcf	MR Egger	37.34629981	30	0.167264049
metabolites	Bilirubin (z,z) levels	QahwbV	qh47jF	finn-b-N14_ENDOMETRIOSIS_RECTPVAGSEPT_VAGINA.vcf	Inverse variance weighted	38.24847952	31	0.173479073
metabolites	Bilirubin (Z,Z) to androsterone glucuronide ratio	0WY0Uo	qh47jF	finn-b-N14_ENDOMETRIOSIS_RECTPVAGSEPT_VAGINA.vcf	MR Egger	22.78050849	31	0.856988582
metabolites	Bilirubin (Z,Z) to androsterone glucuronide ratio	0WY0Uo	qh47jF	finn-b-N14_ENDOMETRIOSIS_RECTPVAGSEPT_VAGINA.vcf	Inverse variance weighted	23.94661384	32	0.846341538
metabolites	Bilirubin (Z,Z) to etiocholanolone glucuronide ratio	FSPwBi	qh47jF	finn-b-N14_ENDOMETRIOSIS_RECTPVAGSEPT_VAGINA.vcf	MR Egger	28.87387292	26	0.316848988
metabolites	Bilirubin (Z,Z) to etiocholanolone glucuronide ratio	FSPwBi	qh47jF	finn-b-N14_ENDOMETRIOSIS_RECTPVAGSEPT_VAGINA.vcf	Inverse variance weighted	30.01284224	27	0.31357711
metabolites	Bilirubin (Z,Z) to glucuronate ratio	4F7hSz	qh47jF	finn-b-N14_ENDOMETRIOSIS_RECTPVAGSEPT_VAGINA.vcf	MR Egger	18.92852834	18	0.396237075
metabolites	Bilirubin (Z,Z) to glucuronate ratio	4F7hSz	qh47jF	finn-b-N14_ENDOMETRIOSIS_RECTPVAGSEPT_VAGINA.vcf	Inverse variance weighted	19.0477898	19	0.453774195
metabolites	Bilirubin (Z,Z) to taurocholate ratio	fei532	qh47jF	finn-b-N14_ENDOMETRIOSIS_RECTPVAGSEPT_VAGINA.vcf	MR Egger	13.98537652	16	0.599803303
metabolites	Bilirubin (Z,Z) to taurocholate ratio	fei532	qh47jF	finn-b-N14_ENDOMETRIOSIS_RECTPVAGSEPT_VAGINA.vcf	Inverse variance weighted	14.04217246	17	0.664114487
metabolites	Bilirubin degradation product, C16H18N2O5 (1) levels	bMtpqa	qh47jF	finn-b-N14_ENDOMETRIOSIS_RECTPVAGSEPT_VAGINA.vcf	MR Egger	42.44717761	20	0.002417278
metabolites	Bilirubin degradation product, C16H18N2O5 (1) levels	bMtpqa	qh47jF	finn-b-N14_ENDOMETRIOSIS_RECTPVAGSEPT_VAGINA.vcf	Inverse variance weighted	43.06838773	21	0.003080867
metabolites	Bilirubin degradation product, C16H18N2O5 (2) levels	vjqWEH	qh47jF	finn-b-N14_ENDOMETRIOSIS_RECTPVAGSEPT_VAGINA.vcf	MR Egger	31.17472939	26	0.221826081
metabolites	Bilirubin degradation product, C16H18N2O5 (2) levels	vjqWEH	qh47jF	finn-b-N14_ENDOMETRIOSIS_RECTPVAGSEPT_VAGINA.vcf	Inverse variance weighted	31.63788333	27	0.245761013
metabolites	Bilirubin degradation product, C16H18N2O5 (3) levels	7FLROt	qh47jF	finn-b-N14_ENDOMETRIOSIS_RECTPVAGSEPT_VAGINA.vcf	MR Egger	31.69395124	26	0.203435013
metabolites	Bilirubin degradation product, C16H18N2O5 (3) levels	7FLROt	qh47jF	finn-b-N14_ENDOMETRIOSIS_RECTPVAGSEPT_VAGINA.vcf	Inverse variance weighted	31.82707134	27	0.238549374
metabolites	Bilirubin degradation product, C16H18N2O5 (4) levels	SNl6n5	qh47jF	finn-b-N14_ENDOMETRIOSIS_RECTPVAGSEPT_VAGINA.vcf	MR Egger	15.02222219	15	0.449817687
metabolites	Bilirubin degradation product, C16H18N2O5 (4) levels	SNl6n5	qh47jF	finn-b-N14_ENDOMETRIOSIS_RECTPVAGSEPT_VAGINA.vcf	Inverse variance weighted	15.4634596	16	0.49099148
metabolites	Bilirubin degradation product, C17H18N2O4 (1) levels	Dp3ysS	qh47jF	finn-b-N14_ENDOMETRIOSIS_RECTPVAGSEPT_VAGINA.vcf	MR Egger	25.00912902	24	0.405264727
metabolites	Bilirubin degradation product, C17H18N2O4 (1) levels	Dp3ysS	qh47jF	finn-b-N14_ENDOMETRIOSIS_RECTPVAGSEPT_VAGINA.vcf	Inverse variance weighted	25.86634719	25	0.414758443
metabolites	Bilirubin degradation product, C17H18N2O4 (2) levels	llR5XZ	qh47jF	finn-b-N14_ENDOMETRIOSIS_RECTPVAGSEPT_VAGINA.vcf	MR Egger	20.01921296	20	0.456728426
metabolites	Bilirubin degradation product, C17H18N2O4 (2) levels	llR5XZ	qh47jF	finn-b-N14_ENDOMETRIOSIS_RECTPVAGSEPT_VAGINA.vcf	Inverse variance weighted	20.11469512	21	0.514007068
metabolites	Bilirubin degradation product, C17H18N2O4 (3) levels	0v7Llk	qh47jF	finn-b-N14_ENDOMETRIOSIS_RECTPVAGSEPT_VAGINA.vcf	MR Egger	22.23136665	19	0.272893275
metabolites	Bilirubin degradation product, C17H18N2O4 (3) levels	0v7Llk	qh47jF	finn-b-N14_ENDOMETRIOSIS_RECTPVAGSEPT_VAGINA.vcf	Inverse variance weighted	23.69526864	20	0.255956936
metabolites	Bilirubin degradation product, C17H20N2O5 (1) levels	oclonS	qh47jF	finn-b-N14_ENDOMETRIOSIS_RECTPVAGSEPT_VAGINA.vcf	MR Egger	18.17744574	22	0.695417236
metabolites	Bilirubin degradation product, C17H20N2O5 (1) levels	oclonS	qh47jF	finn-b-N14_ENDOMETRIOSIS_RECTPVAGSEPT_VAGINA.vcf	Inverse variance weighted	18.55129484	23	0.726938119
metabolites	Bilirubin degradation product, C17H20N2O5 (2) levels	YnhhSh	qh47jF	finn-b-N14_ENDOMETRIOSIS_RECTPVAGSEPT_VAGINA.vcf	MR Egger	19.34314135	21	0.563138151
metabolites	Bilirubin degradation product, C17H20N2O5 (2) levels	YnhhSh	qh47jF	finn-b-N14_ENDOMETRIOSIS_RECTPVAGSEPT_VAGINA.vcf	Inverse variance weighted	19.38604546	22	0.621384513
metabolites	Biliverdin levels	zG9BUl	qh47jF	finn-b-N14_ENDOMETRIOSIS_RECTPVAGSEPT_VAGINA.vcf	MR Egger	30.43208483	27	0.295092699
metabolites	Biliverdin levels	zG9BUl	qh47jF	finn-b-N14_ENDOMETRIOSIS_RECTPVAGSEPT_VAGINA.vcf	Inverse variance weighted	30.6453512	28	0.333051684
Gut microbiota	Bin127 abundance in stool	GCST90032231	qh47jF	finn-b-N14_ENDOMETRIOSIS_RECTPVAGSEPT_VAGINA.vcf	MR Egger	12.39980059	10	0.259189827
Gut microbiota	Bin127 abundance in stool	GCST90032231	qh47jF	finn-b-N14_ENDOMETRIOSIS_RECTPVAGSEPT_VAGINA.vcf	Inverse variance weighted	12.93782914	11	0.297408295
Gut microbiota	Blautia A sp000285855 abundance in stool	GCST90032232	qh47jF	finn-b-N14_ENDOMETRIOSIS_RECTPVAGSEPT_VAGINA.vcf	MR Egger	5.538807734	8	0.698736734
Gut microbiota	Blautia A sp000285855 abundance in stool	GCST90032232	qh47jF	finn-b-N14_ENDOMETRIOSIS_RECTPVAGSEPT_VAGINA.vcf	Inverse variance weighted	5.561666927	9	0.78285949
Gut microbiota	Blautia A sp002159835 abundance in stool	GCST90032233	qh47jF	finn-b-N14_ENDOMETRIOSIS_RECTPVAGSEPT_VAGINA.vcf	MR Egger	7.205021964	13	0.891278917
Gut microbiota	Blautia A sp002159835 abundance in stool	GCST90032233	qh47jF	finn-b-N14_ENDOMETRIOSIS_RECTPVAGSEPT_VAGINA.vcf	Inverse variance weighted	8.419116824	14	0.866369032
Gut microbiota	Blautia A sp900066145 abundance in stool	GCST90032234	qh47jF	finn-b-N14_ENDOMETRIOSIS_RECTPVAGSEPT_VAGINA.vcf	MR Egger	13.93434304	14	0.45461397
Gut microbiota	Blautia A sp900066145 abundance in stool	GCST90032234	qh47jF	finn-b-N14_ENDOMETRIOSIS_RECTPVAGSEPT_VAGINA.vcf	Inverse variance weighted	15.79096212	15	0.396078909
Gut microbiota	Blautia A sp900066355 abundance in stool	GCST90032235	qh47jF	finn-b-N14_ENDOMETRIOSIS_RECTPVAGSEPT_VAGINA.vcf	MR Egger	7.539603643	11	0.753854872
Gut microbiota	Blautia A sp900066355 abundance in stool	GCST90032235	qh47jF	finn-b-N14_ENDOMETRIOSIS_RECTPVAGSEPT_VAGINA.vcf	Inverse variance weighted	9.824562052	12	0.631348491
Gut microbiota	Blautia hansenii abundance in stool	GCST90032236	qh47jF	finn-b-N14_ENDOMETRIOSIS_RECTPVAGSEPT_VAGINA.vcf	MR Egger	18.27186411	14	0.194677786
Gut microbiota	Blautia hansenii abundance in stool	GCST90032236	qh47jF	finn-b-N14_ENDOMETRIOSIS_RECTPVAGSEPT_VAGINA.vcf	Inverse variance weighted	23.42517088	15	0.075520435
Gut microbiota	Blautia sp000436935 abundance in stool	GCST90032237	qh47jF	finn-b-N14_ENDOMETRIOSIS_RECTPVAGSEPT_VAGINA.vcf	MR Egger	20.18537333	21	0.509548169
Gut microbiota	Blautia sp000436935 abundance in stool	GCST90032237	qh47jF	finn-b-N14_ENDOMETRIOSIS_RECTPVAGSEPT_VAGINA.vcf	Inverse variance weighted	20.92330405	22	0.525482375
Gut microbiota	Blautia sp001304935 abundance in stool	GCST90032238	qh47jF	finn-b-N14_ENDOMETRIOSIS_RECTPVAGSEPT_VAGINA.vcf	MR Egger	8.748996283	11	0.645048551
Gut microbiota	Blautia sp001304935 abundance in stool	GCST90032238	qh47jF	finn-b-N14_ENDOMETRIOSIS_RECTPVAGSEPT_VAGINA.vcf	Inverse variance weighted	9.026281056	12	0.700684056
metabolites	Blood sugar levels	nwmLNI	qh47jF	finn-b-N14_ENDOMETRIOSIS_RECTPVAGSEPT_VAGINA.vcf	MR Egger	27.70447767	21	0.148733435
metabolites	Blood sugar levels	nwmLNI	qh47jF	finn-b-N14_ENDOMETRIOSIS_RECTPVAGSEPT_VAGINA.vcf	Inverse variance weighted	30.52245439	22	0.106309081
Gut microbiota	Borreliaceae abundance in stool	GCST90032239	qh47jF	finn-b-N14_ENDOMETRIOSIS_RECTPVAGSEPT_VAGINA.vcf	MR Egger	10.42529953	8	0.236434525
Gut microbiota	Borreliaceae abundance in stool	GCST90032239	qh47jF	finn-b-N14_ENDOMETRIOSIS_RECTPVAGSEPT_VAGINA.vcf	Inverse variance weighted	10.44311093	9	0.315817173
Gut microbiota	Borreliales abundance in stool	GCST90032240	qh47jF	finn-b-N14_ENDOMETRIOSIS_RECTPVAGSEPT_VAGINA.vcf	MR Egger	7.153154032	9	0.621177448
Gut microbiota	Borreliales abundance in stool	GCST90032240	qh47jF	finn-b-N14_ENDOMETRIOSIS_RECTPVAGSEPT_VAGINA.vcf	Inverse variance weighted	7.367166015	10	0.69038678
Gut microbiota	Brachyspira abundance in stool	GCST90032244	qh47jF	finn-b-N14_ENDOMETRIOSIS_RECTPVAGSEPT_VAGINA.vcf	MR Egger	25.13694035	19	0.156083862
Gut microbiota	Brachyspira abundance in stool	GCST90032244	qh47jF	finn-b-N14_ENDOMETRIOSIS_RECTPVAGSEPT_VAGINA.vcf	Inverse variance weighted	25.48783616	20	0.183400823
Gut microbiota	Brachyspiraceae abundance in stool	GCST90032241	qh47jF	finn-b-N14_ENDOMETRIOSIS_RECTPVAGSEPT_VAGINA.vcf	MR Egger	27.64264303	20	0.11813232
Gut microbiota	Brachyspiraceae abundance in stool	GCST90032241	qh47jF	finn-b-N14_ENDOMETRIOSIS_RECTPVAGSEPT_VAGINA.vcf	Inverse variance weighted	28.10349182	21	0.137240505
Gut microbiota	Brachyspirae abundance in stool	GCST90032242	qh47jF	finn-b-N14_ENDOMETRIOSIS_RECTPVAGSEPT_VAGINA.vcf	MR Egger	31.84546626	19	0.032529842
Gut microbiota	Brachyspirae abundance in stool	GCST90032242	qh47jF	finn-b-N14_ENDOMETRIOSIS_RECTPVAGSEPT_VAGINA.vcf	Inverse variance weighted	32.26610505	20	0.040544055
Gut microbiota	Brachyspirales abundance in stool	GCST90032243	qh47jF	finn-b-N14_ENDOMETRIOSIS_RECTPVAGSEPT_VAGINA.vcf	MR Egger	30.89085047	20	0.056647997
Gut microbiota	Brachyspirales abundance in stool	GCST90032243	qh47jF	finn-b-N14_ENDOMETRIOSIS_RECTPVAGSEPT_VAGINA.vcf	Inverse variance weighted	30.95309829	21	0.074442062
metabolites	Branched-chain, straight-chain, or cyclopropyl 10:1 fatty acid (1) levels	wCVGkU	qh47jF	finn-b-N14_ENDOMETRIOSIS_RECTPVAGSEPT_VAGINA.vcf	MR Egger	15.29686133	15	0.43025269
metabolites	Branched-chain, straight-chain, or cyclopropyl 10:1 fatty acid (1) levels	wCVGkU	qh47jF	finn-b-N14_ENDOMETRIOSIS_RECTPVAGSEPT_VAGINA.vcf	Inverse variance weighted	15.31764457	16	0.501508306
metabolites	Branched-chain, straight-chain, or cyclopropyl 12:1 fatty acid levels	zqTsAS	qh47jF	finn-b-N14_ENDOMETRIOSIS_RECTPVAGSEPT_VAGINA.vcf	MR Egger	29.41068093	25	0.247114192
metabolites	Branched-chain, straight-chain, or cyclopropyl 12:1 fatty acid levels	zqTsAS	qh47jF	finn-b-N14_ENDOMETRIOSIS_RECTPVAGSEPT_VAGINA.vcf	Inverse variance weighted	29.53548297	26	0.287300148
metabolites	Branched chain 14:0 dicarboxylic acid levels	CnYnPv	qh47jF	finn-b-N14_ENDOMETRIOSIS_RECTPVAGSEPT_VAGINA.vcf	MR Egger	19.20841782	16	0.258003593
metabolites	Branched chain 14:0 dicarboxylic acid levels	CnYnPv	qh47jF	finn-b-N14_ENDOMETRIOSIS_RECTPVAGSEPT_VAGINA.vcf	Inverse variance weighted	19.83715853	17	0.282642974
Gut microbiota	Brevibacillaceae abundance in stool	GCST90032245	qh47jF	finn-b-N14_ENDOMETRIOSIS_RECTPVAGSEPT_VAGINA.vcf	MR Egger	15.49747279	13	0.277333442
Gut microbiota	Brevibacillaceae abundance in stool	GCST90032245	qh47jF	finn-b-N14_ENDOMETRIOSIS_RECTPVAGSEPT_VAGINA.vcf	Inverse variance weighted	15.63590622	14	0.336110851
Gut microbiota	Brevibacillales abundance in stool	GCST90032246	qh47jF	finn-b-N14_ENDOMETRIOSIS_RECTPVAGSEPT_VAGINA.vcf	MR Egger	23.15910431	15	0.080819717
Gut microbiota	Brevibacillales abundance in stool	GCST90032246	qh47jF	finn-b-N14_ENDOMETRIOSIS_RECTPVAGSEPT_VAGINA.vcf	Inverse variance weighted	23.24845438	16	0.107252439
Gut microbiota	Brevibacillus B abundance in stool	GCST90032247	qh47jF	finn-b-N14_ENDOMETRIOSIS_RECTPVAGSEPT_VAGINA.vcf	MR Egger	9.208921389	15	0.866342561
Gut microbiota	Brevibacillus B abundance in stool	GCST90032247	qh47jF	finn-b-N14_ENDOMETRIOSIS_RECTPVAGSEPT_VAGINA.vcf	Inverse variance weighted	9.221691039	16	0.904003683
metabolites	Butyrate/isobutyrate (4:0) levels	pp8ugJ	qh47jF	finn-b-N14_ENDOMETRIOSIS_RECTPVAGSEPT_VAGINA.vcf	MR Egger	10.14185758	17	0.897556245
metabolites	Butyrate/isobutyrate (4:0) levels	pp8ugJ	qh47jF	finn-b-N14_ENDOMETRIOSIS_RECTPVAGSEPT_VAGINA.vcf	Inverse variance weighted	11.85347208	18	0.854709452
Gut microbiota	Butyricimonas sp900258545 abundance in stool	GCST90032248	qh47jF	finn-b-N14_ENDOMETRIOSIS_RECTPVAGSEPT_VAGINA.vcf	MR Egger	9.773896206	11	0.550832853
Gut microbiota	Butyricimonas sp900258545 abundance in stool	GCST90032248	qh47jF	finn-b-N14_ENDOMETRIOSIS_RECTPVAGSEPT_VAGINA.vcf	Inverse variance weighted	11.1782745	12	0.513705533
metabolites	Butyrylglycine levels	LKkKVQ	qh47jF	finn-b-N14_ENDOMETRIOSIS_RECTPVAGSEPT_VAGINA.vcf	MR Egger	27.95633424	20	0.110437066
metabolites	Butyrylglycine levels	LKkKVQ	qh47jF	finn-b-N14_ENDOMETRIOSIS_RECTPVAGSEPT_VAGINA.vcf	Inverse variance weighted	35.75647085	21	0.023282611
metabolites	C-glycosyltryptophan levels	T3ba1G	qh47jF	finn-b-N14_ENDOMETRIOSIS_RECTPVAGSEPT_VAGINA.vcf	MR Egger	26.57783932	29	0.594470219
metabolites	C-glycosyltryptophan levels	T3ba1G	qh47jF	finn-b-N14_ENDOMETRIOSIS_RECTPVAGSEPT_VAGINA.vcf	Inverse variance weighted	26.76771865	30	0.635440389
metabolites	Caffeic acid sulfate levels	UzoGzC	qh47jF	finn-b-N14_ENDOMETRIOSIS_RECTPVAGSEPT_VAGINA.vcf	MR Egger	17.88332089	22	0.712883372
metabolites	Caffeic acid sulfate levels	UzoGzC	qh47jF	finn-b-N14_ENDOMETRIOSIS_RECTPVAGSEPT_VAGINA.vcf	Inverse variance weighted	19.4890001	23	0.672506637
metabolites	Caffeine levels	sDcuS9	qh47jF	finn-b-N14_ENDOMETRIOSIS_RECTPVAGSEPT_VAGINA.vcf	MR Egger	21.61476706	24	0.60224791
metabolites	Caffeine levels	sDcuS9	qh47jF	finn-b-N14_ENDOMETRIOSIS_RECTPVAGSEPT_VAGINA.vcf	Inverse variance weighted	22.33928286	25	0.616084936
metabolites	Caffeine to linoleate (18:2n6) ratio	apOvut	qh47jF	finn-b-N14_ENDOMETRIOSIS_RECTPVAGSEPT_VAGINA.vcf	MR Egger	17.57353857	11	0.09201822
metabolites	Caffeine to linoleate (18:2n6) ratio	apOvut	qh47jF	finn-b-N14_ENDOMETRIOSIS_RECTPVAGSEPT_VAGINA.vcf	Inverse variance weighted	17.61697315	12	0.12782511
metabolites	Caffeine to paraxanthine ratio	9nSsNi	qh47jF	finn-b-N14_ENDOMETRIOSIS_RECTPVAGSEPT_VAGINA.vcf	MR Egger	12.18088739	25	0.985050549
metabolites	Caffeine to paraxanthine ratio	9nSsNi	qh47jF	finn-b-N14_ENDOMETRIOSIS_RECTPVAGSEPT_VAGINA.vcf	Inverse variance weighted	13.55950225	26	0.97835991
metabolites	Caffeine to theobromine ratio	aJTAIn	qh47jF	finn-b-N14_ENDOMETRIOSIS_RECTPVAGSEPT_VAGINA.vcf	MR Egger	25.2897327	21	0.234833709
metabolites	Caffeine to theobromine ratio	aJTAIn	qh47jF	finn-b-N14_ENDOMETRIOSIS_RECTPVAGSEPT_VAGINA.vcf	Inverse variance weighted	25.58642221	22	0.269861707
metabolites	Caffeine to theophylline ratio	DBO2La	qh47jF	finn-b-N14_ENDOMETRIOSIS_RECTPVAGSEPT_VAGINA.vcf	MR Egger	19.57893308	26	0.811079326
metabolites	Caffeine to theophylline ratio	DBO2La	qh47jF	finn-b-N14_ENDOMETRIOSIS_RECTPVAGSEPT_VAGINA.vcf	Inverse variance weighted	20.04187313	27	0.828994304
Gut microbiota	CAG-1000 abundance in stool	GCST90032250	qh47jF	finn-b-N14_ENDOMETRIOSIS_RECTPVAGSEPT_VAGINA.vcf	MR Egger	21.34385915	16	0.165668505
Gut microbiota	CAG-1000 abundance in stool	GCST90032250	qh47jF	finn-b-N14_ENDOMETRIOSIS_RECTPVAGSEPT_VAGINA.vcf	Inverse variance weighted	21.82115936	17	0.191695006
Gut microbiota	CAG-1000 sp000434555 abundance in stool	GCST90032249	qh47jF	finn-b-N14_ENDOMETRIOSIS_RECTPVAGSEPT_VAGINA.vcf	MR Egger	12.75042482	16	0.690910822
Gut microbiota	CAG-1000 sp000434555 abundance in stool	GCST90032249	qh47jF	finn-b-N14_ENDOMETRIOSIS_RECTPVAGSEPT_VAGINA.vcf	Inverse variance weighted	12.93158962	17	0.740753516
Gut microbiota	CAG-1031 abundance in stool	GCST90032251	qh47jF	finn-b-N14_ENDOMETRIOSIS_RECTPVAGSEPT_VAGINA.vcf	MR Egger	6.064873452	15	0.978637302
Gut microbiota	CAG-1031 abundance in stool	GCST90032251	qh47jF	finn-b-N14_ENDOMETRIOSIS_RECTPVAGSEPT_VAGINA.vcf	Inverse variance weighted	8.209384258	16	0.942386936
Gut microbiota	CAG-110 abundance in stool	GCST90032252	qh47jF	finn-b-N14_ENDOMETRIOSIS_RECTPVAGSEPT_VAGINA.vcf	MR Egger	14.03478027	11	0.231074915
Gut microbiota	CAG-110 abundance in stool	GCST90032252	qh47jF	finn-b-N14_ENDOMETRIOSIS_RECTPVAGSEPT_VAGINA.vcf	Inverse variance weighted	14.86198772	12	0.249070899
Gut microbiota	CAG-145 abundance in stool	GCST90032255	qh47jF	finn-b-N14_ENDOMETRIOSIS_RECTPVAGSEPT_VAGINA.vcf	MR Egger	8.473651245	5	0.131991665
Gut microbiota	CAG-145 abundance in stool	GCST90032255	qh47jF	finn-b-N14_ENDOMETRIOSIS_RECTPVAGSEPT_VAGINA.vcf	Inverse variance weighted	8.553078707	6	0.200316138
Gut microbiota	CAG-145 sp000435615 abundance in stool	GCST90032253	qh47jF	finn-b-N14_ENDOMETRIOSIS_RECTPVAGSEPT_VAGINA.vcf	MR Egger	7.416135217	15	0.945057566
Gut microbiota	CAG-145 sp000435615 abundance in stool	GCST90032253	qh47jF	finn-b-N14_ENDOMETRIOSIS_RECTPVAGSEPT_VAGINA.vcf	Inverse variance weighted	7.61236133	16	0.95957792
Gut microbiota	CAG-145 sp002320005 abundance in stool	GCST90032254	qh47jF	finn-b-N14_ENDOMETRIOSIS_RECTPVAGSEPT_VAGINA.vcf	MR Egger	11.40968162	7	0.121720389
Gut microbiota	CAG-145 sp002320005 abundance in stool	GCST90032254	qh47jF	finn-b-N14_ENDOMETRIOSIS_RECTPVAGSEPT_VAGINA.vcf	Inverse variance weighted	11.5431829	8	0.172778999
Gut microbiota	CAG-170 sp003516765 abundance in stool	GCST90032256	qh47jF	finn-b-N14_ENDOMETRIOSIS_RECTPVAGSEPT_VAGINA.vcf	MR Egger	16.34895087	15	0.359246845
Gut microbiota	CAG-170 sp003516765 abundance in stool	GCST90032256	qh47jF	finn-b-N14_ENDOMETRIOSIS_RECTPVAGSEPT_VAGINA.vcf	Inverse variance weighted	18.89196021	16	0.274305596
Gut microbiota	CAG-177 abundance in stool	GCST90032261	qh47jF	finn-b-N14_ENDOMETRIOSIS_RECTPVAGSEPT_VAGINA.vcf	MR Egger	5.687848433	6	0.4590495
Gut microbiota	CAG-177 abundance in stool	GCST90032261	qh47jF	finn-b-N14_ENDOMETRIOSIS_RECTPVAGSEPT_VAGINA.vcf	Inverse variance weighted	7.752734734	7	0.354901751
Gut microbiota	CAG-177 sp002438685 abundance in stool	GCST90032257	qh47jF	finn-b-N14_ENDOMETRIOSIS_RECTPVAGSEPT_VAGINA.vcf	MR Egger	9.702935726	12	0.642003755
Gut microbiota	CAG-177 sp002438685 abundance in stool	GCST90032257	qh47jF	finn-b-N14_ENDOMETRIOSIS_RECTPVAGSEPT_VAGINA.vcf	Inverse variance weighted	9.702940996	13	0.718026733
Gut microbiota	CAG-177 sp002451755 abundance in stool	GCST90032258	qh47jF	finn-b-N14_ENDOMETRIOSIS_RECTPVAGSEPT_VAGINA.vcf	MR Egger	8.082953881	8	0.4254092
Gut microbiota	CAG-177 sp002451755 abundance in stool	GCST90032258	qh47jF	finn-b-N14_ENDOMETRIOSIS_RECTPVAGSEPT_VAGINA.vcf	Inverse variance weighted	8.185837496	9	0.515532345
Gut microbiota	CAG-177 sp003514385 abundance in stool	GCST90032259	qh47jF	finn-b-N14_ENDOMETRIOSIS_RECTPVAGSEPT_VAGINA.vcf	MR Egger	11.37076324	10	0.329370829
Gut microbiota	CAG-177 sp003514385 abundance in stool	GCST90032259	qh47jF	finn-b-N14_ENDOMETRIOSIS_RECTPVAGSEPT_VAGINA.vcf	Inverse variance weighted	11.37088671	11	0.412734812
Gut microbiota	CAG-177 sp003538135 abundance in stool	GCST90032260	qh47jF	finn-b-N14_ENDOMETRIOSIS_RECTPVAGSEPT_VAGINA.vcf	MR Egger	16.15419224	16	0.44225207
Gut microbiota	CAG-177 sp003538135 abundance in stool	GCST90032260	qh47jF	finn-b-N14_ENDOMETRIOSIS_RECTPVAGSEPT_VAGINA.vcf	Inverse variance weighted	17.61463549	17	0.413532789
Gut microbiota	CAG-180 sp000432435 abundance in stool	GCST90032262	qh47jF	finn-b-N14_ENDOMETRIOSIS_RECTPVAGSEPT_VAGINA.vcf	MR Egger	9.267360982	12	0.679940499
Gut microbiota	CAG-180 sp000432435 abundance in stool	GCST90032262	qh47jF	finn-b-N14_ENDOMETRIOSIS_RECTPVAGSEPT_VAGINA.vcf	Inverse variance weighted	9.717552092	13	0.716851886
Gut microbiota	CAG-194 sp002441865 abundance in stool	GCST90032263	qh47jF	finn-b-N14_ENDOMETRIOSIS_RECTPVAGSEPT_VAGINA.vcf	MR Egger	7.816337027	12	0.799313281
Gut microbiota	CAG-194 sp002441865 abundance in stool	GCST90032263	qh47jF	finn-b-N14_ENDOMETRIOSIS_RECTPVAGSEPT_VAGINA.vcf	Inverse variance weighted	8.359394553	13	0.819423938
Gut microbiota	CAG-245 abundance in stool	GCST90032265	qh47jF	finn-b-N14_ENDOMETRIOSIS_RECTPVAGSEPT_VAGINA.vcf	MR Egger	21.51605845	11	0.028402149
Gut microbiota	CAG-245 abundance in stool	GCST90032265	qh47jF	finn-b-N14_ENDOMETRIOSIS_RECTPVAGSEPT_VAGINA.vcf	Inverse variance weighted	22.13894952	12	0.035991711
Gut microbiota	CAG-245 sp000435175 abundance in stool	GCST90032264	qh47jF	finn-b-N14_ENDOMETRIOSIS_RECTPVAGSEPT_VAGINA.vcf	MR Egger	20.2545765	14	0.12231735
Gut microbiota	CAG-245 sp000435175 abundance in stool	GCST90032264	qh47jF	finn-b-N14_ENDOMETRIOSIS_RECTPVAGSEPT_VAGINA.vcf	Inverse variance weighted	20.63868604	15	0.148776009
Gut microbiota	CAG-269 sp001915995 abundance in stool	GCST90032266	qh47jF	finn-b-N14_ENDOMETRIOSIS_RECTPVAGSEPT_VAGINA.vcf	MR Egger	3.142454722	10	0.977869915
Gut microbiota	CAG-269 sp001915995 abundance in stool	GCST90032266	qh47jF	finn-b-N14_ENDOMETRIOSIS_RECTPVAGSEPT_VAGINA.vcf	Inverse variance weighted	4.35427287	11	0.958385477
Gut microbiota	CAG-269 sp001916065 abundance in stool	GCST90032267	qh47jF	finn-b-N14_ENDOMETRIOSIS_RECTPVAGSEPT_VAGINA.vcf	MR Egger	11.17446549	10	0.344088135
Gut microbiota	CAG-269 sp001916065 abundance in stool	GCST90032267	qh47jF	finn-b-N14_ENDOMETRIOSIS_RECTPVAGSEPT_VAGINA.vcf	Inverse variance weighted	11.21615297	11	0.425336471
Gut microbiota	CAG-269 sp002372935 abundance in stool	GCST90032268	qh47jF	finn-b-N14_ENDOMETRIOSIS_RECTPVAGSEPT_VAGINA.vcf	MR Egger	11.57274105	13	0.562950975
Gut microbiota	CAG-269 sp002372935 abundance in stool	GCST90032268	qh47jF	finn-b-N14_ENDOMETRIOSIS_RECTPVAGSEPT_VAGINA.vcf	Inverse variance weighted	11.5743141	14	0.640446535
Gut microbiota	CAG-273 sp003507395 abundance in stool	GCST90032269	qh47jF	finn-b-N14_ENDOMETRIOSIS_RECTPVAGSEPT_VAGINA.vcf	MR Egger	20.34008313	17	0.257205177
Gut microbiota	CAG-273 sp003507395 abundance in stool	GCST90032269	qh47jF	finn-b-N14_ENDOMETRIOSIS_RECTPVAGSEPT_VAGINA.vcf	Inverse variance weighted	21.03797081	18	0.277501705
Gut microbiota	CAG-273 sp003534295 abundance in stool	GCST90032270	qh47jF	finn-b-N14_ENDOMETRIOSIS_RECTPVAGSEPT_VAGINA.vcf	MR Egger	8.658824598	15	0.894670289
Gut microbiota	CAG-273 sp003534295 abundance in stool	GCST90032270	qh47jF	finn-b-N14_ENDOMETRIOSIS_RECTPVAGSEPT_VAGINA.vcf	Inverse variance weighted	8.969434001	16	0.914666936
Gut microbiota	CAG-274 sp000432155 abundance in stool	GCST90032271	qh47jF	finn-b-N14_ENDOMETRIOSIS_RECTPVAGSEPT_VAGINA.vcf	MR Egger	12.97752286	13	0.449549376
Gut microbiota	CAG-274 sp000432155 abundance in stool	GCST90032271	qh47jF	finn-b-N14_ENDOMETRIOSIS_RECTPVAGSEPT_VAGINA.vcf	Inverse variance weighted	17.47137172	14	0.231927268
Gut microbiota	CAG-302 abundance in stool	GCST90032272	qh47jF	finn-b-N14_ENDOMETRIOSIS_RECTPVAGSEPT_VAGINA.vcf	MR Egger	7.62252256	16	0.959318004
Gut microbiota	CAG-302 abundance in stool	GCST90032272	qh47jF	finn-b-N14_ENDOMETRIOSIS_RECTPVAGSEPT_VAGINA.vcf	Inverse variance weighted	8.856037709	17	0.944670152
Gut microbiota	CAG-345 abundance in stool	GCST90032274	qh47jF	finn-b-N14_ENDOMETRIOSIS_RECTPVAGSEPT_VAGINA.vcf	MR Egger	20.45393354	18	0.30785157
Gut microbiota	CAG-345 abundance in stool	GCST90032274	qh47jF	finn-b-N14_ENDOMETRIOSIS_RECTPVAGSEPT_VAGINA.vcf	Inverse variance weighted	20.50292724	19	0.364904468
Gut microbiota	CAG-345 sp000433315 abundance in stool	GCST90032273	qh47jF	finn-b-N14_ENDOMETRIOSIS_RECTPVAGSEPT_VAGINA.vcf	MR Egger	21.71041807	18	0.245095781
Gut microbiota	CAG-345 sp000433315 abundance in stool	GCST90032273	qh47jF	finn-b-N14_ENDOMETRIOSIS_RECTPVAGSEPT_VAGINA.vcf	Inverse variance weighted	21.76898143	19	0.295904137
Gut microbiota	CAG-349 abundance in stool	GCST90032275	qh47jF	finn-b-N14_ENDOMETRIOSIS_RECTPVAGSEPT_VAGINA.vcf	MR Egger	17.85450475	18	0.465275513
Gut microbiota	CAG-349 abundance in stool	GCST90032275	qh47jF	finn-b-N14_ENDOMETRIOSIS_RECTPVAGSEPT_VAGINA.vcf	Inverse variance weighted	17.94595652	19	0.526050973
Gut microbiota	CAG-390 sp003523225 abundance in stool	GCST90032276	qh47jF	finn-b-N14_ENDOMETRIOSIS_RECTPVAGSEPT_VAGINA.vcf	MR Egger	10.4976622	18	0.914446337
Gut microbiota	CAG-390 sp003523225 abundance in stool	GCST90032276	qh47jF	finn-b-N14_ENDOMETRIOSIS_RECTPVAGSEPT_VAGINA.vcf	Inverse variance weighted	10.6369002	19	0.935449077
Gut microbiota	CAG-433 abundance in stool	GCST90032277	qh47jF	finn-b-N14_ENDOMETRIOSIS_RECTPVAGSEPT_VAGINA.vcf	MR Egger	4.754342215	14	0.988946251
Gut microbiota	CAG-433 abundance in stool	GCST90032277	qh47jF	finn-b-N14_ENDOMETRIOSIS_RECTPVAGSEPT_VAGINA.vcf	Inverse variance weighted	4.950194923	15	0.992539758
Gut microbiota	CAG-448 abundance in stool	GCST90032280	qh47jF	finn-b-N14_ENDOMETRIOSIS_RECTPVAGSEPT_VAGINA.vcf	MR Egger	15.56486792	14	0.340662621
Gut microbiota	CAG-448 abundance in stool	GCST90032280	qh47jF	finn-b-N14_ENDOMETRIOSIS_RECTPVAGSEPT_VAGINA.vcf	Inverse variance weighted	15.84397144	15	0.39249659
Gut microbiota	CAG-448 sp000433415 abundance in stool	GCST90032278	qh47jF	finn-b-N14_ENDOMETRIOSIS_RECTPVAGSEPT_VAGINA.vcf	MR Egger	21.22210154	17	0.216512885
Gut microbiota	CAG-448 sp000433415 abundance in stool	GCST90032278	qh47jF	finn-b-N14_ENDOMETRIOSIS_RECTPVAGSEPT_VAGINA.vcf	Inverse variance weighted	21.80648809	18	0.240689892
Gut microbiota	CAG-448 sp003150135 abundance in stool	GCST90032279	qh47jF	finn-b-N14_ENDOMETRIOSIS_RECTPVAGSEPT_VAGINA.vcf	MR Egger	20.49006624	15	0.153928055
Gut microbiota	CAG-448 sp003150135 abundance in stool	GCST90032279	qh47jF	finn-b-N14_ENDOMETRIOSIS_RECTPVAGSEPT_VAGINA.vcf	Inverse variance weighted	20.78780527	16	0.18681208
Gut microbiota	CAG-449 abundance in stool	GCST90032281	qh47jF	finn-b-N14_ENDOMETRIOSIS_RECTPVAGSEPT_VAGINA.vcf	MR Egger	14.7141798	17	0.616060481
Gut microbiota	CAG-449 abundance in stool	GCST90032281	qh47jF	finn-b-N14_ENDOMETRIOSIS_RECTPVAGSEPT_VAGINA.vcf	Inverse variance weighted	16.01901768	18	0.591220038
Gut microbiota	CAG-452 abundance in stool	GCST90032283	qh47jF	finn-b-N14_ENDOMETRIOSIS_RECTPVAGSEPT_VAGINA.vcf	MR Egger	14.98391522	13	0.30835799
Gut microbiota	CAG-452 abundance in stool	GCST90032283	qh47jF	finn-b-N14_ENDOMETRIOSIS_RECTPVAGSEPT_VAGINA.vcf	Inverse variance weighted	16.0682394	14	0.309224757
Gut microbiota	CAG-452 sp000434035 abundance in stool	GCST90032282	qh47jF	finn-b-N14_ENDOMETRIOSIS_RECTPVAGSEPT_VAGINA.vcf	MR Egger	13.88584619	14	0.458249869
Gut microbiota	CAG-452 sp000434035 abundance in stool	GCST90032282	qh47jF	finn-b-N14_ENDOMETRIOSIS_RECTPVAGSEPT_VAGINA.vcf	Inverse variance weighted	15.24595239	15	0.433850226
Gut microbiota	CAG-465 sp000433135 abundance in stool	GCST90032284	qh47jF	finn-b-N14_ENDOMETRIOSIS_RECTPVAGSEPT_VAGINA.vcf	MR Egger	16.3038934	14	0.295170289
Gut microbiota	CAG-465 sp000433135 abundance in stool	GCST90032284	qh47jF	finn-b-N14_ENDOMETRIOSIS_RECTPVAGSEPT_VAGINA.vcf	Inverse variance weighted	16.41995545	15	0.354703285
Gut microbiota	CAG-475 abundance in stool	GCST90032285	qh47jF	finn-b-N14_ENDOMETRIOSIS_RECTPVAGSEPT_VAGINA.vcf	MR Egger	12.76135887	16	0.690119816
Gut microbiota	CAG-475 abundance in stool	GCST90032285	qh47jF	finn-b-N14_ENDOMETRIOSIS_RECTPVAGSEPT_VAGINA.vcf	Inverse variance weighted	12.76544748	17	0.751740769
Gut microbiota	CAG-485 sp002362485 abundance in stool	GCST90032286	qh47jF	finn-b-N14_ENDOMETRIOSIS_RECTPVAGSEPT_VAGINA.vcf	MR Egger	19.64723354	14	0.141661402
Gut microbiota	CAG-485 sp002362485 abundance in stool	GCST90032286	qh47jF	finn-b-N14_ENDOMETRIOSIS_RECTPVAGSEPT_VAGINA.vcf	Inverse variance weighted	19.72338771	15	0.182802601
Gut microbiota	CAG-485 sp002404675 abundance in stool	GCST90032287	qh47jF	finn-b-N14_ENDOMETRIOSIS_RECTPVAGSEPT_VAGINA.vcf	MR Egger	7.652241826	13	0.865495121
Gut microbiota	CAG-485 sp002404675 abundance in stool	GCST90032287	qh47jF	finn-b-N14_ENDOMETRIOSIS_RECTPVAGSEPT_VAGINA.vcf	Inverse variance weighted	7.855306089	14	0.896727124
Gut microbiota	CAG-488 abundance in stool	GCST90032289	qh47jF	finn-b-N14_ENDOMETRIOSIS_RECTPVAGSEPT_VAGINA.vcf	MR Egger	20.32612725	21	0.500696404
Gut microbiota	CAG-488 abundance in stool	GCST90032289	qh47jF	finn-b-N14_ENDOMETRIOSIS_RECTPVAGSEPT_VAGINA.vcf	Inverse variance weighted	20.32763671	22	0.562553519
Gut microbiota	CAG-488 sp000434055 abundance in stool	GCST90032288	qh47jF	finn-b-N14_ENDOMETRIOSIS_RECTPVAGSEPT_VAGINA.vcf	MR Egger	19.95598702	13	0.096313157
Gut microbiota	CAG-488 sp000434055 abundance in stool	GCST90032288	qh47jF	finn-b-N14_ENDOMETRIOSIS_RECTPVAGSEPT_VAGINA.vcf	Inverse variance weighted	21.32555985	14	0.093575942
Gut microbiota	CAG-495 abundance in stool	GCST90032290	qh47jF	finn-b-N14_ENDOMETRIOSIS_RECTPVAGSEPT_VAGINA.vcf	MR Egger	27.13223127	18	0.07654852
Gut microbiota	CAG-495 abundance in stool	GCST90032290	qh47jF	finn-b-N14_ENDOMETRIOSIS_RECTPVAGSEPT_VAGINA.vcf	Inverse variance weighted	30.47064072	19	0.04610595
Gut microbiota	CAG-510 sp002432425 abundance in stool	GCST90032291	qh47jF	finn-b-N14_ENDOMETRIOSIS_RECTPVAGSEPT_VAGINA.vcf	MR Egger	11.73905607	12	0.466857492
Gut microbiota	CAG-510 sp002432425 abundance in stool	GCST90032291	qh47jF	finn-b-N14_ENDOMETRIOSIS_RECTPVAGSEPT_VAGINA.vcf	Inverse variance weighted	12.15863628	13	0.514680586
Gut microbiota	CAG-552 abundance in stool	GCST90032292	qh47jF	finn-b-N14_ENDOMETRIOSIS_RECTPVAGSEPT_VAGINA.vcf	MR Egger	25.19937272	18	0.119522228
Gut microbiota	CAG-552 abundance in stool	GCST90032292	qh47jF	finn-b-N14_ENDOMETRIOSIS_RECTPVAGSEPT_VAGINA.vcf	Inverse variance weighted	25.38708372	19	0.148191491
Gut microbiota	CAG-590 sp000431135 abundance in stool	GCST90032293	qh47jF	finn-b-N14_ENDOMETRIOSIS_RECTPVAGSEPT_VAGINA.vcf	MR Egger	16.18104487	21	0.759394083
Gut microbiota	CAG-590 sp000431135 abundance in stool	GCST90032293	qh47jF	finn-b-N14_ENDOMETRIOSIS_RECTPVAGSEPT_VAGINA.vcf	Inverse variance weighted	16.49859605	22	0.79039395
Gut microbiota	CAG-632 abundance in stool	GCST90032294	qh47jF	finn-b-N14_ENDOMETRIOSIS_RECTPVAGSEPT_VAGINA.vcf	MR Egger	20.68411853	20	0.415930187
Gut microbiota	CAG-632 abundance in stool	GCST90032294	qh47jF	finn-b-N14_ENDOMETRIOSIS_RECTPVAGSEPT_VAGINA.vcf	Inverse variance weighted	21.60458284	21	0.422594466
Gut microbiota	CAG-698 abundance in stool	GCST90032295	qh47jF	finn-b-N14_ENDOMETRIOSIS_RECTPVAGSEPT_VAGINA.vcf	MR Egger	20.85765735	19	0.344719124
Gut microbiota	CAG-698 abundance in stool	GCST90032295	qh47jF	finn-b-N14_ENDOMETRIOSIS_RECTPVAGSEPT_VAGINA.vcf	Inverse variance weighted	21.01433849	20	0.396289072
Gut microbiota	CAG-776 abundance in stool	GCST90032297	qh47jF	finn-b-N14_ENDOMETRIOSIS_RECTPVAGSEPT_VAGINA.vcf	MR Egger	21.9848327	18	0.232659209
Gut microbiota	CAG-776 abundance in stool	GCST90032297	qh47jF	finn-b-N14_ENDOMETRIOSIS_RECTPVAGSEPT_VAGINA.vcf	Inverse variance weighted	22.03249575	19	0.282641978
Gut microbiota	CAG-776 sp000438195 abundance in stool	GCST90032296	qh47jF	finn-b-N14_ENDOMETRIOSIS_RECTPVAGSEPT_VAGINA.vcf	MR Egger	23.51235021	19	0.215527494
Gut microbiota	CAG-776 sp000438195 abundance in stool	GCST90032296	qh47jF	finn-b-N14_ENDOMETRIOSIS_RECTPVAGSEPT_VAGINA.vcf	Inverse variance weighted	24.0634022	20	0.239633589
Gut microbiota	CAG-81 sp000435795 abundance in stool	GCST90032298	qh47jF	finn-b-N14_ENDOMETRIOSIS_RECTPVAGSEPT_VAGINA.vcf	MR Egger	9.350693577	13	0.745971582
Gut microbiota	CAG-81 sp000435795 abundance in stool	GCST90032298	qh47jF	finn-b-N14_ENDOMETRIOSIS_RECTPVAGSEPT_VAGINA.vcf	Inverse variance weighted	9.355286135	14	0.807639888
Gut microbiota	CAG-822 abundance in stool	GCST90032300	qh47jF	finn-b-N14_ENDOMETRIOSIS_RECTPVAGSEPT_VAGINA.vcf	MR Egger	26.27594257	18	0.093613924
Gut microbiota	CAG-822 abundance in stool	GCST90032300	qh47jF	finn-b-N14_ENDOMETRIOSIS_RECTPVAGSEPT_VAGINA.vcf	Inverse variance weighted	26.34293856	19	0.12091359
Gut microbiota	CAG-822 sp000432855 abundance in stool	GCST90032299	qh47jF	finn-b-N14_ENDOMETRIOSIS_RECTPVAGSEPT_VAGINA.vcf	MR Egger	10.48412561	17	0.882092147
Gut microbiota	CAG-822 sp000432855 abundance in stool	GCST90032299	qh47jF	finn-b-N14_ENDOMETRIOSIS_RECTPVAGSEPT_VAGINA.vcf	Inverse variance weighted	11.06213841	18	0.891701197
Gut microbiota	CAG-826 abundance in stool	GCST90032301	qh47jF	finn-b-N14_ENDOMETRIOSIS_RECTPVAGSEPT_VAGINA.vcf	MR Egger	21.52599633	16	0.159166373
Gut microbiota	CAG-826 abundance in stool	GCST90032301	qh47jF	finn-b-N14_ENDOMETRIOSIS_RECTPVAGSEPT_VAGINA.vcf	Inverse variance weighted	21.94190419	17	0.186963596
Gut microbiota	CAG-83 sp000435555 abundance in stool	GCST90032302	qh47jF	finn-b-N14_ENDOMETRIOSIS_RECTPVAGSEPT_VAGINA.vcf	MR Egger	11.08273925	11	0.436357913
Gut microbiota	CAG-83 sp000435555 abundance in stool	GCST90032302	qh47jF	finn-b-N14_ENDOMETRIOSIS_RECTPVAGSEPT_VAGINA.vcf	Inverse variance weighted	12.45184811	12	0.410106596
Gut microbiota	CAG-83 sp002392625 abundance in stool	GCST90032303	qh47jF	finn-b-N14_ENDOMETRIOSIS_RECTPVAGSEPT_VAGINA.vcf	MR Egger	21.41040337	14	0.091568405
Gut microbiota	CAG-83 sp002392625 abundance in stool	GCST90032303	qh47jF	finn-b-N14_ENDOMETRIOSIS_RECTPVAGSEPT_VAGINA.vcf	Inverse variance weighted	22.1227	15	0.104626728
Gut microbiota	CAG-841 sp002479075 abundance in stool	GCST90032304	qh47jF	finn-b-N14_ENDOMETRIOSIS_RECTPVAGSEPT_VAGINA.vcf	MR Egger	7.125952895	10	0.713503138
Gut microbiota	CAG-841 sp002479075 abundance in stool	GCST90032304	qh47jF	finn-b-N14_ENDOMETRIOSIS_RECTPVAGSEPT_VAGINA.vcf	Inverse variance weighted	14.22521259	11	0.220781126
Gut microbiota	CAG-873 sp001701165 abundance in stool	GCST90032305	qh47jF	finn-b-N14_ENDOMETRIOSIS_RECTPVAGSEPT_VAGINA.vcf	MR Egger	22.33903962	26	0.670011282
Gut microbiota	CAG-873 sp001701165 abundance in stool	GCST90032305	qh47jF	finn-b-N14_ENDOMETRIOSIS_RECTPVAGSEPT_VAGINA.vcf	Inverse variance weighted	22.44434694	27	0.714470901
Gut microbiota	CAG-877 abundance in stool	GCST90032307	qh47jF	finn-b-N14_ENDOMETRIOSIS_RECTPVAGSEPT_VAGINA.vcf	MR Egger	19.40964022	23	0.677209446
Gut microbiota	CAG-877 abundance in stool	GCST90032307	qh47jF	finn-b-N14_ENDOMETRIOSIS_RECTPVAGSEPT_VAGINA.vcf	Inverse variance weighted	19.61363693	24	0.718522099
Gut microbiota	CAG-877 sp000433455 abundance in stool	GCST90032306	qh47jF	finn-b-N14_ENDOMETRIOSIS_RECTPVAGSEPT_VAGINA.vcf	MR Egger	17.11642121	17	0.446505883
Gut microbiota	CAG-877 sp000433455 abundance in stool	GCST90032306	qh47jF	finn-b-N14_ENDOMETRIOSIS_RECTPVAGSEPT_VAGINA.vcf	Inverse variance weighted	17.77266049	18	0.470720977
Gut microbiota	CAG-882 sp003486385 abundance in stool	GCST90032308	qh47jF	finn-b-N14_ENDOMETRIOSIS_RECTPVAGSEPT_VAGINA.vcf	MR Egger	22.40902015	11	0.021389234
Gut microbiota	CAG-882 sp003486385 abundance in stool	GCST90032308	qh47jF	finn-b-N14_ENDOMETRIOSIS_RECTPVAGSEPT_VAGINA.vcf	Inverse variance weighted	22.58959031	12	0.031419277
Gut microbiota	CAG-884 abundance in stool	GCST90032310	qh47jF	finn-b-N14_ENDOMETRIOSIS_RECTPVAGSEPT_VAGINA.vcf	MR Egger	12.4565297	13	0.490610078
Gut microbiota	CAG-884 abundance in stool	GCST90032310	qh47jF	finn-b-N14_ENDOMETRIOSIS_RECTPVAGSEPT_VAGINA.vcf	Inverse variance weighted	16.45224469	14	0.286543072
Gut microbiota	CAG-884 sp000433875 abundance in stool	GCST90032309	qh47jF	finn-b-N14_ENDOMETRIOSIS_RECTPVAGSEPT_VAGINA.vcf	MR Egger	19.74063947	17	0.287709621
Gut microbiota	CAG-884 sp000433875 abundance in stool	GCST90032309	qh47jF	finn-b-N14_ENDOMETRIOSIS_RECTPVAGSEPT_VAGINA.vcf	Inverse variance weighted	22.91595186	18	0.193840601
Gut microbiota	CAG-977 abundance in stool	GCST90032311	qh47jF	finn-b-N14_ENDOMETRIOSIS_RECTPVAGSEPT_VAGINA.vcf	MR Egger	14.52367602	21	0.846072366
Gut microbiota	CAG-977 abundance in stool	GCST90032311	qh47jF	finn-b-N14_ENDOMETRIOSIS_RECTPVAGSEPT_VAGINA.vcf	Inverse variance weighted	14.60160928	22	0.878760382
Gut microbiota	Caloranaerobacter abundance in stool	GCST90032313	qh47jF	finn-b-N14_ENDOMETRIOSIS_RECTPVAGSEPT_VAGINA.vcf	MR Egger	6.547910433	13	0.923924337
Gut microbiota	Caloranaerobacter abundance in stool	GCST90032313	qh47jF	finn-b-N14_ENDOMETRIOSIS_RECTPVAGSEPT_VAGINA.vcf	Inverse variance weighted	6.592098687	14	0.949295297
Gut microbiota	Caloranaerobacteraceae abundance in stool	GCST90032312	qh47jF	finn-b-N14_ENDOMETRIOSIS_RECTPVAGSEPT_VAGINA.vcf	MR Egger	5.811419357	12	0.925288098
Gut microbiota	Caloranaerobacteraceae abundance in stool	GCST90032312	qh47jF	finn-b-N14_ENDOMETRIOSIS_RECTPVAGSEPT_VAGINA.vcf	Inverse variance weighted	5.9575041	13	0.947685887
metabolites	Campesterol levels	B0LkCK	qh47jF	finn-b-N14_ENDOMETRIOSIS_RECTPVAGSEPT_VAGINA.vcf	MR Egger	30.57266219	18	0.032237349
metabolites	Campesterol levels	B0LkCK	qh47jF	finn-b-N14_ENDOMETRIOSIS_RECTPVAGSEPT_VAGINA.vcf	Inverse variance weighted	31.45575565	19	0.035956519
Gut microbiota	Campylobacter D abundance in stool	GCST90032314	qh47jF	finn-b-N14_ENDOMETRIOSIS_RECTPVAGSEPT_VAGINA.vcf	MR Egger	20.90407314	17	0.230610568
Gut microbiota	Campylobacter D abundance in stool	GCST90032314	qh47jF	finn-b-N14_ENDOMETRIOSIS_RECTPVAGSEPT_VAGINA.vcf	Inverse variance weighted	21.35881265	18	0.261698456
metabolites	Caprate (10:0) levels	SROdyA	qh47jF	finn-b-N14_ENDOMETRIOSIS_RECTPVAGSEPT_VAGINA.vcf	MR Egger	14.06599613	10	0.17000255
metabolites	Caprate (10:0) levels	SROdyA	qh47jF	finn-b-N14_ENDOMETRIOSIS_RECTPVAGSEPT_VAGINA.vcf	Inverse variance weighted	15.40041863	11	0.16488949
metabolites	Caproate (6:0) levels	0VW45L	qh47jF	finn-b-N14_ENDOMETRIOSIS_RECTPVAGSEPT_VAGINA.vcf	MR Egger	5.431645367	22	0.999873783
metabolites	Caproate (6:0) levels	0VW45L	qh47jF	finn-b-N14_ENDOMETRIOSIS_RECTPVAGSEPT_VAGINA.vcf	Inverse variance weighted	8.240606911	23	0.997943992
metabolites	Caprylate (8:0) levels	Ojmabj	qh47jF	finn-b-N14_ENDOMETRIOSIS_RECTPVAGSEPT_VAGINA.vcf	MR Egger	23.60590069	20	0.260031078
metabolites	Caprylate (8:0) levels	Ojmabj	qh47jF	finn-b-N14_ENDOMETRIOSIS_RECTPVAGSEPT_VAGINA.vcf	Inverse variance weighted	23.9692645	21	0.294550144
metabolites	Carboxyethyl-gaba levels	fWzGLs	qh47jF	finn-b-N14_ENDOMETRIOSIS_RECTPVAGSEPT_VAGINA.vcf	MR Egger	28.79791868	18	0.050905415
metabolites	Carboxyethyl-gaba levels	fWzGLs	qh47jF	finn-b-N14_ENDOMETRIOSIS_RECTPVAGSEPT_VAGINA.vcf	Inverse variance weighted	28.79877582	19	0.06921687
metabolites	Carnitine C14 levels	dVYvdX	qh47jF	finn-b-N14_ENDOMETRIOSIS_RECTPVAGSEPT_VAGINA.vcf	MR Egger	33.50382718	18	0.014493849
metabolites	Carnitine C14 levels	dVYvdX	qh47jF	finn-b-N14_ENDOMETRIOSIS_RECTPVAGSEPT_VAGINA.vcf	Inverse variance weighted	34.78788876	19	0.014811071
metabolites	Carnitine C14:1 levels	OnHP2p	qh47jF	finn-b-N14_ENDOMETRIOSIS_RECTPVAGSEPT_VAGINA.vcf	MR Egger	31.12819739	32	0.510505561
metabolites	Carnitine C14:1 levels	OnHP2p	qh47jF	finn-b-N14_ENDOMETRIOSIS_RECTPVAGSEPT_VAGINA.vcf	Inverse variance weighted	31.43043899	33	0.545319834
metabolites	Carnitine C18:2 levels	kQagFZ	qh47jF	finn-b-N14_ENDOMETRIOSIS_RECTPVAGSEPT_VAGINA.vcf	MR Egger	26.16595244	26	0.454012146
metabolites	Carnitine C18:2 levels	kQagFZ	qh47jF	finn-b-N14_ENDOMETRIOSIS_RECTPVAGSEPT_VAGINA.vcf	Inverse variance weighted	26.18220493	27	0.508506645
metabolites	Carnitine C4 levels	WZo1zW	qh47jF	finn-b-N14_ENDOMETRIOSIS_RECTPVAGSEPT_VAGINA.vcf	MR Egger	42.07427129	34	0.161002499
metabolites	Carnitine C4 levels	WZo1zW	qh47jF	finn-b-N14_ENDOMETRIOSIS_RECTPVAGSEPT_VAGINA.vcf	Inverse variance weighted	42.64928126	35	0.175286541
metabolites	Carnitine C5:1 levels	lvT9fK	qh47jF	finn-b-N14_ENDOMETRIOSIS_RECTPVAGSEPT_VAGINA.vcf	MR Egger	18.9856874	23	0.702055046
metabolites	Carnitine C5:1 levels	lvT9fK	qh47jF	finn-b-N14_ENDOMETRIOSIS_RECTPVAGSEPT_VAGINA.vcf	Inverse variance weighted	19.12893613	24	0.745078837
metabolites	Carnitine levels	wliCJR	qh47jF	finn-b-N14_ENDOMETRIOSIS_RECTPVAGSEPT_VAGINA.vcf	MR Egger	17.42672814	22	0.739385152
metabolites	Carnitine levels	wliCJR	qh47jF	finn-b-N14_ENDOMETRIOSIS_RECTPVAGSEPT_VAGINA.vcf	Inverse variance weighted	17.90681902	23	0.762523895
metabolites	Carnitine to acetylcarnitine (C2) ratio	QEaf1H	qh47jF	finn-b-N14_ENDOMETRIOSIS_RECTPVAGSEPT_VAGINA.vcf	MR Egger	13.37632678	17	0.710651569
metabolites	Carnitine to acetylcarnitine (C2) ratio	QEaf1H	qh47jF	finn-b-N14_ENDOMETRIOSIS_RECTPVAGSEPT_VAGINA.vcf	Inverse variance weighted	17.12431974	18	0.514573783
metabolites	Carnitine to ergothioneine ratio	ObiJni	qh47jF	finn-b-N14_ENDOMETRIOSIS_RECTPVAGSEPT_VAGINA.vcf	MR Egger	12.9751923	18	0.793044685
metabolites	Carnitine to ergothioneine ratio	ObiJni	qh47jF	finn-b-N14_ENDOMETRIOSIS_RECTPVAGSEPT_VAGINA.vcf	Inverse variance weighted	18.85237025	19	0.466342938
metabolites	Carnitine to palmitoylcarnitine (C16) ratio	0JWyKn	qh47jF	finn-b-N14_ENDOMETRIOSIS_RECTPVAGSEPT_VAGINA.vcf	MR Egger	18.27170238	27	0.894996054
metabolites	Carnitine to palmitoylcarnitine (C16) ratio	0JWyKn	qh47jF	finn-b-N14_ENDOMETRIOSIS_RECTPVAGSEPT_VAGINA.vcf	Inverse variance weighted	19.41378401	28	0.884883981
metabolites	Carnitine to propionylcarnitine (C3) ratio	BO7c3v	qh47jF	finn-b-N14_ENDOMETRIOSIS_RECTPVAGSEPT_VAGINA.vcf	MR Egger	31.03454772	21	0.073084903
metabolites	Carnitine to propionylcarnitine (C3) ratio	BO7c3v	qh47jF	finn-b-N14_ENDOMETRIOSIS_RECTPVAGSEPT_VAGINA.vcf	Inverse variance weighted	31.03716452	22	0.095357554
metabolites	Carotene diol (1) levels	xt1nTx	qh47jF	finn-b-N14_ENDOMETRIOSIS_RECTPVAGSEPT_VAGINA.vcf	MR Egger	39.38772116	31	0.143437798
metabolites	Carotene diol (1) levels	xt1nTx	qh47jF	finn-b-N14_ENDOMETRIOSIS_RECTPVAGSEPT_VAGINA.vcf	Inverse variance weighted	40.04274733	32	0.155412157
metabolites	Carotene diol (2) levels	gVVI71	qh47jF	finn-b-N14_ENDOMETRIOSIS_RECTPVAGSEPT_VAGINA.vcf	MR Egger	11.01290805	21	0.962534852
metabolites	Carotene diol (2) levels	gVVI71	qh47jF	finn-b-N14_ENDOMETRIOSIS_RECTPVAGSEPT_VAGINA.vcf	Inverse variance weighted	15.38296053	22	0.845285808
metabolites	Carotene diol (3) levels	DNHjVL	qh47jF	finn-b-N14_ENDOMETRIOSIS_RECTPVAGSEPT_VAGINA.vcf	MR Egger	15.70247573	25	0.923401267
metabolites	Carotene diol (3) levels	DNHjVL	qh47jF	finn-b-N14_ENDOMETRIOSIS_RECTPVAGSEPT_VAGINA.vcf	Inverse variance weighted	15.70457269	26	0.943050985
metabolites	Carotenoid levels (cryptoxanthin)	w07gK9	qh47jF	finn-b-N14_ENDOMETRIOSIS_RECTPVAGSEPT_VAGINA.vcf	MR Egger	28.82284727	25	0.271389272
metabolites	Carotenoid levels (cryptoxanthin)	w07gK9	qh47jF	finn-b-N14_ENDOMETRIOSIS_RECTPVAGSEPT_VAGINA.vcf	Inverse variance weighted	30.37285438	26	0.252452862
metabolites	Catechol glucuronide levels	33ujVh	qh47jF	finn-b-N14_ENDOMETRIOSIS_RECTPVAGSEPT_VAGINA.vcf	MR Egger	9.242758484	14	0.81519207
metabolites	Catechol glucuronide levels	33ujVh	qh47jF	finn-b-N14_ENDOMETRIOSIS_RECTPVAGSEPT_VAGINA.vcf	Inverse variance weighted	9.766197161	15	0.834183289
metabolites	Catechol sulfate levels	PsCBjB	qh47jF	finn-b-N14_ENDOMETRIOSIS_RECTPVAGSEPT_VAGINA.vcf	MR Egger	27.32918511	25	0.339642404
metabolites	Catechol sulfate levels	PsCBjB	qh47jF	finn-b-N14_ENDOMETRIOSIS_RECTPVAGSEPT_VAGINA.vcf	Inverse variance weighted	27.35548308	26	0.390880836
immune cell	CCR2 on CD14- CD16-	lsTyKq	qh47jF	finn-b-N14_ENDOMETRIOSIS_RECTPVAGSEPT_VAGINA.vcf	MR Egger	8.440768003	13	0.813747622
immune cell	CCR2 on CD14- CD16-	lsTyKq	qh47jF	finn-b-N14_ENDOMETRIOSIS_RECTPVAGSEPT_VAGINA.vcf	Inverse variance weighted	8.832806881	14	0.84160948
immune cell	CCR2 on CD14- CD16+ monocyte	Pawe23	qh47jF	finn-b-N14_ENDOMETRIOSIS_RECTPVAGSEPT_VAGINA.vcf	MR Egger	17.72704085	25	0.853756127
immune cell	CCR2 on CD14- CD16+ monocyte	Pawe23	qh47jF	finn-b-N14_ENDOMETRIOSIS_RECTPVAGSEPT_VAGINA.vcf	Inverse variance weighted	17.73476807	26	0.885208976
immune cell	CCR2 on CD14+ CD16- monocyte	gUELj3	qh47jF	finn-b-N14_ENDOMETRIOSIS_RECTPVAGSEPT_VAGINA.vcf	MR Egger	34.61318459	24	0.074346169
immune cell	CCR2 on CD14+ CD16- monocyte	gUELj3	qh47jF	finn-b-N14_ENDOMETRIOSIS_RECTPVAGSEPT_VAGINA.vcf	Inverse variance weighted	34.64441058	25	0.094835993
immune cell	CCR2 on CD14+ CD16+ monocyte	7BiYHA	qh47jF	finn-b-N14_ENDOMETRIOSIS_RECTPVAGSEPT_VAGINA.vcf	MR Egger	34.93039359	34	0.423640573
immune cell	CCR2 on CD14+ CD16+ monocyte	7BiYHA	qh47jF	finn-b-N14_ENDOMETRIOSIS_RECTPVAGSEPT_VAGINA.vcf	Inverse variance weighted	34.93069322	35	0.471494986
immune cell	CCR2 on CD62L+ myeloid DC	ARxD2M	qh47jF	finn-b-N14_ENDOMETRIOSIS_RECTPVAGSEPT_VAGINA.vcf	MR Egger	5.38063136	13	0.965830913
immune cell	CCR2 on CD62L+ myeloid DC	ARxD2M	qh47jF	finn-b-N14_ENDOMETRIOSIS_RECTPVAGSEPT_VAGINA.vcf	Inverse variance weighted	5.413392626	14	0.9791874
immune cell	CCR2 on CD62L+ plasmacytoid DC	TSuLpx	qh47jF	finn-b-N14_ENDOMETRIOSIS_RECTPVAGSEPT_VAGINA.vcf	MR Egger	21.1152161	15	0.133188343
immune cell	CCR2 on CD62L+ plasmacytoid DC	TSuLpx	qh47jF	finn-b-N14_ENDOMETRIOSIS_RECTPVAGSEPT_VAGINA.vcf	Inverse variance weighted	21.45959932	16	0.161512915
immune cell	CCR2 on granulocyte	hkaVIp	qh47jF	finn-b-N14_ENDOMETRIOSIS_RECTPVAGSEPT_VAGINA.vcf	MR Egger	7.807399899	14	0.899116653
immune cell	CCR2 on granulocyte	hkaVIp	qh47jF	finn-b-N14_ENDOMETRIOSIS_RECTPVAGSEPT_VAGINA.vcf	Inverse variance weighted	7.965622155	15	0.925153549
immune cell	CCR2 on monocyte	JUEnn5	qh47jF	finn-b-N14_ENDOMETRIOSIS_RECTPVAGSEPT_VAGINA.vcf	MR Egger	29.20019316	44	0.957903608
immune cell	CCR2 on monocyte	JUEnn5	qh47jF	finn-b-N14_ENDOMETRIOSIS_RECTPVAGSEPT_VAGINA.vcf	Inverse variance weighted	32.21674364	45	0.923553611
immune cell	CCR2 on myeloid DC	aI9KiN	qh47jF	finn-b-N14_ENDOMETRIOSIS_RECTPVAGSEPT_VAGINA.vcf	MR Egger	8.052948989	12	0.780979025
immune cell	CCR2 on myeloid DC	aI9KiN	qh47jF	finn-b-N14_ENDOMETRIOSIS_RECTPVAGSEPT_VAGINA.vcf	Inverse variance weighted	9.003864717	13	0.772651591
immune cell	CCR2 on plasmacytoid DC	qFieb4	qh47jF	finn-b-N14_ENDOMETRIOSIS_RECTPVAGSEPT_VAGINA.vcf	MR Egger	22.63169022	15	0.092278999
immune cell	CCR2 on plasmacytoid DC	qFieb4	qh47jF	finn-b-N14_ENDOMETRIOSIS_RECTPVAGSEPT_VAGINA.vcf	Inverse variance weighted	22.64148313	16	0.123659765
immune cell	CCR7 on naive CD4+	l3ag3O	qh47jF	finn-b-N14_ENDOMETRIOSIS_RECTPVAGSEPT_VAGINA.vcf	MR Egger	33.8999976	20	0.026809174
immune cell	CCR7 on naive CD4+	l3ag3O	qh47jF	finn-b-N14_ENDOMETRIOSIS_RECTPVAGSEPT_VAGINA.vcf	Inverse variance weighted	37.08878228	21	0.016443288
immune cell	CCR7 on naive CD8br	D3ZsdK	qh47jF	finn-b-N14_ENDOMETRIOSIS_RECTPVAGSEPT_VAGINA.vcf	MR Egger	32.01572654	21	0.058335928
immune cell	CCR7 on naive CD8br	D3ZsdK	qh47jF	finn-b-N14_ENDOMETRIOSIS_RECTPVAGSEPT_VAGINA.vcf	Inverse variance weighted	32.13475758	22	0.075127403
immune cell	CD11b on basophil	2Q4fdQ	qh47jF	finn-b-N14_ENDOMETRIOSIS_RECTPVAGSEPT_VAGINA.vcf	MR Egger	21.74245824	17	0.194827409
immune cell	CD11b on basophil	2Q4fdQ	qh47jF	finn-b-N14_ENDOMETRIOSIS_RECTPVAGSEPT_VAGINA.vcf	Inverse variance weighted	23.02407898	18	0.189666522
immune cell	CD11b on CD14+ monocyte	T7Q55l	qh47jF	finn-b-N14_ENDOMETRIOSIS_RECTPVAGSEPT_VAGINA.vcf	MR Egger	17.54994999	18	0.48564919
immune cell	CD11b on CD14+ monocyte	T7Q55l	qh47jF	finn-b-N14_ENDOMETRIOSIS_RECTPVAGSEPT_VAGINA.vcf	Inverse variance weighted	18.70671839	19	0.475790209
immune cell	CD11b on CD33br HLA DR+ CD14dim	b4sZvQ	qh47jF	finn-b-N14_ENDOMETRIOSIS_RECTPVAGSEPT_VAGINA.vcf	MR Egger	39.48922991	18	0.002448357
immune cell	CD11b on CD33br HLA DR+ CD14dim	b4sZvQ	qh47jF	finn-b-N14_ENDOMETRIOSIS_RECTPVAGSEPT_VAGINA.vcf	Inverse variance weighted	40.74594373	19	0.002608589
immune cell	CD11b on CD33dim HLA DR-	wS4OGP	qh47jF	finn-b-N14_ENDOMETRIOSIS_RECTPVAGSEPT_VAGINA.vcf	MR Egger	26.56466227	20	0.147962089
immune cell	CD11b on CD33dim HLA DR-	wS4OGP	qh47jF	finn-b-N14_ENDOMETRIOSIS_RECTPVAGSEPT_VAGINA.vcf	Inverse variance weighted	28.22268518	21	0.133947974
immune cell	CD11b on CD66b++ myeloid cell	Zx3iWC	qh47jF	finn-b-N14_ENDOMETRIOSIS_RECTPVAGSEPT_VAGINA.vcf	MR Egger	18.01404824	15	0.261927722
immune cell	CD11b on CD66b++ myeloid cell	Zx3iWC	qh47jF	finn-b-N14_ENDOMETRIOSIS_RECTPVAGSEPT_VAGINA.vcf	Inverse variance weighted	24.00687561	16	0.089354433
immune cell	CD11b on Gr MDSC	yzyMSf	qh47jF	finn-b-N14_ENDOMETRIOSIS_RECTPVAGSEPT_VAGINA.vcf	MR Egger	0.05420891	1	0.815894916
immune cell	CD11b on Gr MDSC	yzyMSf	qh47jF	finn-b-N14_ENDOMETRIOSIS_RECTPVAGSEPT_VAGINA.vcf	Inverse variance weighted	0.88447215	2	0.642597916
immune cell	CD11b on Mo MDSC	8lxGPW	qh47jF	finn-b-N14_ENDOMETRIOSIS_RECTPVAGSEPT_VAGINA.vcf	MR Egger	15.71855038	14	0.330862569
immune cell	CD11b on Mo MDSC	8lxGPW	qh47jF	finn-b-N14_ENDOMETRIOSIS_RECTPVAGSEPT_VAGINA.vcf	Inverse variance weighted	15.83808185	15	0.392893766
immune cell	CD11c on CD62L+ myeloid DC	9DqBzB	qh47jF	finn-b-N14_ENDOMETRIOSIS_RECTPVAGSEPT_VAGINA.vcf	MR Egger	13.01656692	24	0.965846641
immune cell	CD11c on CD62L+ myeloid DC	9DqBzB	qh47jF	finn-b-N14_ENDOMETRIOSIS_RECTPVAGSEPT_VAGINA.vcf	Inverse variance weighted	13.06786965	25	0.975658611
immune cell	CD11c on granulocyte	Jss5uf	qh47jF	finn-b-N14_ENDOMETRIOSIS_RECTPVAGSEPT_VAGINA.vcf	MR Egger	14.81372886	19	0.734360535
immune cell	CD11c on granulocyte	Jss5uf	qh47jF	finn-b-N14_ENDOMETRIOSIS_RECTPVAGSEPT_VAGINA.vcf	Inverse variance weighted	15.66239596	20	0.737335366
immune cell	CD11c on monocyte	hKyDK0	qh47jF	finn-b-N14_ENDOMETRIOSIS_RECTPVAGSEPT_VAGINA.vcf	MR Egger	10.09392927	16	0.861677257
immune cell	CD11c on monocyte	hKyDK0	qh47jF	finn-b-N14_ENDOMETRIOSIS_RECTPVAGSEPT_VAGINA.vcf	Inverse variance weighted	10.281135	17	0.891408755
immune cell	CD11c on myeloid DC	YW0h33	qh47jF	finn-b-N14_ENDOMETRIOSIS_RECTPVAGSEPT_VAGINA.vcf	MR Egger	16.99015015	28	0.948783196
immune cell	CD11c on myeloid DC	YW0h33	qh47jF	finn-b-N14_ENDOMETRIOSIS_RECTPVAGSEPT_VAGINA.vcf	Inverse variance weighted	17.31248659	29	0.957102462
immune cell	CD11c+ CD62L- monocyte %monocyte	dcJwbe	qh47jF	finn-b-N14_ENDOMETRIOSIS_RECTPVAGSEPT_VAGINA.vcf	MR Egger	12.06101085	14	0.601403031
immune cell	CD11c+ CD62L- monocyte %monocyte	dcJwbe	qh47jF	finn-b-N14_ENDOMETRIOSIS_RECTPVAGSEPT_VAGINA.vcf	Inverse variance weighted	17.15941319	15	0.309424356
immune cell	CD11c+ CD62L- monocyte AC	Oj56ds	qh47jF	finn-b-N14_ENDOMETRIOSIS_RECTPVAGSEPT_VAGINA.vcf	MR Egger	25.15622482	21	0.240461277
immune cell	CD11c+ CD62L- monocyte AC	Oj56ds	qh47jF	finn-b-N14_ENDOMETRIOSIS_RECTPVAGSEPT_VAGINA.vcf	Inverse variance weighted	25.89960156	22	0.256017598
immune cell	CD11c+ HLA DR++ monocyte %monocyte	UuZ3Go	qh47jF	finn-b-N14_ENDOMETRIOSIS_RECTPVAGSEPT_VAGINA.vcf	MR Egger	22.44311515	13	0.048864986
immune cell	CD11c+ HLA DR++ monocyte %monocyte	UuZ3Go	qh47jF	finn-b-N14_ENDOMETRIOSIS_RECTPVAGSEPT_VAGINA.vcf	Inverse variance weighted	22.5529475	14	0.06794417
immune cell	CD11c+ HLA DR++ monocyte AC	uMr6CH	qh47jF	finn-b-N14_ENDOMETRIOSIS_RECTPVAGSEPT_VAGINA.vcf	MR Egger	13.20510098	15	0.586459535
immune cell	CD11c+ HLA DR++ monocyte AC	uMr6CH	qh47jF	finn-b-N14_ENDOMETRIOSIS_RECTPVAGSEPT_VAGINA.vcf	Inverse variance weighted	15.96739649	16	0.455238624
immune cell	CD11c+ monocyte %monocyte	jhbbb9	qh47jF	finn-b-N14_ENDOMETRIOSIS_RECTPVAGSEPT_VAGINA.vcf	MR Egger	30.41757339	17	0.023486154
immune cell	CD11c+ monocyte %monocyte	jhbbb9	qh47jF	finn-b-N14_ENDOMETRIOSIS_RECTPVAGSEPT_VAGINA.vcf	Inverse variance weighted	31.78054959	18	0.023339245
immune cell	CD11c+ monocyte AC	y8rPCN	qh47jF	finn-b-N14_ENDOMETRIOSIS_RECTPVAGSEPT_VAGINA.vcf	MR Egger	16.56106605	13	0.220154035
immune cell	CD11c+ monocyte AC	y8rPCN	qh47jF	finn-b-N14_ENDOMETRIOSIS_RECTPVAGSEPT_VAGINA.vcf	Inverse variance weighted	16.6966779	14	0.272702542
immune cell	CD123 on CD62L+ plasmacytoid DC	05eant	qh47jF	finn-b-N14_ENDOMETRIOSIS_RECTPVAGSEPT_VAGINA.vcf	MR Egger	17.96956927	16	0.325681939
immune cell	CD123 on CD62L+ plasmacytoid DC	05eant	qh47jF	finn-b-N14_ENDOMETRIOSIS_RECTPVAGSEPT_VAGINA.vcf	Inverse variance weighted	18.51881949	17	0.35683966
immune cell	CD123 on plasmacytoid DC	lVWJJG	qh47jF	finn-b-N14_ENDOMETRIOSIS_RECTPVAGSEPT_VAGINA.vcf	MR Egger	17.97077465	16	0.325611121
immune cell	CD123 on plasmacytoid DC	lVWJJG	qh47jF	finn-b-N14_ENDOMETRIOSIS_RECTPVAGSEPT_VAGINA.vcf	Inverse variance weighted	18.51935623	17	0.356807331
immune cell	CD127- CD8br %CD8br	YhpCI8	qh47jF	finn-b-N14_ENDOMETRIOSIS_RECTPVAGSEPT_VAGINA.vcf	MR Egger	12.38374222	12	0.415373483
immune cell	CD127- CD8br %CD8br	YhpCI8	qh47jF	finn-b-N14_ENDOMETRIOSIS_RECTPVAGSEPT_VAGINA.vcf	Inverse variance weighted	13.1499393	13	0.43629782
immune cell	CD127- CD8br %T cell	Uvmebs	qh47jF	finn-b-N14_ENDOMETRIOSIS_RECTPVAGSEPT_VAGINA.vcf	MR Egger	10.54154986	12	0.568561322
immune cell	CD127- CD8br %T cell	Uvmebs	qh47jF	finn-b-N14_ENDOMETRIOSIS_RECTPVAGSEPT_VAGINA.vcf	Inverse variance weighted	15.2957763	13	0.289253755
immune cell	CD127- CD8br AC	dy7u13	qh47jF	finn-b-N14_ENDOMETRIOSIS_RECTPVAGSEPT_VAGINA.vcf	MR Egger	7.702260853	11	0.739700505
immune cell	CD127- CD8br AC	dy7u13	qh47jF	finn-b-N14_ENDOMETRIOSIS_RECTPVAGSEPT_VAGINA.vcf	Inverse variance weighted	8.710057565	12	0.727475531
immune cell	CD127 on CD28- CD8br	Ayh1ue	qh47jF	finn-b-N14_ENDOMETRIOSIS_RECTPVAGSEPT_VAGINA.vcf	MR Egger	21.98565465	17	0.185271352
immune cell	CD127 on CD28- CD8br	Ayh1ue	qh47jF	finn-b-N14_ENDOMETRIOSIS_RECTPVAGSEPT_VAGINA.vcf	Inverse variance weighted	22.52396879	18	0.20955068
immune cell	CD127 on CD28+ CD4+	TYfv6p	qh47jF	finn-b-N14_ENDOMETRIOSIS_RECTPVAGSEPT_VAGINA.vcf	MR Egger	16.1915462	17	0.51029887
immune cell	CD127 on CD28+ CD4+	TYfv6p	qh47jF	finn-b-N14_ENDOMETRIOSIS_RECTPVAGSEPT_VAGINA.vcf	Inverse variance weighted	20.03544899	18	0.330827459
immune cell	CD127 on CD28+ CD45RA- CD8br	tR8j8w	qh47jF	finn-b-N14_ENDOMETRIOSIS_RECTPVAGSEPT_VAGINA.vcf	MR Egger	27.94135542	15	0.021939022
immune cell	CD127 on CD28+ CD45RA- CD8br	tR8j8w	qh47jF	finn-b-N14_ENDOMETRIOSIS_RECTPVAGSEPT_VAGINA.vcf	Inverse variance weighted	28.2170371	16	0.029782745
immune cell	CD127 on CD28+ CD45RA+ CD8br	1vIOMd	qh47jF	finn-b-N14_ENDOMETRIOSIS_RECTPVAGSEPT_VAGINA.vcf	MR Egger	19.4568118	17	0.302950038
immune cell	CD127 on CD28+ CD45RA+ CD8br	1vIOMd	qh47jF	finn-b-N14_ENDOMETRIOSIS_RECTPVAGSEPT_VAGINA.vcf	Inverse variance weighted	19.48959649	18	0.362274877
immune cell	CD127 on CD28+ DN (CD4-CD8-)	5LKiNS	qh47jF	finn-b-N14_ENDOMETRIOSIS_RECTPVAGSEPT_VAGINA.vcf	MR Egger	10.38559211	19	0.94278411
immune cell	CD127 on CD28+ DN (CD4-CD8-)	5LKiNS	qh47jF	finn-b-N14_ENDOMETRIOSIS_RECTPVAGSEPT_VAGINA.vcf	Inverse variance weighted	10.61267541	20	0.955655403
immune cell	CD127 on CD4+	RxQgfk	qh47jF	finn-b-N14_ENDOMETRIOSIS_RECTPVAGSEPT_VAGINA.vcf	MR Egger	4.183501374	6	0.651859228
immune cell	CD127 on CD4+	RxQgfk	qh47jF	finn-b-N14_ENDOMETRIOSIS_RECTPVAGSEPT_VAGINA.vcf	Inverse variance weighted	4.210963939	7	0.755183167
immune cell	CD127 on CD45RA- CD4 not Treg	PwvlYP	qh47jF	finn-b-N14_ENDOMETRIOSIS_RECTPVAGSEPT_VAGINA.vcf	MR Egger	8.810749581	14	0.842979483
immune cell	CD127 on CD45RA- CD4 not Treg	PwvlYP	qh47jF	finn-b-N14_ENDOMETRIOSIS_RECTPVAGSEPT_VAGINA.vcf	Inverse variance weighted	8.823533036	15	0.88656203
immune cell	CD127 on CD45RA+ CD4+	JoL5mb	qh47jF	finn-b-N14_ENDOMETRIOSIS_RECTPVAGSEPT_VAGINA.vcf	MR Egger	12.52819792	18	0.818804357
immune cell	CD127 on CD45RA+ CD4+	JoL5mb	qh47jF	finn-b-N14_ENDOMETRIOSIS_RECTPVAGSEPT_VAGINA.vcf	Inverse variance weighted	12.5834265	19	0.859197495
immune cell	CD127 on CD8br	Lwmb3U	qh47jF	finn-b-N14_ENDOMETRIOSIS_RECTPVAGSEPT_VAGINA.vcf	MR Egger	19.43752382	22	0.618178467
immune cell	CD127 on CD8br	Lwmb3U	qh47jF	finn-b-N14_ENDOMETRIOSIS_RECTPVAGSEPT_VAGINA.vcf	Inverse variance weighted	19.44217263	23	0.675283401
immune cell	CD127 on granulocyte	dwtjgR	qh47jF	finn-b-N14_ENDOMETRIOSIS_RECTPVAGSEPT_VAGINA.vcf	MR Egger	45.84382204	29	0.024317405
immune cell	CD127 on granulocyte	dwtjgR	qh47jF	finn-b-N14_ENDOMETRIOSIS_RECTPVAGSEPT_VAGINA.vcf	Inverse variance weighted	48.980559	30	0.015789592
immune cell	CD127 on T cell	WsCyKx	qh47jF	finn-b-N14_ENDOMETRIOSIS_RECTPVAGSEPT_VAGINA.vcf	MR Egger	6.736938068	16	0.978004477
immune cell	CD127 on T cell	WsCyKx	qh47jF	finn-b-N14_ENDOMETRIOSIS_RECTPVAGSEPT_VAGINA.vcf	Inverse variance weighted	6.851869727	17	0.985387165
immune cell	CD14- CD16- AC	49e6O1	qh47jF	finn-b-N14_ENDOMETRIOSIS_RECTPVAGSEPT_VAGINA.vcf	MR Egger	23.82559766	22	0.356437288
immune cell	CD14- CD16- AC	49e6O1	qh47jF	finn-b-N14_ENDOMETRIOSIS_RECTPVAGSEPT_VAGINA.vcf	Inverse variance weighted	24.01354925	23	0.403058474
immune cell	CD14- CD16+ monocyte %monocyte	RR8mnc	qh47jF	finn-b-N14_ENDOMETRIOSIS_RECTPVAGSEPT_VAGINA.vcf	MR Egger	20.3883639	20	0.433883364
immune cell	CD14- CD16+ monocyte %monocyte	RR8mnc	qh47jF	finn-b-N14_ENDOMETRIOSIS_RECTPVAGSEPT_VAGINA.vcf	Inverse variance weighted	20.56414371	21	0.485822206
immune cell	CD14- CD16+ monocyte AC	jnfo2b	qh47jF	finn-b-N14_ENDOMETRIOSIS_RECTPVAGSEPT_VAGINA.vcf	MR Egger	13.21015167	15	0.586069723
immune cell	CD14- CD16+ monocyte AC	jnfo2b	qh47jF	finn-b-N14_ENDOMETRIOSIS_RECTPVAGSEPT_VAGINA.vcf	Inverse variance weighted	13.37852664	16	0.644905824
immune cell	CD14 on CD33dim HLA DR+ CD11b+	ptv8hl	qh47jF	finn-b-N14_ENDOMETRIOSIS_RECTPVAGSEPT_VAGINA.vcf	MR Egger	9.586065385	16	0.887333001
immune cell	CD14 on CD33dim HLA DR+ CD11b+	ptv8hl	qh47jF	finn-b-N14_ENDOMETRIOSIS_RECTPVAGSEPT_VAGINA.vcf	Inverse variance weighted	10.60766163	17	0.876217903
immune cell	CD14 on CD14+ CD16- monocyte	tM69il	qh47jF	finn-b-N14_ENDOMETRIOSIS_RECTPVAGSEPT_VAGINA.vcf	MR Egger	14.08096866	14	0.443696389
immune cell	CD14 on CD14+ CD16- monocyte	tM69il	qh47jF	finn-b-N14_ENDOMETRIOSIS_RECTPVAGSEPT_VAGINA.vcf	Inverse variance weighted	14.16152406	15	0.513315744
immune cell	CD14 on CD14+ CD16+ monocyte	3VAJtV	qh47jF	finn-b-N14_ENDOMETRIOSIS_RECTPVAGSEPT_VAGINA.vcf	MR Egger	14.03466081	14	0.447131987
immune cell	CD14 on CD14+ CD16+ monocyte	3VAJtV	qh47jF	finn-b-N14_ENDOMETRIOSIS_RECTPVAGSEPT_VAGINA.vcf	Inverse variance weighted	15.76787393	15	0.397644457
immune cell	CD14 on CD33br HLA DR+ CD14dim	wjFHpG	qh47jF	finn-b-N14_ENDOMETRIOSIS_RECTPVAGSEPT_VAGINA.vcf	MR Egger	14.75880699	15	0.468926346
immune cell	CD14 on CD33br HLA DR+ CD14dim	wjFHpG	qh47jF	finn-b-N14_ENDOMETRIOSIS_RECTPVAGSEPT_VAGINA.vcf	Inverse variance weighted	14.82310341	16	0.537630922
immune cell	CD14 on Mo MDSC	4ENa3V	qh47jF	finn-b-N14_ENDOMETRIOSIS_RECTPVAGSEPT_VAGINA.vcf	MR Egger	22.11536927	20	0.334283358
immune cell	CD14 on Mo MDSC	4ENa3V	qh47jF	finn-b-N14_ENDOMETRIOSIS_RECTPVAGSEPT_VAGINA.vcf	Inverse variance weighted	22.39002331	21	0.37734116
immune cell	CD14+ CD16- monocyte %monocyte	mQYhIF	qh47jF	finn-b-N14_ENDOMETRIOSIS_RECTPVAGSEPT_VAGINA.vcf	MR Egger	12.61606392	22	0.943319224
immune cell	CD14+ CD16- monocyte %monocyte	mQYhIF	qh47jF	finn-b-N14_ENDOMETRIOSIS_RECTPVAGSEPT_VAGINA.vcf	Inverse variance weighted	13.27175669	23	0.945848902
immune cell	CD14+ CD16- monocyte AC	cG1EO4	qh47jF	finn-b-N14_ENDOMETRIOSIS_RECTPVAGSEPT_VAGINA.vcf	MR Egger	20.19767008	24	0.685481288
immune cell	CD14+ CD16- monocyte AC	cG1EO4	qh47jF	finn-b-N14_ENDOMETRIOSIS_RECTPVAGSEPT_VAGINA.vcf	Inverse variance weighted	22.92363033	25	0.582022976
immune cell	CD14+ CD16+ monocyte %monocyte	wBDRTt	qh47jF	finn-b-N14_ENDOMETRIOSIS_RECTPVAGSEPT_VAGINA.vcf	MR Egger	20.99772061	21	0.459083422
immune cell	CD14+ CD16+ monocyte %monocyte	wBDRTt	qh47jF	finn-b-N14_ENDOMETRIOSIS_RECTPVAGSEPT_VAGINA.vcf	Inverse variance weighted	23.57786926	22	0.369738919
immune cell	CD14+ CD16+ monocyte AC	1wzdjg	qh47jF	finn-b-N14_ENDOMETRIOSIS_RECTPVAGSEPT_VAGINA.vcf	MR Egger	8.601302879	17	0.951945927
immune cell	CD14+ CD16+ monocyte AC	1wzdjg	qh47jF	finn-b-N14_ENDOMETRIOSIS_RECTPVAGSEPT_VAGINA.vcf	Inverse variance weighted	11.03917712	18	0.892686774
immune cell	CD16-CD56 on HLA DR+ NK	hqRUeN	qh47jF	finn-b-N14_ENDOMETRIOSIS_RECTPVAGSEPT_VAGINA.vcf	MR Egger	31.27806651	22	0.090564392
immune cell	CD16-CD56 on HLA DR+ NK	hqRUeN	qh47jF	finn-b-N14_ENDOMETRIOSIS_RECTPVAGSEPT_VAGINA.vcf	Inverse variance weighted	31.75034367	23	0.105447837
immune cell	CD16-CD56 on NK	nru5Yp	qh47jF	finn-b-N14_ENDOMETRIOSIS_RECTPVAGSEPT_VAGINA.vcf	MR Egger	44.40063445	25	0.00977813
immune cell	CD16-CD56 on NK	nru5Yp	qh47jF	finn-b-N14_ENDOMETRIOSIS_RECTPVAGSEPT_VAGINA.vcf	Inverse variance weighted	53.28607436	26	0.001247633
immune cell	CD16-CD56 on NKT	X3JQOV	qh47jF	finn-b-N14_ENDOMETRIOSIS_RECTPVAGSEPT_VAGINA.vcf	MR Egger	28.27188168	24	0.248739478
immune cell	CD16-CD56 on NKT	X3JQOV	qh47jF	finn-b-N14_ENDOMETRIOSIS_RECTPVAGSEPT_VAGINA.vcf	Inverse variance weighted	30.92548869	25	0.19149793
immune cell	CD16 on CD14- CD16+ monocyte	n21lip	qh47jF	finn-b-N14_ENDOMETRIOSIS_RECTPVAGSEPT_VAGINA.vcf	MR Egger	23.44843801	18	0.173940682
immune cell	CD16 on CD14- CD16+ monocyte	n21lip	qh47jF	finn-b-N14_ENDOMETRIOSIS_RECTPVAGSEPT_VAGINA.vcf	Inverse variance weighted	23.80781732	19	0.203627823
immune cell	CD16 on CD14+ CD16+ monocyte	g5Gyr3	qh47jF	finn-b-N14_ENDOMETRIOSIS_RECTPVAGSEPT_VAGINA.vcf	MR Egger	16.97307654	21	0.712736973
immune cell	CD16 on CD14+ CD16+ monocyte	g5Gyr3	qh47jF	finn-b-N14_ENDOMETRIOSIS_RECTPVAGSEPT_VAGINA.vcf	Inverse variance weighted	17.03886188	22	0.761213367
immune cell	CD16+ monocyte %monocyte	5K9hSh	qh47jF	finn-b-N14_ENDOMETRIOSIS_RECTPVAGSEPT_VAGINA.vcf	MR Egger	16.67421164	20	0.674015792
immune cell	CD16+ monocyte %monocyte	5K9hSh	qh47jF	finn-b-N14_ENDOMETRIOSIS_RECTPVAGSEPT_VAGINA.vcf	Inverse variance weighted	16.75464575	21	0.725867667
immune cell	CD19 on B cell	NONH5P	qh47jF	finn-b-N14_ENDOMETRIOSIS_RECTPVAGSEPT_VAGINA.vcf	MR Egger	30.21292977	20	0.066476121
immune cell	CD19 on B cell	NONH5P	qh47jF	finn-b-N14_ENDOMETRIOSIS_RECTPVAGSEPT_VAGINA.vcf	Inverse variance weighted	32.69886125	21	0.049664781
immune cell	CD19 on CD20-	vrP3gS	qh47jF	finn-b-N14_ENDOMETRIOSIS_RECTPVAGSEPT_VAGINA.vcf	MR Egger	13.0842562	20	0.873739778
immune cell	CD19 on CD20-	vrP3gS	qh47jF	finn-b-N14_ENDOMETRIOSIS_RECTPVAGSEPT_VAGINA.vcf	Inverse variance weighted	13.3074519	21	0.897473711
immune cell	CD19 on CD20- CD38-	PeDYUH	qh47jF	finn-b-N14_ENDOMETRIOSIS_RECTPVAGSEPT_VAGINA.vcf	MR Egger	24.79155975	17	0.09947334
immune cell	CD19 on CD20- CD38-	PeDYUH	qh47jF	finn-b-N14_ENDOMETRIOSIS_RECTPVAGSEPT_VAGINA.vcf	Inverse variance weighted	24.99643595	18	0.125014401
immune cell	CD19 on CD24+ CD27+	HliAhc	qh47jF	finn-b-N14_ENDOMETRIOSIS_RECTPVAGSEPT_VAGINA.vcf	MR Egger	26.83979363	27	0.47246383
immune cell	CD19 on CD24+ CD27+	HliAhc	qh47jF	finn-b-N14_ENDOMETRIOSIS_RECTPVAGSEPT_VAGINA.vcf	Inverse variance weighted	27.16217066	28	0.509429659
immune cell	CD19 on IgD- CD24-	CsAzCk	qh47jF	finn-b-N14_ENDOMETRIOSIS_RECTPVAGSEPT_VAGINA.vcf	MR Egger	25.38163036	20	0.187218941
immune cell	CD19 on IgD- CD24-	CsAzCk	qh47jF	finn-b-N14_ENDOMETRIOSIS_RECTPVAGSEPT_VAGINA.vcf	Inverse variance weighted	26.20590122	21	0.198706596
immune cell	CD19 on IgD- CD27-	euBzPs	qh47jF	finn-b-N14_ENDOMETRIOSIS_RECTPVAGSEPT_VAGINA.vcf	MR Egger	20.73806009	23	0.597080238
immune cell	CD19 on IgD- CD27-	euBzPs	qh47jF	finn-b-N14_ENDOMETRIOSIS_RECTPVAGSEPT_VAGINA.vcf	Inverse variance weighted	20.90544432	24	0.644296918
immune cell	CD19 on IgD- CD38-	ByIl74	qh47jF	finn-b-N14_ENDOMETRIOSIS_RECTPVAGSEPT_VAGINA.vcf	MR Egger	29.92016702	19	0.052823296
immune cell	CD19 on IgD- CD38-	ByIl74	qh47jF	finn-b-N14_ENDOMETRIOSIS_RECTPVAGSEPT_VAGINA.vcf	Inverse variance weighted	30.30407134	20	0.065074163
immune cell	CD19 on IgD- CD38br	mArBK2	qh47jF	finn-b-N14_ENDOMETRIOSIS_RECTPVAGSEPT_VAGINA.vcf	MR Egger	11.94017393	15	0.683551687
immune cell	CD19 on IgD- CD38br	mArBK2	qh47jF	finn-b-N14_ENDOMETRIOSIS_RECTPVAGSEPT_VAGINA.vcf	Inverse variance weighted	12.18460345	16	0.73117721
immune cell	CD19 on IgD- CD38dim	imY6e5	qh47jF	finn-b-N14_ENDOMETRIOSIS_RECTPVAGSEPT_VAGINA.vcf	MR Egger	30.03515222	26	0.266157251
immune cell	CD19 on IgD- CD38dim	imY6e5	qh47jF	finn-b-N14_ENDOMETRIOSIS_RECTPVAGSEPT_VAGINA.vcf	Inverse variance weighted	34.08643627	27	0.163549059
immune cell	CD19 on IgD+	KSaVK8	qh47jF	finn-b-N14_ENDOMETRIOSIS_RECTPVAGSEPT_VAGINA.vcf	MR Egger	24.75534038	25	0.476150172
immune cell	CD19 on IgD+	KSaVK8	qh47jF	finn-b-N14_ENDOMETRIOSIS_RECTPVAGSEPT_VAGINA.vcf	Inverse variance weighted	24.88518607	26	0.525481714
immune cell	CD19 on IgD+ CD24-	VNaatF	qh47jF	finn-b-N14_ENDOMETRIOSIS_RECTPVAGSEPT_VAGINA.vcf	MR Egger	21.83181579	23	0.530423605
immune cell	CD19 on IgD+ CD24-	VNaatF	qh47jF	finn-b-N14_ENDOMETRIOSIS_RECTPVAGSEPT_VAGINA.vcf	Inverse variance weighted	22.87639948	24	0.52710418
immune cell	CD19 on IgD+ CD24+	k5BsZq	qh47jF	finn-b-N14_ENDOMETRIOSIS_RECTPVAGSEPT_VAGINA.vcf	MR Egger	24.16899021	31	0.80358845
immune cell	CD19 on IgD+ CD24+	k5BsZq	qh47jF	finn-b-N14_ENDOMETRIOSIS_RECTPVAGSEPT_VAGINA.vcf	Inverse variance weighted	25.81847129	32	0.771580537
immune cell	CD19 on IgD+ CD38-	Z7q4i9	qh47jF	finn-b-N14_ENDOMETRIOSIS_RECTPVAGSEPT_VAGINA.vcf	MR Egger	31.1844891	28	0.308949447
immune cell	CD19 on IgD+ CD38-	Z7q4i9	qh47jF	finn-b-N14_ENDOMETRIOSIS_RECTPVAGSEPT_VAGINA.vcf	Inverse variance weighted	33.17253406	29	0.270834653
immune cell	CD19 on IgD+ CD38- naive	Z650M7	qh47jF	finn-b-N14_ENDOMETRIOSIS_RECTPVAGSEPT_VAGINA.vcf	MR Egger	17.06720005	17	0.449822328
immune cell	CD19 on IgD+ CD38- naive	Z650M7	qh47jF	finn-b-N14_ENDOMETRIOSIS_RECTPVAGSEPT_VAGINA.vcf	Inverse variance weighted	19.29306514	18	0.373989242
immune cell	CD19 on IgD+ CD38- unsw mem	ISv9Yv	qh47jF	finn-b-N14_ENDOMETRIOSIS_RECTPVAGSEPT_VAGINA.vcf	MR Egger	28.08364346	19	0.08183206
immune cell	CD19 on IgD+ CD38- unsw mem	ISv9Yv	qh47jF	finn-b-N14_ENDOMETRIOSIS_RECTPVAGSEPT_VAGINA.vcf	Inverse variance weighted	28.46679559	20	0.098801646
immune cell	CD19 on IgD+ CD38br	pPDMnF	qh47jF	finn-b-N14_ENDOMETRIOSIS_RECTPVAGSEPT_VAGINA.vcf	MR Egger	18.19086319	19	0.50972461
immune cell	CD19 on IgD+ CD38br	pPDMnF	qh47jF	finn-b-N14_ENDOMETRIOSIS_RECTPVAGSEPT_VAGINA.vcf	Inverse variance weighted	18.20009944	20	0.574228559
immune cell	CD19 on IgD+ CD38dim	EwGelB	qh47jF	finn-b-N14_ENDOMETRIOSIS_RECTPVAGSEPT_VAGINA.vcf	MR Egger	24.71296125	22	0.310997259
immune cell	CD19 on IgD+ CD38dim	EwGelB	qh47jF	finn-b-N14_ENDOMETRIOSIS_RECTPVAGSEPT_VAGINA.vcf	Inverse variance weighted	24.7229373	23	0.364727222
immune cell	CD19 on memory B cell	JUvBEU	qh47jF	finn-b-N14_ENDOMETRIOSIS_RECTPVAGSEPT_VAGINA.vcf	MR Egger	22.42687406	22	0.434670206
immune cell	CD19 on memory B cell	JUvBEU	qh47jF	finn-b-N14_ENDOMETRIOSIS_RECTPVAGSEPT_VAGINA.vcf	Inverse variance weighted	23.9071239	23	0.408966275
immune cell	CD19 on naive-mature B cell	faWwhQ	qh47jF	finn-b-N14_ENDOMETRIOSIS_RECTPVAGSEPT_VAGINA.vcf	MR Egger	27.5910548	25	0.32701935
immune cell	CD19 on naive-mature B cell	faWwhQ	qh47jF	finn-b-N14_ENDOMETRIOSIS_RECTPVAGSEPT_VAGINA.vcf	Inverse variance weighted	27.75685035	26	0.370526301
immune cell	CD19 on PB/PC	4Wl9qY	qh47jF	finn-b-N14_ENDOMETRIOSIS_RECTPVAGSEPT_VAGINA.vcf	MR Egger	18.31480578	20	0.566678955
immune cell	CD19 on PB/PC	4Wl9qY	qh47jF	finn-b-N14_ENDOMETRIOSIS_RECTPVAGSEPT_VAGINA.vcf	Inverse variance weighted	19.53137916	21	0.551092652
immune cell	CD19 on sw mem	aO5Nn0	qh47jF	finn-b-N14_ENDOMETRIOSIS_RECTPVAGSEPT_VAGINA.vcf	MR Egger	30.83809328	25	0.194436076
immune cell	CD19 on sw mem	aO5Nn0	qh47jF	finn-b-N14_ENDOMETRIOSIS_RECTPVAGSEPT_VAGINA.vcf	Inverse variance weighted	34.29954073	26	0.127647347
immune cell	CD19 on transitional	joRRI9	qh47jF	finn-b-N14_ENDOMETRIOSIS_RECTPVAGSEPT_VAGINA.vcf	MR Egger	17.27704657	24	0.836607874
immune cell	CD19 on transitional	joRRI9	qh47jF	finn-b-N14_ENDOMETRIOSIS_RECTPVAGSEPT_VAGINA.vcf	Inverse variance weighted	19.1109468	25	0.791770037
immune cell	CD19 on unsw mem	Cz2XFw	qh47jF	finn-b-N14_ENDOMETRIOSIS_RECTPVAGSEPT_VAGINA.vcf	MR Egger	17.52057843	19	0.554644284
immune cell	CD19 on unsw mem	Cz2XFw	qh47jF	finn-b-N14_ENDOMETRIOSIS_RECTPVAGSEPT_VAGINA.vcf	Inverse variance weighted	19.50032776	20	0.489550277
immune cell	CD20- %B cell	FLFxtp	qh47jF	finn-b-N14_ENDOMETRIOSIS_RECTPVAGSEPT_VAGINA.vcf	MR Egger	26.49854817	17	0.065843892
immune cell	CD20- %B cell	FLFxtp	qh47jF	finn-b-N14_ENDOMETRIOSIS_RECTPVAGSEPT_VAGINA.vcf	Inverse variance weighted	26.95726808	18	0.079800473
immune cell	CD20- %lymphocyte	z4wspe	qh47jF	finn-b-N14_ENDOMETRIOSIS_RECTPVAGSEPT_VAGINA.vcf	MR Egger	8.075754197	14	0.885342142
immune cell	CD20- %lymphocyte	z4wspe	qh47jF	finn-b-N14_ENDOMETRIOSIS_RECTPVAGSEPT_VAGINA.vcf	Inverse variance weighted	10.05786359	15	0.81608443
immune cell	CD20- AC	6wrpH1	qh47jF	finn-b-N14_ENDOMETRIOSIS_RECTPVAGSEPT_VAGINA.vcf	MR Egger	9.254180228	19	0.969015187
immune cell	CD20- AC	6wrpH1	qh47jF	finn-b-N14_ENDOMETRIOSIS_RECTPVAGSEPT_VAGINA.vcf	Inverse variance weighted	10.82491974	20	0.950637057
immune cell	CD20- CD38- %B cell	vCbXpB	qh47jF	finn-b-N14_ENDOMETRIOSIS_RECTPVAGSEPT_VAGINA.vcf	MR Egger	22.8136509	21	0.353994119
immune cell	CD20- CD38- %B cell	vCbXpB	qh47jF	finn-b-N14_ENDOMETRIOSIS_RECTPVAGSEPT_VAGINA.vcf	Inverse variance weighted	26.3727944	22	0.236020706
immune cell	CD20- CD38- %lymphocyte	hJrson	qh47jF	finn-b-N14_ENDOMETRIOSIS_RECTPVAGSEPT_VAGINA.vcf	MR Egger	23.5799843	22	0.369624271
immune cell	CD20- CD38- %lymphocyte	hJrson	qh47jF	finn-b-N14_ENDOMETRIOSIS_RECTPVAGSEPT_VAGINA.vcf	Inverse variance weighted	23.99117244	23	0.404297405
immune cell	CD20- CD38- AC	RGdVU1	qh47jF	finn-b-N14_ENDOMETRIOSIS_RECTPVAGSEPT_VAGINA.vcf	MR Egger	10.26079478	13	0.672481835
immune cell	CD20- CD38- AC	RGdVU1	qh47jF	finn-b-N14_ENDOMETRIOSIS_RECTPVAGSEPT_VAGINA.vcf	Inverse variance weighted	10.62894916	14	0.714907514
immune cell	CD20 on B cell	axgL7m	qh47jF	finn-b-N14_ENDOMETRIOSIS_RECTPVAGSEPT_VAGINA.vcf	MR Egger	12.31593785	19	0.871680259
immune cell	CD20 on B cell	axgL7m	qh47jF	finn-b-N14_ENDOMETRIOSIS_RECTPVAGSEPT_VAGINA.vcf	Inverse variance weighted	13.8576469	20	0.83763957
immune cell	CD20 on CD20- CD38-	3At6RZ	qh47jF	finn-b-N14_ENDOMETRIOSIS_RECTPVAGSEPT_VAGINA.vcf	MR Egger	12.19168581	13	0.511991786
immune cell	CD20 on CD20- CD38-	3At6RZ	qh47jF	finn-b-N14_ENDOMETRIOSIS_RECTPVAGSEPT_VAGINA.vcf	Inverse variance weighted	12.70903071	14	0.549551953
immune cell	CD20 on CD24+ CD27+	CZs3cG	qh47jF	finn-b-N14_ENDOMETRIOSIS_RECTPVAGSEPT_VAGINA.vcf	MR Egger	35.59222539	29	0.185748247
immune cell	CD20 on CD24+ CD27+	CZs3cG	qh47jF	finn-b-N14_ENDOMETRIOSIS_RECTPVAGSEPT_VAGINA.vcf	Inverse variance weighted	37.5227906	30	0.16239017
immune cell	CD20 on IgD- CD24-	SD9Evf	qh47jF	finn-b-N14_ENDOMETRIOSIS_RECTPVAGSEPT_VAGINA.vcf	MR Egger	23.4913093	23	0.432406832
immune cell	CD20 on IgD- CD24-	SD9Evf	qh47jF	finn-b-N14_ENDOMETRIOSIS_RECTPVAGSEPT_VAGINA.vcf	Inverse variance weighted	23.70732015	24	0.478431761
immune cell	CD20 on IgD- CD27-	DEaGN2	qh47jF	finn-b-N14_ENDOMETRIOSIS_RECTPVAGSEPT_VAGINA.vcf	MR Egger	14.53345544	15	0.48551495
immune cell	CD20 on IgD- CD27-	DEaGN2	qh47jF	finn-b-N14_ENDOMETRIOSIS_RECTPVAGSEPT_VAGINA.vcf	Inverse variance weighted	18.56044963	16	0.292113939
immune cell	CD20 on IgD- CD38-	tr21lI	qh47jF	finn-b-N14_ENDOMETRIOSIS_RECTPVAGSEPT_VAGINA.vcf	MR Egger	25.63850279	25	0.427085703
immune cell	CD20 on IgD- CD38-	tr21lI	qh47jF	finn-b-N14_ENDOMETRIOSIS_RECTPVAGSEPT_VAGINA.vcf	Inverse variance weighted	38.52124562	26	0.054130324
immune cell	CD20 on IgD- CD38br	aSKDJb	qh47jF	finn-b-N14_ENDOMETRIOSIS_RECTPVAGSEPT_VAGINA.vcf	MR Egger	11.89757881	12	0.453939947
immune cell	CD20 on IgD- CD38br	aSKDJb	qh47jF	finn-b-N14_ENDOMETRIOSIS_RECTPVAGSEPT_VAGINA.vcf	Inverse variance weighted	12.00075961	13	0.527581569
immune cell	CD20 on IgD- CD38dim	80G1qk	qh47jF	finn-b-N14_ENDOMETRIOSIS_RECTPVAGSEPT_VAGINA.vcf	MR Egger	34.55785271	31	0.301653314
immune cell	CD20 on IgD- CD38dim	80G1qk	qh47jF	finn-b-N14_ENDOMETRIOSIS_RECTPVAGSEPT_VAGINA.vcf	Inverse variance weighted	34.55791078	32	0.346601255
immune cell	CD20 on IgD+	QmlbD9	qh47jF	finn-b-N14_ENDOMETRIOSIS_RECTPVAGSEPT_VAGINA.vcf	MR Egger	5.922097229	15	0.98102679
immune cell	CD20 on IgD+	QmlbD9	qh47jF	finn-b-N14_ENDOMETRIOSIS_RECTPVAGSEPT_VAGINA.vcf	Inverse variance weighted	5.950162261	16	0.988624957
immune cell	CD20 on IgD+ CD24-	MBhzcL	qh47jF	finn-b-N14_ENDOMETRIOSIS_RECTPVAGSEPT_VAGINA.vcf	MR Egger	9.859987436	20	0.970640256
immune cell	CD20 on IgD+ CD24-	MBhzcL	qh47jF	finn-b-N14_ENDOMETRIOSIS_RECTPVAGSEPT_VAGINA.vcf	Inverse variance weighted	10.08354421	21	0.977806675
immune cell	CD20 on IgD+ CD24+	hGft4p	qh47jF	finn-b-N14_ENDOMETRIOSIS_RECTPVAGSEPT_VAGINA.vcf	MR Egger	18.8525431	20	0.531428657
immune cell	CD20 on IgD+ CD24+	hGft4p	qh47jF	finn-b-N14_ENDOMETRIOSIS_RECTPVAGSEPT_VAGINA.vcf	Inverse variance weighted	26.76811033	21	0.17866118
immune cell	CD20 on IgD+ CD38-	3Q3tLx	qh47jF	finn-b-N14_ENDOMETRIOSIS_RECTPVAGSEPT_VAGINA.vcf	MR Egger	19.85010234	23	0.650936597
immune cell	CD20 on IgD+ CD38-	3Q3tLx	qh47jF	finn-b-N14_ENDOMETRIOSIS_RECTPVAGSEPT_VAGINA.vcf	Inverse variance weighted	22.61809202	24	0.542426033
immune cell	CD20 on IgD+ CD38- naive	UIPFYL	qh47jF	finn-b-N14_ENDOMETRIOSIS_RECTPVAGSEPT_VAGINA.vcf	MR Egger	7.558062427	14	0.911057344
immune cell	CD20 on IgD+ CD38- naive	UIPFYL	qh47jF	finn-b-N14_ENDOMETRIOSIS_RECTPVAGSEPT_VAGINA.vcf	Inverse variance weighted	7.928668682	15	0.926610581
immune cell	CD20 on IgD+ CD38- unsw mem	PuKDV3	qh47jF	finn-b-N14_ENDOMETRIOSIS_RECTPVAGSEPT_VAGINA.vcf	MR Egger	17.48873457	17	0.421758351
immune cell	CD20 on IgD+ CD38- unsw mem	PuKDV3	qh47jF	finn-b-N14_ENDOMETRIOSIS_RECTPVAGSEPT_VAGINA.vcf	Inverse variance weighted	20.55996434	18	0.302191509
immune cell	CD20 on IgD+ CD38br	GocHPa	qh47jF	finn-b-N14_ENDOMETRIOSIS_RECTPVAGSEPT_VAGINA.vcf	MR Egger	24.48677387	24	0.434062518
immune cell	CD20 on IgD+ CD38br	GocHPa	qh47jF	finn-b-N14_ENDOMETRIOSIS_RECTPVAGSEPT_VAGINA.vcf	Inverse variance weighted	24.63827007	25	0.482785609
immune cell	CD20 on IgD+ CD38dim	tlJJ4h	qh47jF	finn-b-N14_ENDOMETRIOSIS_RECTPVAGSEPT_VAGINA.vcf	MR Egger	15.33171158	25	0.933283388
immune cell	CD20 on IgD+ CD38dim	tlJJ4h	qh47jF	finn-b-N14_ENDOMETRIOSIS_RECTPVAGSEPT_VAGINA.vcf	Inverse variance weighted	17.26172238	26	0.900963147
immune cell	CD20 on memory B cell	Uewmdc	qh47jF	finn-b-N14_ENDOMETRIOSIS_RECTPVAGSEPT_VAGINA.vcf	MR Egger	22.54846152	26	0.658347915
immune cell	CD20 on memory B cell	Uewmdc	qh47jF	finn-b-N14_ENDOMETRIOSIS_RECTPVAGSEPT_VAGINA.vcf	Inverse variance weighted	22.96417962	27	0.686935376
immune cell	CD20 on naive-mature B cell	JPxHi5	qh47jF	finn-b-N14_ENDOMETRIOSIS_RECTPVAGSEPT_VAGINA.vcf	MR Egger	18.83738771	20	0.532417506
immune cell	CD20 on naive-mature B cell	JPxHi5	qh47jF	finn-b-N14_ENDOMETRIOSIS_RECTPVAGSEPT_VAGINA.vcf	Inverse variance weighted	20.11764612	21	0.513820719
immune cell	CD20 on sw mem	C4VnVo	qh47jF	finn-b-N14_ENDOMETRIOSIS_RECTPVAGSEPT_VAGINA.vcf	MR Egger	29.15120663	28	0.404888647
immune cell	CD20 on sw mem	C4VnVo	qh47jF	finn-b-N14_ENDOMETRIOSIS_RECTPVAGSEPT_VAGINA.vcf	Inverse variance weighted	29.37076895	29	0.445885191
immune cell	CD20 on transitional	ijZSTb	qh47jF	finn-b-N14_ENDOMETRIOSIS_RECTPVAGSEPT_VAGINA.vcf	MR Egger	13.12791426	21	0.904077488
immune cell	CD20 on transitional	ijZSTb	qh47jF	finn-b-N14_ENDOMETRIOSIS_RECTPVAGSEPT_VAGINA.vcf	Inverse variance weighted	13.44839478	22	0.919896628
immune cell	CD20 on unsw mem	yyjkfa	qh47jF	finn-b-N14_ENDOMETRIOSIS_RECTPVAGSEPT_VAGINA.vcf	MR Egger	14.69213938	20	0.793744091
immune cell	CD20 on unsw mem	yyjkfa	qh47jF	finn-b-N14_ENDOMETRIOSIS_RECTPVAGSEPT_VAGINA.vcf	Inverse variance weighted	14.73387414	21	0.836064601
immune cell	CD24 on CD24+ CD27+	kAuo9c	qh47jF	finn-b-N14_ENDOMETRIOSIS_RECTPVAGSEPT_VAGINA.vcf	MR Egger	0.092898618	1	0.760524007
immune cell	CD24 on CD24+ CD27+	kAuo9c	qh47jF	finn-b-N14_ENDOMETRIOSIS_RECTPVAGSEPT_VAGINA.vcf	Inverse variance weighted	1.274428958	2	0.528763256
immune cell	CD24 on IgD- CD38-	LUwleI	qh47jF	finn-b-N14_ENDOMETRIOSIS_RECTPVAGSEPT_VAGINA.vcf	MR Egger	16.0233477	25	0.914131728
immune cell	CD24 on IgD- CD38-	LUwleI	qh47jF	finn-b-N14_ENDOMETRIOSIS_RECTPVAGSEPT_VAGINA.vcf	Inverse variance weighted	16.90866223	26	0.91181634
immune cell	CD24 on IgD- CD38dim	RdsO3z	qh47jF	finn-b-N14_ENDOMETRIOSIS_RECTPVAGSEPT_VAGINA.vcf	MR Egger	5.251610809	4	0.262441006
immune cell	CD24 on IgD- CD38dim	RdsO3z	qh47jF	finn-b-N14_ENDOMETRIOSIS_RECTPVAGSEPT_VAGINA.vcf	Inverse variance weighted	10.61524647	5	0.059565313
immune cell	CD24 on IgD+ CD24+	lmTcoB	qh47jF	finn-b-N14_ENDOMETRIOSIS_RECTPVAGSEPT_VAGINA.vcf	MR Egger	39.68258987	22	0.011772305
immune cell	CD24 on IgD+ CD24+	lmTcoB	qh47jF	finn-b-N14_ENDOMETRIOSIS_RECTPVAGSEPT_VAGINA.vcf	Inverse variance weighted	40.24478482	23	0.014425971
immune cell	CD24 on IgD+ CD38-	56HbBP	qh47jF	finn-b-N14_ENDOMETRIOSIS_RECTPVAGSEPT_VAGINA.vcf	MR Egger	10.96391122	19	0.9250464
immune cell	CD24 on IgD+ CD38-	56HbBP	qh47jF	finn-b-N14_ENDOMETRIOSIS_RECTPVAGSEPT_VAGINA.vcf	Inverse variance weighted	10.97934532	20	0.946756408
immune cell	CD24 on IgD+ CD38- unsw mem	Aprhws	qh47jF	finn-b-N14_ENDOMETRIOSIS_RECTPVAGSEPT_VAGINA.vcf	MR Egger	16.59270822	19	0.617439494
immune cell	CD24 on IgD+ CD38- unsw mem	Aprhws	qh47jF	finn-b-N14_ENDOMETRIOSIS_RECTPVAGSEPT_VAGINA.vcf	Inverse variance weighted	17.73350857	20	0.604958306
immune cell	CD24 on IgD+ CD38br	8pjGnr	qh47jF	finn-b-N14_ENDOMETRIOSIS_RECTPVAGSEPT_VAGINA.vcf	MR Egger	23.77096947	23	0.416580154
immune cell	CD24 on IgD+ CD38br	8pjGnr	qh47jF	finn-b-N14_ENDOMETRIOSIS_RECTPVAGSEPT_VAGINA.vcf	Inverse variance weighted	24.94548208	24	0.40872818
immune cell	CD24 on memory B cell	Np59F8	qh47jF	finn-b-N14_ENDOMETRIOSIS_RECTPVAGSEPT_VAGINA.vcf	MR Egger	35.95578716	27	0.116268197
immune cell	CD24 on memory B cell	Np59F8	qh47jF	finn-b-N14_ENDOMETRIOSIS_RECTPVAGSEPT_VAGINA.vcf	Inverse variance weighted	36.49183704	28	0.13049645
immune cell	CD24 on sw mem	rjUjOW	qh47jF	finn-b-N14_ENDOMETRIOSIS_RECTPVAGSEPT_VAGINA.vcf	MR Egger	49.77583136	34	0.039515195
immune cell	CD24 on sw mem	rjUjOW	qh47jF	finn-b-N14_ENDOMETRIOSIS_RECTPVAGSEPT_VAGINA.vcf	Inverse variance weighted	50.30932276	35	0.04525347
immune cell	CD24 on transitional	iLBmeQ	qh47jF	finn-b-N14_ENDOMETRIOSIS_RECTPVAGSEPT_VAGINA.vcf	MR Egger	18.65752911	18	0.413191173
immune cell	CD24 on transitional	iLBmeQ	qh47jF	finn-b-N14_ENDOMETRIOSIS_RECTPVAGSEPT_VAGINA.vcf	Inverse variance weighted	19.22735872	19	0.442340447
immune cell	CD24 on unsw mem	nB1plO	qh47jF	finn-b-N14_ENDOMETRIOSIS_RECTPVAGSEPT_VAGINA.vcf	MR Egger	27.3164646	19	0.097494979
immune cell	CD24 on unsw mem	nB1plO	qh47jF	finn-b-N14_ENDOMETRIOSIS_RECTPVAGSEPT_VAGINA.vcf	Inverse variance weighted	28.5556109	20	0.096885454
immune cell	CD24+ CD27+ %B cell	McXHg5	qh47jF	finn-b-N14_ENDOMETRIOSIS_RECTPVAGSEPT_VAGINA.vcf	MR Egger	16.0990773	23	0.850994628
immune cell	CD24+ CD27+ %B cell	McXHg5	qh47jF	finn-b-N14_ENDOMETRIOSIS_RECTPVAGSEPT_VAGINA.vcf	Inverse variance weighted	16.15255378	24	0.882490978
immune cell	CD24+ CD27+ %lymphocyte	tdquQ4	qh47jF	finn-b-N14_ENDOMETRIOSIS_RECTPVAGSEPT_VAGINA.vcf	MR Egger	18.26031646	20	0.570264503
immune cell	CD24+ CD27+ %lymphocyte	tdquQ4	qh47jF	finn-b-N14_ENDOMETRIOSIS_RECTPVAGSEPT_VAGINA.vcf	Inverse variance weighted	22.30908344	21	0.381890198
immune cell	CD24+ CD27+ AC	WcD6o5	qh47jF	finn-b-N14_ENDOMETRIOSIS_RECTPVAGSEPT_VAGINA.vcf	MR Egger	29.60973784	23	0.160935751
immune cell	CD24+ CD27+ AC	WcD6o5	qh47jF	finn-b-N14_ENDOMETRIOSIS_RECTPVAGSEPT_VAGINA.vcf	Inverse variance weighted	29.75034621	24	0.193164424
immune cell	CD25 on CD45RA- CD4 not Treg	ONIJkN	qh47jF	finn-b-N14_ENDOMETRIOSIS_RECTPVAGSEPT_VAGINA.vcf	MR Egger	18.3408445	24	0.786167995
immune cell	CD25 on CD45RA- CD4 not Treg	ONIJkN	qh47jF	finn-b-N14_ENDOMETRIOSIS_RECTPVAGSEPT_VAGINA.vcf	Inverse variance weighted	24.75878452	25	0.47595537
immune cell	CD25 on activated & secreting Treg	3MsGCm	qh47jF	finn-b-N14_ENDOMETRIOSIS_RECTPVAGSEPT_VAGINA.vcf	MR Egger	9.406808159	18	0.949561026
immune cell	CD25 on activated & secreting Treg	3MsGCm	qh47jF	finn-b-N14_ENDOMETRIOSIS_RECTPVAGSEPT_VAGINA.vcf	Inverse variance weighted	9.804472568	19	0.957605179
immune cell	CD25 on activated Treg	IBfWBy	qh47jF	finn-b-N14_ENDOMETRIOSIS_RECTPVAGSEPT_VAGINA.vcf	MR Egger	17.8988737	15	0.268019406
immune cell	CD25 on activated Treg	IBfWBy	qh47jF	finn-b-N14_ENDOMETRIOSIS_RECTPVAGSEPT_VAGINA.vcf	Inverse variance weighted	18.18107413	16	0.313400795
immune cell	CD25 on B cell	iN0wWO	qh47jF	finn-b-N14_ENDOMETRIOSIS_RECTPVAGSEPT_VAGINA.vcf	MR Egger	12.99795827	20	0.877471633
immune cell	CD25 on B cell	iN0wWO	qh47jF	finn-b-N14_ENDOMETRIOSIS_RECTPVAGSEPT_VAGINA.vcf	Inverse variance weighted	14.88213022	21	0.828819385
immune cell	CD25 on CD20- CD38-	m3zSDW	qh47jF	finn-b-N14_ENDOMETRIOSIS_RECTPVAGSEPT_VAGINA.vcf	MR Egger	8.89504443	17	0.943497004
immune cell	CD25 on CD20- CD38-	m3zSDW	qh47jF	finn-b-N14_ENDOMETRIOSIS_RECTPVAGSEPT_VAGINA.vcf	Inverse variance weighted	11.78522593	18	0.858125271
immune cell	CD25 on CD24+ CD27+	4qpD9V	qh47jF	finn-b-N14_ENDOMETRIOSIS_RECTPVAGSEPT_VAGINA.vcf	MR Egger	17.16186693	19	0.578902601
immune cell	CD25 on CD24+ CD27+	4qpD9V	qh47jF	finn-b-N14_ENDOMETRIOSIS_RECTPVAGSEPT_VAGINA.vcf	Inverse variance weighted	20.70058253	20	0.414940555
immune cell	CD25 on CD28+ CD4+	ZUXK4o	qh47jF	finn-b-N14_ENDOMETRIOSIS_RECTPVAGSEPT_VAGINA.vcf	MR Egger	6.362450963	3	0.09524783
immune cell	CD25 on CD28+ CD4+	ZUXK4o	qh47jF	finn-b-N14_ENDOMETRIOSIS_RECTPVAGSEPT_VAGINA.vcf	Inverse variance weighted	7.161162671	4	0.127612696
immune cell	CD25 on CD39+ activated Treg	5EysL1	qh47jF	finn-b-N14_ENDOMETRIOSIS_RECTPVAGSEPT_VAGINA.vcf	MR Egger	16.79828631	10	0.078948262
immune cell	CD25 on CD39+ activated Treg	5EysL1	qh47jF	finn-b-N14_ENDOMETRIOSIS_RECTPVAGSEPT_VAGINA.vcf	Inverse variance weighted	20.52780292	11	0.03860645
immune cell	CD25 on CD39+ CD4 Treg	Mt5v8J	qh47jF	finn-b-N14_ENDOMETRIOSIS_RECTPVAGSEPT_VAGINA.vcf	MR Egger	6.166262334	15	0.976817519
immune cell	CD25 on CD39+ CD4 Treg	Mt5v8J	qh47jF	finn-b-N14_ENDOMETRIOSIS_RECTPVAGSEPT_VAGINA.vcf	Inverse variance weighted	6.223988701	16	0.985490295
immune cell	CD25 on CD39+ CD4+	lasFe1	qh47jF	finn-b-N14_ENDOMETRIOSIS_RECTPVAGSEPT_VAGINA.vcf	MR Egger	25.33905562	21	0.232778112
immune cell	CD25 on CD39+ CD4+	lasFe1	qh47jF	finn-b-N14_ENDOMETRIOSIS_RECTPVAGSEPT_VAGINA.vcf	Inverse variance weighted	30.84910671	22	0.099244767
immune cell	CD25 on CD39+ resting Treg	W7wkn5	qh47jF	finn-b-N14_ENDOMETRIOSIS_RECTPVAGSEPT_VAGINA.vcf	MR Egger	12.90257271	12	0.376161748
immune cell	CD25 on CD39+ resting Treg	W7wkn5	qh47jF	finn-b-N14_ENDOMETRIOSIS_RECTPVAGSEPT_VAGINA.vcf	Inverse variance weighted	13.05117732	13	0.443866404
immune cell	CD25 on CD39+ secreting Treg	hFR1p5	qh47jF	finn-b-N14_ENDOMETRIOSIS_RECTPVAGSEPT_VAGINA.vcf	MR Egger	23.4077793	13	0.037035282
immune cell	CD25 on CD39+ secreting Treg	hFR1p5	qh47jF	finn-b-N14_ENDOMETRIOSIS_RECTPVAGSEPT_VAGINA.vcf	Inverse variance weighted	23.57818146	14	0.05148833
immune cell	CD25 on CD4 Treg	xyCG66	qh47jF	finn-b-N14_ENDOMETRIOSIS_RECTPVAGSEPT_VAGINA.vcf	MR Egger	19.06245793	19	0.452835965
immune cell	CD25 on CD4 Treg	xyCG66	qh47jF	finn-b-N14_ENDOMETRIOSIS_RECTPVAGSEPT_VAGINA.vcf	Inverse variance weighted	19.66201154	20	0.479243003
immune cell	CD25 on CD4+	4fp3CR	qh47jF	finn-b-N14_ENDOMETRIOSIS_RECTPVAGSEPT_VAGINA.vcf	MR Egger	9.382491684	13	0.743481263
immune cell	CD25 on CD4+	4fp3CR	qh47jF	finn-b-N14_ENDOMETRIOSIS_RECTPVAGSEPT_VAGINA.vcf	Inverse variance weighted	10.07305722	14	0.756822874
immune cell	CD25 on CD45RA+ CD4 not Treg	IiTlSN	qh47jF	finn-b-N14_ENDOMETRIOSIS_RECTPVAGSEPT_VAGINA.vcf	MR Egger	19.23112187	20	0.5068517
immune cell	CD25 on CD45RA+ CD4 not Treg	IiTlSN	qh47jF	finn-b-N14_ENDOMETRIOSIS_RECTPVAGSEPT_VAGINA.vcf	Inverse variance weighted	19.72884777	21	0.538489737
immune cell	CD25 on IgD- CD24-	imHHdN	qh47jF	finn-b-N14_ENDOMETRIOSIS_RECTPVAGSEPT_VAGINA.vcf	MR Egger	27.50128164	23	0.235229902
immune cell	CD25 on IgD- CD24-	imHHdN	qh47jF	finn-b-N14_ENDOMETRIOSIS_RECTPVAGSEPT_VAGINA.vcf	Inverse variance weighted	27.70351458	24	0.272743588
immune cell	CD25 on IgD- CD27-	IZ4AYJ	qh47jF	finn-b-N14_ENDOMETRIOSIS_RECTPVAGSEPT_VAGINA.vcf	MR Egger	11.26639223	18	0.882712051
immune cell	CD25 on IgD- CD27-	IZ4AYJ	qh47jF	finn-b-N14_ENDOMETRIOSIS_RECTPVAGSEPT_VAGINA.vcf	Inverse variance weighted	12.04704509	19	0.883604592
immune cell	CD25 on IgD- CD38-	wjFpmY	qh47jF	finn-b-N14_ENDOMETRIOSIS_RECTPVAGSEPT_VAGINA.vcf	MR Egger	30.2856353	19	0.048273912
immune cell	CD25 on IgD- CD38-	wjFpmY	qh47jF	finn-b-N14_ENDOMETRIOSIS_RECTPVAGSEPT_VAGINA.vcf	Inverse variance weighted	32.16059797	20	0.041616832
immune cell	CD25 on IgD- CD38br	ln389h	qh47jF	finn-b-N14_ENDOMETRIOSIS_RECTPVAGSEPT_VAGINA.vcf	MR Egger	21.26076324	17	0.214842978
immune cell	CD25 on IgD- CD38br	ln389h	qh47jF	finn-b-N14_ENDOMETRIOSIS_RECTPVAGSEPT_VAGINA.vcf	Inverse variance weighted	22.24646867	18	0.221226329
immune cell	CD25 on IgD- CD38dim	A1QWNo	qh47jF	finn-b-N14_ENDOMETRIOSIS_RECTPVAGSEPT_VAGINA.vcf	MR Egger	19.48456715	18	0.362572132
immune cell	CD25 on IgD- CD38dim	A1QWNo	qh47jF	finn-b-N14_ENDOMETRIOSIS_RECTPVAGSEPT_VAGINA.vcf	Inverse variance weighted	20.1656056	19	0.384675541
immune cell	CD25 on IgD+	9aeTKX	qh47jF	finn-b-N14_ENDOMETRIOSIS_RECTPVAGSEPT_VAGINA.vcf	MR Egger	22.9347774	23	0.464584997
immune cell	CD25 on IgD+	9aeTKX	qh47jF	finn-b-N14_ENDOMETRIOSIS_RECTPVAGSEPT_VAGINA.vcf	Inverse variance weighted	22.94532026	24	0.523027956
immune cell	CD25 on IgD+ CD24-	MKO5RN	qh47jF	finn-b-N14_ENDOMETRIOSIS_RECTPVAGSEPT_VAGINA.vcf	MR Egger	16.92131049	21	0.715865102
immune cell	CD25 on IgD+ CD24-	MKO5RN	qh47jF	finn-b-N14_ENDOMETRIOSIS_RECTPVAGSEPT_VAGINA.vcf	Inverse variance weighted	18.04391093	22	0.703381687
immune cell	CD25 on IgD+ CD24+	U2FrbK	qh47jF	finn-b-N14_ENDOMETRIOSIS_RECTPVAGSEPT_VAGINA.vcf	MR Egger	28.70606707	24	0.231389444
immune cell	CD25 on IgD+ CD24+	U2FrbK	qh47jF	finn-b-N14_ENDOMETRIOSIS_RECTPVAGSEPT_VAGINA.vcf	Inverse variance weighted	33.73791465	25	0.113629671
immune cell	CD25 on IgD+ CD38-	80PDey	qh47jF	finn-b-N14_ENDOMETRIOSIS_RECTPVAGSEPT_VAGINA.vcf	MR Egger	15.32781349	24	0.910799167
immune cell	CD25 on IgD+ CD38-	80PDey	qh47jF	finn-b-N14_ENDOMETRIOSIS_RECTPVAGSEPT_VAGINA.vcf	Inverse variance weighted	16.55433018	25	0.897319048
immune cell	CD25 on IgD+ CD38- naive	kCMqdS	qh47jF	finn-b-N14_ENDOMETRIOSIS_RECTPVAGSEPT_VAGINA.vcf	MR Egger	14.97509061	22	0.863304754
immune cell	CD25 on IgD+ CD38- naive	kCMqdS	qh47jF	finn-b-N14_ENDOMETRIOSIS_RECTPVAGSEPT_VAGINA.vcf	Inverse variance weighted	15.62871922	23	0.870696071
immune cell	CD25 on IgD+ CD38- unsw mem	BG91Hf	qh47jF	finn-b-N14_ENDOMETRIOSIS_RECTPVAGSEPT_VAGINA.vcf	MR Egger	9.193850122	22	0.992259539
immune cell	CD25 on IgD+ CD38- unsw mem	BG91Hf	qh47jF	finn-b-N14_ENDOMETRIOSIS_RECTPVAGSEPT_VAGINA.vcf	Inverse variance weighted	10.31391558	23	0.98916203
immune cell	CD25 on IgD+ CD38br	oNdMsR	qh47jF	finn-b-N14_ENDOMETRIOSIS_RECTPVAGSEPT_VAGINA.vcf	MR Egger	8.665978203	10	0.564069417
immune cell	CD25 on IgD+ CD38br	oNdMsR	qh47jF	finn-b-N14_ENDOMETRIOSIS_RECTPVAGSEPT_VAGINA.vcf	Inverse variance weighted	8.694819549	11	0.650038561
immune cell	CD25 on IgD+ CD38dim	yctt7S	qh47jF	finn-b-N14_ENDOMETRIOSIS_RECTPVAGSEPT_VAGINA.vcf	MR Egger	12.79636149	19	0.848830643
immune cell	CD25 on IgD+ CD38dim	yctt7S	qh47jF	finn-b-N14_ENDOMETRIOSIS_RECTPVAGSEPT_VAGINA.vcf	Inverse variance weighted	12.80144102	20	0.885739804
immune cell	CD25 on memory B cell	K76ti7	qh47jF	finn-b-N14_ENDOMETRIOSIS_RECTPVAGSEPT_VAGINA.vcf	MR Egger	29.05411016	20	0.086699378
immune cell	CD25 on memory B cell	K76ti7	qh47jF	finn-b-N14_ENDOMETRIOSIS_RECTPVAGSEPT_VAGINA.vcf	Inverse variance weighted	31.64775621	21	0.063532737
immune cell	CD25 on naive-mature B cell	4cagxK	qh47jF	finn-b-N14_ENDOMETRIOSIS_RECTPVAGSEPT_VAGINA.vcf	MR Egger	20.14234497	21	0.512261644
immune cell	CD25 on naive-mature B cell	4cagxK	qh47jF	finn-b-N14_ENDOMETRIOSIS_RECTPVAGSEPT_VAGINA.vcf	Inverse variance weighted	20.17320449	22	0.572206289
immune cell	CD25 on resting Treg	LjArcV	qh47jF	finn-b-N14_ENDOMETRIOSIS_RECTPVAGSEPT_VAGINA.vcf	MR Egger	20.7202391	18	0.293761553
immune cell	CD25 on resting Treg	LjArcV	qh47jF	finn-b-N14_ENDOMETRIOSIS_RECTPVAGSEPT_VAGINA.vcf	Inverse variance weighted	22.75564961	19	0.248275926
immune cell	CD25 on secreting Treg	QrKgbS	qh47jF	finn-b-N14_ENDOMETRIOSIS_RECTPVAGSEPT_VAGINA.vcf	MR Egger	17.52590452	11	0.093253427
immune cell	CD25 on secreting Treg	QrKgbS	qh47jF	finn-b-N14_ENDOMETRIOSIS_RECTPVAGSEPT_VAGINA.vcf	Inverse variance weighted	20.16996553	12	0.063938324
immune cell	CD25 on sw mem	SAYIwU	qh47jF	finn-b-N14_ENDOMETRIOSIS_RECTPVAGSEPT_VAGINA.vcf	MR Egger	17.81271777	17	0.40074713
immune cell	CD25 on sw mem	SAYIwU	qh47jF	finn-b-N14_ENDOMETRIOSIS_RECTPVAGSEPT_VAGINA.vcf	Inverse variance weighted	18.6705899	18	0.412366316
immune cell	CD25 on transitional	Xbltoi	qh47jF	finn-b-N14_ENDOMETRIOSIS_RECTPVAGSEPT_VAGINA.vcf	MR Egger	14.78127143	20	0.788783477
immune cell	CD25 on transitional	Xbltoi	qh47jF	finn-b-N14_ENDOMETRIOSIS_RECTPVAGSEPT_VAGINA.vcf	Inverse variance weighted	14.80854314	21	0.83243456
immune cell	CD25 on unsw mem	wiiX1D	qh47jF	finn-b-N14_ENDOMETRIOSIS_RECTPVAGSEPT_VAGINA.vcf	MR Egger	23.73524202	20	0.254148697
immune cell	CD25 on unsw mem	wiiX1D	qh47jF	finn-b-N14_ENDOMETRIOSIS_RECTPVAGSEPT_VAGINA.vcf	Inverse variance weighted	26.060613	21	0.204147294
immune cell	CD25++ CD8br %CD8br	3u3TJb	qh47jF	finn-b-N14_ENDOMETRIOSIS_RECTPVAGSEPT_VAGINA.vcf	MR Egger	18.55512968	19	0.485689364
immune cell	CD25++ CD8br %CD8br	3u3TJb	qh47jF	finn-b-N14_ENDOMETRIOSIS_RECTPVAGSEPT_VAGINA.vcf	Inverse variance weighted	18.55854013	20	0.550665105
immune cell	CD25++ CD8br %T cell	z0414D	qh47jF	finn-b-N14_ENDOMETRIOSIS_RECTPVAGSEPT_VAGINA.vcf	MR Egger	18.32163093	15	0.246134158
immune cell	CD25++ CD8br %T cell	z0414D	qh47jF	finn-b-N14_ENDOMETRIOSIS_RECTPVAGSEPT_VAGINA.vcf	Inverse variance weighted	18.73223381	16	0.282792907
immune cell	CD25++ CD8br AC	RUYezS	qh47jF	finn-b-N14_ENDOMETRIOSIS_RECTPVAGSEPT_VAGINA.vcf	MR Egger	27.19959224	24	0.295235856
immune cell	CD25++ CD8br AC	RUYezS	qh47jF	finn-b-N14_ENDOMETRIOSIS_RECTPVAGSEPT_VAGINA.vcf	Inverse variance weighted	27.35329181	25	0.3384692
immune cell	CD25hi %CD4+	hDZnbI	qh47jF	finn-b-N14_ENDOMETRIOSIS_RECTPVAGSEPT_VAGINA.vcf	MR Egger	11.33417708	22	0.969649165
immune cell	CD25hi %CD4+	hDZnbI	qh47jF	finn-b-N14_ENDOMETRIOSIS_RECTPVAGSEPT_VAGINA.vcf	Inverse variance weighted	11.45642125	23	0.978030356
immune cell	CD25hi %T cell	CG3hdx	qh47jF	finn-b-N14_ENDOMETRIOSIS_RECTPVAGSEPT_VAGINA.vcf	MR Egger	16.61859368	17	0.48048206
immune cell	CD25hi %T cell	CG3hdx	qh47jF	finn-b-N14_ENDOMETRIOSIS_RECTPVAGSEPT_VAGINA.vcf	Inverse variance weighted	16.61859558	18	0.549457808
immune cell	CD25hi AC	b59Sjg	qh47jF	finn-b-N14_ENDOMETRIOSIS_RECTPVAGSEPT_VAGINA.vcf	MR Egger	14.46986345	21	0.848583526
immune cell	CD25hi AC	b59Sjg	qh47jF	finn-b-N14_ENDOMETRIOSIS_RECTPVAGSEPT_VAGINA.vcf	Inverse variance weighted	14.62716264	22	0.877735469
immune cell	CD25hi CD45RA- CD4 not Treg %CD4+	T51Sq7	qh47jF	finn-b-N14_ENDOMETRIOSIS_RECTPVAGSEPT_VAGINA.vcf	MR Egger	16.88036696	21	0.718332225
immune cell	CD25hi CD45RA- CD4 not Treg %CD4+	T51Sq7	qh47jF	finn-b-N14_ENDOMETRIOSIS_RECTPVAGSEPT_VAGINA.vcf	Inverse variance weighted	17.15576812	22	0.754706344
immune cell	CD25hi CD45RA- CD4 not Treg %T cell	Okq2FN	qh47jF	finn-b-N14_ENDOMETRIOSIS_RECTPVAGSEPT_VAGINA.vcf	MR Egger	29.38196884	27	0.342625239
immune cell	CD25hi CD45RA- CD4 not Treg %T cell	Okq2FN	qh47jF	finn-b-N14_ENDOMETRIOSIS_RECTPVAGSEPT_VAGINA.vcf	Inverse variance weighted	33.79510713	28	0.207700699
immune cell	CD25hi CD45RA- CD4 not Treg AC	z7mfwI	qh47jF	finn-b-N14_ENDOMETRIOSIS_RECTPVAGSEPT_VAGINA.vcf	MR Egger	12.2268298	17	0.786211375
immune cell	CD25hi CD45RA- CD4 not Treg AC	z7mfwI	qh47jF	finn-b-N14_ENDOMETRIOSIS_RECTPVAGSEPT_VAGINA.vcf	Inverse variance weighted	12.22747142	18	0.835273674
immune cell	CD25hi CD45RA+ CD4 not Treg %CD4+	5GVvOm	qh47jF	finn-b-N14_ENDOMETRIOSIS_RECTPVAGSEPT_VAGINA.vcf	MR Egger	31.1254057	29	0.359536405
immune cell	CD25hi CD45RA+ CD4 not Treg %CD4+	5GVvOm	qh47jF	finn-b-N14_ENDOMETRIOSIS_RECTPVAGSEPT_VAGINA.vcf	Inverse variance weighted	31.15359725	30	0.407884185
immune cell	CD25hi CD45RA+ CD4 not Treg %T cell	TB8ywj	qh47jF	finn-b-N14_ENDOMETRIOSIS_RECTPVAGSEPT_VAGINA.vcf	MR Egger	31.73762368	24	0.133633546
immune cell	CD25hi CD45RA+ CD4 not Treg %T cell	TB8ywj	qh47jF	finn-b-N14_ENDOMETRIOSIS_RECTPVAGSEPT_VAGINA.vcf	Inverse variance weighted	33.35442055	25	0.122442885
immune cell	CD25hi CD45RA+ CD4 not Treg AC	oVXkD7	qh47jF	finn-b-N14_ENDOMETRIOSIS_RECTPVAGSEPT_VAGINA.vcf	MR Egger	21.88959427	23	0.526925153
immune cell	CD25hi CD45RA+ CD4 not Treg AC	oVXkD7	qh47jF	finn-b-N14_ENDOMETRIOSIS_RECTPVAGSEPT_VAGINA.vcf	Inverse variance weighted	23.21245158	24	0.50728704
immune cell	CD27 on CD20-	FAHQsF	qh47jF	finn-b-N14_ENDOMETRIOSIS_RECTPVAGSEPT_VAGINA.vcf	MR Egger	12.93992419	13	0.452462766
immune cell	CD27 on CD20-	FAHQsF	qh47jF	finn-b-N14_ENDOMETRIOSIS_RECTPVAGSEPT_VAGINA.vcf	Inverse variance weighted	13.14528907	14	0.515116668
immune cell	CD27 on CD20- CD38-	xnlp1r	qh47jF	finn-b-N14_ENDOMETRIOSIS_RECTPVAGSEPT_VAGINA.vcf	MR Egger	23.65799162	17	0.129029523
immune cell	CD27 on CD20- CD38-	xnlp1r	qh47jF	finn-b-N14_ENDOMETRIOSIS_RECTPVAGSEPT_VAGINA.vcf	Inverse variance weighted	24.19965732	18	0.148594901
immune cell	CD27 on CD24+ CD27+	YKzyoW	qh47jF	finn-b-N14_ENDOMETRIOSIS_RECTPVAGSEPT_VAGINA.vcf	MR Egger	31.97898544	28	0.275366947
immune cell	CD27 on CD24+ CD27+	YKzyoW	qh47jF	finn-b-N14_ENDOMETRIOSIS_RECTPVAGSEPT_VAGINA.vcf	Inverse variance weighted	37.91907098	29	0.124146456
immune cell	CD27 on IgD- CD38-	H77jDY	qh47jF	finn-b-N14_ENDOMETRIOSIS_RECTPVAGSEPT_VAGINA.vcf	MR Egger	18.00231951	26	0.875689023
immune cell	CD27 on IgD- CD38-	H77jDY	qh47jF	finn-b-N14_ENDOMETRIOSIS_RECTPVAGSEPT_VAGINA.vcf	Inverse variance weighted	18.14255337	27	0.899102272
immune cell	CD27 on IgD- CD38br	xBjox1	qh47jF	finn-b-N14_ENDOMETRIOSIS_RECTPVAGSEPT_VAGINA.vcf	MR Egger	11.952196	13	0.531567648
immune cell	CD27 on IgD- CD38br	xBjox1	qh47jF	finn-b-N14_ENDOMETRIOSIS_RECTPVAGSEPT_VAGINA.vcf	Inverse variance weighted	12.52435717	14	0.564269399
immune cell	CD27 on IgD- CD38dim	DBBi4L	qh47jF	finn-b-N14_ENDOMETRIOSIS_RECTPVAGSEPT_VAGINA.vcf	MR Egger	28.67844718	29	0.481902348
immune cell	CD27 on IgD- CD38dim	DBBi4L	qh47jF	finn-b-N14_ENDOMETRIOSIS_RECTPVAGSEPT_VAGINA.vcf	Inverse variance weighted	33.33828517	30	0.308050958
immune cell	CD27 on IgD+ CD24+	fUivca	qh47jF	finn-b-N14_ENDOMETRIOSIS_RECTPVAGSEPT_VAGINA.vcf	MR Egger	27.13044984	29	0.56466703
immune cell	CD27 on IgD+ CD24+	fUivca	qh47jF	finn-b-N14_ENDOMETRIOSIS_RECTPVAGSEPT_VAGINA.vcf	Inverse variance weighted	27.17167383	30	0.614242686
immune cell	CD27 on IgD+ CD38- unsw mem	KBRvk0	qh47jF	finn-b-N14_ENDOMETRIOSIS_RECTPVAGSEPT_VAGINA.vcf	MR Egger	22.58821455	21	0.366320392
immune cell	CD27 on IgD+ CD38- unsw mem	KBRvk0	qh47jF	finn-b-N14_ENDOMETRIOSIS_RECTPVAGSEPT_VAGINA.vcf	Inverse variance weighted	23.3798284	22	0.380554593
immune cell	CD27 on memory B cell	BbDEUT	qh47jF	finn-b-N14_ENDOMETRIOSIS_RECTPVAGSEPT_VAGINA.vcf	MR Egger	18.03992959	22	0.703618285
immune cell	CD27 on memory B cell	BbDEUT	qh47jF	finn-b-N14_ENDOMETRIOSIS_RECTPVAGSEPT_VAGINA.vcf	Inverse variance weighted	18.18403773	23	0.74743155
immune cell	CD27 on PB/PC	aJ1ZUx	qh47jF	finn-b-N14_ENDOMETRIOSIS_RECTPVAGSEPT_VAGINA.vcf	MR Egger	17.14235807	16	0.376443523
immune cell	CD27 on PB/PC	aJ1ZUx	qh47jF	finn-b-N14_ENDOMETRIOSIS_RECTPVAGSEPT_VAGINA.vcf	Inverse variance weighted	17.82466535	17	0.399982204
immune cell	CD27 on sw mem	jmj7K0	qh47jF	finn-b-N14_ENDOMETRIOSIS_RECTPVAGSEPT_VAGINA.vcf	MR Egger	33.84616057	28	0.205984252
immune cell	CD27 on sw mem	jmj7K0	qh47jF	finn-b-N14_ENDOMETRIOSIS_RECTPVAGSEPT_VAGINA.vcf	Inverse variance weighted	37.10403013	29	0.143581945
immune cell	CD27 on T cell	MDLses	qh47jF	finn-b-N14_ENDOMETRIOSIS_RECTPVAGSEPT_VAGINA.vcf	MR Egger	25.00896974	18	0.124669322
immune cell	CD27 on T cell	MDLses	qh47jF	finn-b-N14_ENDOMETRIOSIS_RECTPVAGSEPT_VAGINA.vcf	Inverse variance weighted	25.92976001	19	0.132158124
immune cell	CD27 on unsw mem	LKguKV	qh47jF	finn-b-N14_ENDOMETRIOSIS_RECTPVAGSEPT_VAGINA.vcf	MR Egger	26.9787968	28	0.519401928
immune cell	CD27 on unsw mem	LKguKV	qh47jF	finn-b-N14_ENDOMETRIOSIS_RECTPVAGSEPT_VAGINA.vcf	Inverse variance weighted	27.02770607	29	0.57021022
immune cell	CD28- CD127- CD25++ CD8br %CD8br	FWdeuu	qh47jF	finn-b-N14_ENDOMETRIOSIS_RECTPVAGSEPT_VAGINA.vcf	MR Egger	10.33242564	16	0.848701269
immune cell	CD28- CD127- CD25++ CD8br %CD8br	FWdeuu	qh47jF	finn-b-N14_ENDOMETRIOSIS_RECTPVAGSEPT_VAGINA.vcf	Inverse variance weighted	10.50517305	17	0.881102169
immune cell	CD28- CD127- CD25++ CD8br %T cell	64bQwv	qh47jF	finn-b-N14_ENDOMETRIOSIS_RECTPVAGSEPT_VAGINA.vcf	MR Egger	12.58177947	16	0.703055182
immune cell	CD28- CD127- CD25++ CD8br %T cell	64bQwv	qh47jF	finn-b-N14_ENDOMETRIOSIS_RECTPVAGSEPT_VAGINA.vcf	Inverse variance weighted	12.59000466	17	0.763170664
immune cell	CD28- CD127- CD25++ CD8br AC	MpOyRK	qh47jF	finn-b-N14_ENDOMETRIOSIS_RECTPVAGSEPT_VAGINA.vcf	MR Egger	30.23341157	27	0.303768726
immune cell	CD28- CD127- CD25++ CD8br AC	MpOyRK	qh47jF	finn-b-N14_ENDOMETRIOSIS_RECTPVAGSEPT_VAGINA.vcf	Inverse variance weighted	30.24109232	28	0.351786521
immune cell	CD28- CD25++ CD8br %CD8br	R6PkCV	qh47jF	finn-b-N14_ENDOMETRIOSIS_RECTPVAGSEPT_VAGINA.vcf	MR Egger	18.57707667	23	0.725479715
immune cell	CD28- CD25++ CD8br %CD8br	R6PkCV	qh47jF	finn-b-N14_ENDOMETRIOSIS_RECTPVAGSEPT_VAGINA.vcf	Inverse variance weighted	18.57828152	24	0.774089812
immune cell	CD28- CD25++ CD8br %T cell	BfoAgU	qh47jF	finn-b-N14_ENDOMETRIOSIS_RECTPVAGSEPT_VAGINA.vcf	MR Egger	8.15743717	6	0.226794529
immune cell	CD28- CD25++ CD8br %T cell	BfoAgU	qh47jF	finn-b-N14_ENDOMETRIOSIS_RECTPVAGSEPT_VAGINA.vcf	Inverse variance weighted	8.161323765	7	0.318583838
immune cell	CD28- CD25++ CD8br AC	bQQIg5	qh47jF	finn-b-N14_ENDOMETRIOSIS_RECTPVAGSEPT_VAGINA.vcf	MR Egger	23.90424127	23	0.409126831
immune cell	CD28- CD25++ CD8br AC	bQQIg5	qh47jF	finn-b-N14_ENDOMETRIOSIS_RECTPVAGSEPT_VAGINA.vcf	Inverse variance weighted	23.91367815	24	0.466542328
immune cell	CD28- CD8br %CD8br	Rfu5Am	qh47jF	finn-b-N14_ENDOMETRIOSIS_RECTPVAGSEPT_VAGINA.vcf	MR Egger	15.32132075	20	0.757735799
immune cell	CD28- CD8br %CD8br	Rfu5Am	qh47jF	finn-b-N14_ENDOMETRIOSIS_RECTPVAGSEPT_VAGINA.vcf	Inverse variance weighted	16.12877755	21	0.762372437
immune cell	CD28- CD8br %T cell	OhCTUn	qh47jF	finn-b-N14_ENDOMETRIOSIS_RECTPVAGSEPT_VAGINA.vcf	MR Egger	11.16413562	14	0.673096353
immune cell	CD28- CD8br %T cell	OhCTUn	qh47jF	finn-b-N14_ENDOMETRIOSIS_RECTPVAGSEPT_VAGINA.vcf	Inverse variance weighted	11.41254938	15	0.72283902
immune cell	CD28- CD8br AC	ssBieT	qh47jF	finn-b-N14_ENDOMETRIOSIS_RECTPVAGSEPT_VAGINA.vcf	MR Egger	11.50480276	12	0.486222329
immune cell	CD28- CD8br AC	ssBieT	qh47jF	finn-b-N14_ENDOMETRIOSIS_RECTPVAGSEPT_VAGINA.vcf	Inverse variance weighted	12.06476445	13	0.52234045
immune cell	CD28- CD8dim %CD8dim	juKwhY	qh47jF	finn-b-N14_ENDOMETRIOSIS_RECTPVAGSEPT_VAGINA.vcf	MR Egger	9.649892123	13	0.722282539
immune cell	CD28- CD8dim %CD8dim	juKwhY	qh47jF	finn-b-N14_ENDOMETRIOSIS_RECTPVAGSEPT_VAGINA.vcf	Inverse variance weighted	9.771258716	14	0.778708544
immune cell	CD28- CD8dim %T cell	ZvrSIa	qh47jF	finn-b-N14_ENDOMETRIOSIS_RECTPVAGSEPT_VAGINA.vcf	MR Egger	19.23116773	22	0.631013557
immune cell	CD28- CD8dim %T cell	ZvrSIa	qh47jF	finn-b-N14_ENDOMETRIOSIS_RECTPVAGSEPT_VAGINA.vcf	Inverse variance weighted	19.48638849	23	0.672661634
immune cell	CD28- CD8dim AC	kRdFtZ	qh47jF	finn-b-N14_ENDOMETRIOSIS_RECTPVAGSEPT_VAGINA.vcf	MR Egger	22.33071805	26	0.670472945
immune cell	CD28- CD8dim AC	kRdFtZ	qh47jF	finn-b-N14_ENDOMETRIOSIS_RECTPVAGSEPT_VAGINA.vcf	Inverse variance weighted	22.63981025	27	0.704202899
immune cell	CD28- DN (CD4-CD8-) %DN	d3RqGV	qh47jF	finn-b-N14_ENDOMETRIOSIS_RECTPVAGSEPT_VAGINA.vcf	MR Egger	19.55483811	24	0.721789193
immune cell	CD28- DN (CD4-CD8-) %DN	d3RqGV	qh47jF	finn-b-N14_ENDOMETRIOSIS_RECTPVAGSEPT_VAGINA.vcf	Inverse variance weighted	20.43231224	25	0.723796528
immune cell	CD28- DN (CD4-CD8-) %T cell	O8GBcW	qh47jF	finn-b-N14_ENDOMETRIOSIS_RECTPVAGSEPT_VAGINA.vcf	MR Egger	20.06816356	20	0.453673074
immune cell	CD28- DN (CD4-CD8-) %T cell	O8GBcW	qh47jF	finn-b-N14_ENDOMETRIOSIS_RECTPVAGSEPT_VAGINA.vcf	Inverse variance weighted	20.71964544	21	0.476175813
immune cell	CD28- DN (CD4-CD8-) AC	eU24bX	qh47jF	finn-b-N14_ENDOMETRIOSIS_RECTPVAGSEPT_VAGINA.vcf	MR Egger	29.99351032	29	0.414327692
immune cell	CD28- DN (CD4-CD8-) AC	eU24bX	qh47jF	finn-b-N14_ENDOMETRIOSIS_RECTPVAGSEPT_VAGINA.vcf	Inverse variance weighted	32.62009701	30	0.339263749
immune cell	CD28 on activated & secreting Treg	DaZIba	qh47jF	finn-b-N14_ENDOMETRIOSIS_RECTPVAGSEPT_VAGINA.vcf	MR Egger	15.47395831	22	0.841108341
immune cell	CD28 on activated & secreting Treg	DaZIba	qh47jF	finn-b-N14_ENDOMETRIOSIS_RECTPVAGSEPT_VAGINA.vcf	Inverse variance weighted	15.48756068	23	0.876312756
immune cell	CD28 on activated Treg	BGQFaw	qh47jF	finn-b-N14_ENDOMETRIOSIS_RECTPVAGSEPT_VAGINA.vcf	MR Egger	9.939817439	16	0.869752235
immune cell	CD28 on activated Treg	BGQFaw	qh47jF	finn-b-N14_ENDOMETRIOSIS_RECTPVAGSEPT_VAGINA.vcf	Inverse variance weighted	9.956555623	17	0.905422234
immune cell	CD28 on CD28+ CD4+	eLol8O	qh47jF	finn-b-N14_ENDOMETRIOSIS_RECTPVAGSEPT_VAGINA.vcf	MR Egger	13.35856641	23	0.943781201
immune cell	CD28 on CD28+ CD4+	eLol8O	qh47jF	finn-b-N14_ENDOMETRIOSIS_RECTPVAGSEPT_VAGINA.vcf	Inverse variance weighted	13.84982607	24	0.949969711
immune cell	CD28 on CD28+ CD45RA- CD8br	pdRzs0	qh47jF	finn-b-N14_ENDOMETRIOSIS_RECTPVAGSEPT_VAGINA.vcf	MR Egger	15.28976556	16	0.503526789
immune cell	CD28 on CD28+ CD45RA- CD8br	pdRzs0	qh47jF	finn-b-N14_ENDOMETRIOSIS_RECTPVAGSEPT_VAGINA.vcf	Inverse variance weighted	15.3073824	17	0.573351711
immune cell	CD28 on CD28+ CD45RA+ CD8br	qMwqeZ	qh47jF	finn-b-N14_ENDOMETRIOSIS_RECTPVAGSEPT_VAGINA.vcf	MR Egger	9.704600084	14	0.783445999
immune cell	CD28 on CD28+ CD45RA+ CD8br	qMwqeZ	qh47jF	finn-b-N14_ENDOMETRIOSIS_RECTPVAGSEPT_VAGINA.vcf	Inverse variance weighted	9.889359344	15	0.826641174
immune cell	CD28 on CD28+ DN (CD4-CD8-)	36BNrj	qh47jF	finn-b-N14_ENDOMETRIOSIS_RECTPVAGSEPT_VAGINA.vcf	MR Egger	0.370735027	1	0.542603888
immune cell	CD28 on CD28+ DN (CD4-CD8-)	36BNrj	qh47jF	finn-b-N14_ENDOMETRIOSIS_RECTPVAGSEPT_VAGINA.vcf	Inverse variance weighted	1.003998401	2	0.605319295
immune cell	CD28 on CD39+ activated Treg	ePu7Ir	qh47jF	finn-b-N14_ENDOMETRIOSIS_RECTPVAGSEPT_VAGINA.vcf	MR Egger	10.4394838	16	0.842692498
immune cell	CD28 on CD39+ activated Treg	ePu7Ir	qh47jF	finn-b-N14_ENDOMETRIOSIS_RECTPVAGSEPT_VAGINA.vcf	Inverse variance weighted	12.29937306	17	0.781679809
immune cell	CD28 on CD39+ CD4+	tAImzU	qh47jF	finn-b-N14_ENDOMETRIOSIS_RECTPVAGSEPT_VAGINA.vcf	MR Egger	9.034033717	14	0.828864213
immune cell	CD28 on CD39+ CD4+	tAImzU	qh47jF	finn-b-N14_ENDOMETRIOSIS_RECTPVAGSEPT_VAGINA.vcf	Inverse variance weighted	9.080279411	15	0.873282585
immune cell	CD28 on CD39+ CD8br	ykCcLh	qh47jF	finn-b-N14_ENDOMETRIOSIS_RECTPVAGSEPT_VAGINA.vcf	MR Egger	18.94566145	17	0.331660056
immune cell	CD28 on CD39+ CD8br	ykCcLh	qh47jF	finn-b-N14_ENDOMETRIOSIS_RECTPVAGSEPT_VAGINA.vcf	Inverse variance weighted	19.12342734	18	0.384260143
immune cell	CD28 on CD39+ resting Treg	ir5bNm	qh47jF	finn-b-N14_ENDOMETRIOSIS_RECTPVAGSEPT_VAGINA.vcf	MR Egger	17.0459901	18	0.519945211
immune cell	CD28 on CD39+ resting Treg	ir5bNm	qh47jF	finn-b-N14_ENDOMETRIOSIS_RECTPVAGSEPT_VAGINA.vcf	Inverse variance weighted	21.28740752	19	0.321139587
immune cell	CD28 on CD39+ secreting Treg	G61cIH	qh47jF	finn-b-N14_ENDOMETRIOSIS_RECTPVAGSEPT_VAGINA.vcf	MR Egger	18.63272941	19	0.480613683
immune cell	CD28 on CD39+ secreting Treg	G61cIH	qh47jF	finn-b-N14_ENDOMETRIOSIS_RECTPVAGSEPT_VAGINA.vcf	Inverse variance weighted	19.3622759	20	0.498402147
immune cell	CD28 on CD4 Treg	iMhJTZ	qh47jF	finn-b-N14_ENDOMETRIOSIS_RECTPVAGSEPT_VAGINA.vcf	MR Egger	20.21495445	23	0.628912319
immune cell	CD28 on CD4 Treg	iMhJTZ	qh47jF	finn-b-N14_ENDOMETRIOSIS_RECTPVAGSEPT_VAGINA.vcf	Inverse variance weighted	20.21656756	24	0.684396072
immune cell	CD28 on CD4+	Ig7jrP	qh47jF	finn-b-N14_ENDOMETRIOSIS_RECTPVAGSEPT_VAGINA.vcf	MR Egger	13.02869197	22	0.932357939
immune cell	CD28 on CD4+	Ig7jrP	qh47jF	finn-b-N14_ENDOMETRIOSIS_RECTPVAGSEPT_VAGINA.vcf	Inverse variance weighted	14.25563949	23	0.919316203
immune cell	CD28 on CD45RA- CD4 not Treg	VCXzMa	qh47jF	finn-b-N14_ENDOMETRIOSIS_RECTPVAGSEPT_VAGINA.vcf	MR Egger	3.599279313	11	0.980209839
immune cell	CD28 on CD45RA- CD4 not Treg	VCXzMa	qh47jF	finn-b-N14_ENDOMETRIOSIS_RECTPVAGSEPT_VAGINA.vcf	Inverse variance weighted	5.652850867	12	0.93256111
immune cell	CD28 on CD45RA+ CD4+	wBJp3c	qh47jF	finn-b-N14_ENDOMETRIOSIS_RECTPVAGSEPT_VAGINA.vcf	MR Egger	8.717880771	11	0.64791501
immune cell	CD28 on CD45RA+ CD4+	wBJp3c	qh47jF	finn-b-N14_ENDOMETRIOSIS_RECTPVAGSEPT_VAGINA.vcf	Inverse variance weighted	9.505833621	12	0.659225388
immune cell	CD28 on resting Treg	7vB4Cq	qh47jF	finn-b-N14_ENDOMETRIOSIS_RECTPVAGSEPT_VAGINA.vcf	MR Egger	5.730476843	4	0.220200881
immune cell	CD28 on resting Treg	7vB4Cq	qh47jF	finn-b-N14_ENDOMETRIOSIS_RECTPVAGSEPT_VAGINA.vcf	Inverse variance weighted	5.962591604	5	0.309875956
immune cell	CD28 on secreting Treg	WD8Uds	qh47jF	finn-b-N14_ENDOMETRIOSIS_RECTPVAGSEPT_VAGINA.vcf	MR Egger	14.7629814	14	0.394546467
immune cell	CD28 on secreting Treg	WD8Uds	qh47jF	finn-b-N14_ENDOMETRIOSIS_RECTPVAGSEPT_VAGINA.vcf	Inverse variance weighted	16.5240109	15	0.348105364
immune cell	CD28+ CD45RA- CD8br %CD8br	Kah2wl	qh47jF	finn-b-N14_ENDOMETRIOSIS_RECTPVAGSEPT_VAGINA.vcf	MR Egger	24.9544361	26	0.521555625
immune cell	CD28+ CD45RA- CD8br %CD8br	Kah2wl	qh47jF	finn-b-N14_ENDOMETRIOSIS_RECTPVAGSEPT_VAGINA.vcf	Inverse variance weighted	28.70525781	27	0.375334782
immune cell	CD28+ CD45RA- CD8br %T cell	y4hah8	qh47jF	finn-b-N14_ENDOMETRIOSIS_RECTPVAGSEPT_VAGINA.vcf	MR Egger	16.62446905	24	0.864230339
immune cell	CD28+ CD45RA- CD8br %T cell	y4hah8	qh47jF	finn-b-N14_ENDOMETRIOSIS_RECTPVAGSEPT_VAGINA.vcf	Inverse variance weighted	19.00375592	25	0.79694042
immune cell	CD28+ CD45RA- CD8br AC	0Ncre9	qh47jF	finn-b-N14_ENDOMETRIOSIS_RECTPVAGSEPT_VAGINA.vcf	MR Egger	25.86935549	25	0.414596697
immune cell	CD28+ CD45RA- CD8br AC	0Ncre9	qh47jF	finn-b-N14_ENDOMETRIOSIS_RECTPVAGSEPT_VAGINA.vcf	Inverse variance weighted	26.10680799	26	0.457245762
immune cell	CD28+ CD45RA- CD8dim %CD8dim	nI9bYa	qh47jF	finn-b-N14_ENDOMETRIOSIS_RECTPVAGSEPT_VAGINA.vcf	MR Egger	19.6738174	24	0.715166114
immune cell	CD28+ CD45RA- CD8dim %CD8dim	nI9bYa	qh47jF	finn-b-N14_ENDOMETRIOSIS_RECTPVAGSEPT_VAGINA.vcf	Inverse variance weighted	21.71132005	25	0.652354101
immune cell	CD28+ CD45RA- CD8dim %T cell	AvWMEP	qh47jF	finn-b-N14_ENDOMETRIOSIS_RECTPVAGSEPT_VAGINA.vcf	MR Egger	26.75154431	26	0.422450292
immune cell	CD28+ CD45RA- CD8dim %T cell	AvWMEP	qh47jF	finn-b-N14_ENDOMETRIOSIS_RECTPVAGSEPT_VAGINA.vcf	Inverse variance weighted	29.20721777	27	0.350923352
immune cell	CD28+ CD45RA- CD8dim AC	kudyMY	qh47jF	finn-b-N14_ENDOMETRIOSIS_RECTPVAGSEPT_VAGINA.vcf	MR Egger	37.890183	34	0.296293427
immune cell	CD28+ CD45RA- CD8dim AC	kudyMY	qh47jF	finn-b-N14_ENDOMETRIOSIS_RECTPVAGSEPT_VAGINA.vcf	Inverse variance weighted	37.90327146	35	0.338300317
immune cell	CD28+ CD45RA+ CD8br %CD8br	sVybAh	qh47jF	finn-b-N14_ENDOMETRIOSIS_RECTPVAGSEPT_VAGINA.vcf	MR Egger	33.26114136	38	0.688142957
immune cell	CD28+ CD45RA+ CD8br %CD8br	sVybAh	qh47jF	finn-b-N14_ENDOMETRIOSIS_RECTPVAGSEPT_VAGINA.vcf	Inverse variance weighted	33.30390141	39	0.726680145
immune cell	CD28+ CD45RA+ CD8br %T cell	jruUG8	qh47jF	finn-b-N14_ENDOMETRIOSIS_RECTPVAGSEPT_VAGINA.vcf	MR Egger	101.615294	97	0.354222465
immune cell	CD28+ CD45RA+ CD8br %T cell	jruUG8	qh47jF	finn-b-N14_ENDOMETRIOSIS_RECTPVAGSEPT_VAGINA.vcf	Inverse variance weighted	101.6171488	98	0.381038872
immune cell	CD28+ CD45RA+ CD8br AC	tS2p9j	qh47jF	finn-b-N14_ENDOMETRIOSIS_RECTPVAGSEPT_VAGINA.vcf	MR Egger	44.97713222	53	0.775412244
immune cell	CD28+ CD45RA+ CD8br AC	tS2p9j	qh47jF	finn-b-N14_ENDOMETRIOSIS_RECTPVAGSEPT_VAGINA.vcf	Inverse variance weighted	45.20163478	54	0.797413745
immune cell	CD28+ CD45RA+ CD8dim %CD8dim	8uGFWK	qh47jF	finn-b-N14_ENDOMETRIOSIS_RECTPVAGSEPT_VAGINA.vcf	MR Egger	14.69328054	24	0.929413202
immune cell	CD28+ CD45RA+ CD8dim %CD8dim	8uGFWK	qh47jF	finn-b-N14_ENDOMETRIOSIS_RECTPVAGSEPT_VAGINA.vcf	Inverse variance weighted	20.51774517	25	0.719167291
immune cell	CD28+ CD45RA+ CD8dim %T cell	Q6Wam3	qh47jF	finn-b-N14_ENDOMETRIOSIS_RECTPVAGSEPT_VAGINA.vcf	MR Egger	40.30103921	37	0.326382422
immune cell	CD28+ CD45RA+ CD8dim %T cell	Q6Wam3	qh47jF	finn-b-N14_ENDOMETRIOSIS_RECTPVAGSEPT_VAGINA.vcf	Inverse variance weighted	40.41215193	38	0.364213866
immune cell	CD28+ CD45RA+ CD8dim AC	M1l5ph	qh47jF	finn-b-N14_ENDOMETRIOSIS_RECTPVAGSEPT_VAGINA.vcf	MR Egger	29.29638518	47	0.979962992
immune cell	CD28+ CD45RA+ CD8dim AC	M1l5ph	qh47jF	finn-b-N14_ENDOMETRIOSIS_RECTPVAGSEPT_VAGINA.vcf	Inverse variance weighted	30.18371395	48	0.979285403
immune cell	CD28+ DN (CD4-CD8-) %DN	lhKmsd	qh47jF	finn-b-N14_ENDOMETRIOSIS_RECTPVAGSEPT_VAGINA.vcf	MR Egger	19.55483811	24	0.721789193
immune cell	CD28+ DN (CD4-CD8-) %DN	lhKmsd	qh47jF	finn-b-N14_ENDOMETRIOSIS_RECTPVAGSEPT_VAGINA.vcf	Inverse variance weighted	20.43231224	25	0.723796528
immune cell	CD28+ DN (CD4-CD8-) %T cell	ZPeord	qh47jF	finn-b-N14_ENDOMETRIOSIS_RECTPVAGSEPT_VAGINA.vcf	MR Egger	19.6648971	21	0.542566771
immune cell	CD28+ DN (CD4-CD8-) %T cell	ZPeord	qh47jF	finn-b-N14_ENDOMETRIOSIS_RECTPVAGSEPT_VAGINA.vcf	Inverse variance weighted	19.74501306	22	0.598986115
immune cell	CD28+ DN (CD4-CD8-) AC	EJNztv	qh47jF	finn-b-N14_ENDOMETRIOSIS_RECTPVAGSEPT_VAGINA.vcf	MR Egger	8.43709643	8	0.391978
immune cell	CD28+ DN (CD4-CD8-) AC	EJNztv	qh47jF	finn-b-N14_ENDOMETRIOSIS_RECTPVAGSEPT_VAGINA.vcf	Inverse variance weighted	8.507933674	9	0.483876299
immune cell	CD3- lymphocyte %leukocyte	FYm7Ee	qh47jF	finn-b-N14_ENDOMETRIOSIS_RECTPVAGSEPT_VAGINA.vcf	MR Egger	21.19817928	18	0.269532842
immune cell	CD3- lymphocyte %leukocyte	FYm7Ee	qh47jF	finn-b-N14_ENDOMETRIOSIS_RECTPVAGSEPT_VAGINA.vcf	Inverse variance weighted	21.20205937	19	0.325744227
immune cell	CD3- lymphocyte %lymphocyte	WnacY7	qh47jF	finn-b-N14_ENDOMETRIOSIS_RECTPVAGSEPT_VAGINA.vcf	MR Egger	2.478066352	4	0.648567612
immune cell	CD3- lymphocyte %lymphocyte	WnacY7	qh47jF	finn-b-N14_ENDOMETRIOSIS_RECTPVAGSEPT_VAGINA.vcf	Inverse variance weighted	2.481772449	5	0.77923764
immune cell	CD3- lymphocyte AC	cGxEmQ	qh47jF	finn-b-N14_ENDOMETRIOSIS_RECTPVAGSEPT_VAGINA.vcf	MR Egger	15.15838743	15	0.440069596
immune cell	CD3- lymphocyte AC	cGxEmQ	qh47jF	finn-b-N14_ENDOMETRIOSIS_RECTPVAGSEPT_VAGINA.vcf	Inverse variance weighted	17.42336726	16	0.358725583
immune cell	CD3 on activated & secreting Treg	IqphFO	qh47jF	finn-b-N14_ENDOMETRIOSIS_RECTPVAGSEPT_VAGINA.vcf	MR Egger	18.55617418	18	0.419618163
immune cell	CD3 on activated & secreting Treg	IqphFO	qh47jF	finn-b-N14_ENDOMETRIOSIS_RECTPVAGSEPT_VAGINA.vcf	Inverse variance weighted	20.09097248	19	0.389122754
immune cell	CD3 on activated Treg	wkC9NY	qh47jF	finn-b-N14_ENDOMETRIOSIS_RECTPVAGSEPT_VAGINA.vcf	MR Egger	13.76299702	17	0.683801706
immune cell	CD3 on activated Treg	wkC9NY	qh47jF	finn-b-N14_ENDOMETRIOSIS_RECTPVAGSEPT_VAGINA.vcf	Inverse variance weighted	14.22159185	18	0.714535897
immune cell	CD3 on CD28- CD8br	2aVU9Q	qh47jF	finn-b-N14_ENDOMETRIOSIS_RECTPVAGSEPT_VAGINA.vcf	MR Egger	11.71636693	16	0.763263049
immune cell	CD3 on CD28- CD8br	2aVU9Q	qh47jF	finn-b-N14_ENDOMETRIOSIS_RECTPVAGSEPT_VAGINA.vcf	Inverse variance weighted	12.85580086	17	0.745784489
immune cell	CD3 on CD28+ CD4+	uTXGFc	qh47jF	finn-b-N14_ENDOMETRIOSIS_RECTPVAGSEPT_VAGINA.vcf	MR Egger	21.52966164	20	0.366567737
immune cell	CD3 on CD28+ CD4+	uTXGFc	qh47jF	finn-b-N14_ENDOMETRIOSIS_RECTPVAGSEPT_VAGINA.vcf	Inverse variance weighted	21.72593549	21	0.415447874
immune cell	CD3 on CD28+ CD45RA- CD8br	7mKfqq	qh47jF	finn-b-N14_ENDOMETRIOSIS_RECTPVAGSEPT_VAGINA.vcf	MR Egger	13.27194058	15	0.581302248
immune cell	CD3 on CD28+ CD45RA- CD8br	7mKfqq	qh47jF	finn-b-N14_ENDOMETRIOSIS_RECTPVAGSEPT_VAGINA.vcf	Inverse variance weighted	13.59909625	16	0.628552757
immune cell	CD3 on CD28+ CD45RA+ CD8br	cUrOW9	qh47jF	finn-b-N14_ENDOMETRIOSIS_RECTPVAGSEPT_VAGINA.vcf	MR Egger	28.40436168	22	0.162664434
immune cell	CD3 on CD28+ CD45RA+ CD8br	cUrOW9	qh47jF	finn-b-N14_ENDOMETRIOSIS_RECTPVAGSEPT_VAGINA.vcf	Inverse variance weighted	28.45149189	23	0.199188613
immune cell	CD3 on CD28+ DN (CD4-CD8-)	VmeY8e	qh47jF	finn-b-N14_ENDOMETRIOSIS_RECTPVAGSEPT_VAGINA.vcf	MR Egger	10.4873993	12	0.573281823
immune cell	CD3 on CD28+ DN (CD4-CD8-)	VmeY8e	qh47jF	finn-b-N14_ENDOMETRIOSIS_RECTPVAGSEPT_VAGINA.vcf	Inverse variance weighted	10.52955187	13	0.650163005
immune cell	CD3 on CD39+ activated Treg	6SqPeE	qh47jF	finn-b-N14_ENDOMETRIOSIS_RECTPVAGSEPT_VAGINA.vcf	MR Egger	24.35509739	22	0.328894998
immune cell	CD3 on CD39+ activated Treg	6SqPeE	qh47jF	finn-b-N14_ENDOMETRIOSIS_RECTPVAGSEPT_VAGINA.vcf	Inverse variance weighted	25.29954837	23	0.335027814
immune cell	CD3 on CD39+ CD4+	Cep1qp	qh47jF	finn-b-N14_ENDOMETRIOSIS_RECTPVAGSEPT_VAGINA.vcf	MR Egger	24.79596083	25	0.473854185
immune cell	CD3 on CD39+ CD4+	Cep1qp	qh47jF	finn-b-N14_ENDOMETRIOSIS_RECTPVAGSEPT_VAGINA.vcf	Inverse variance weighted	26.47453158	26	0.437273367
immune cell	CD3 on CD39+ CD8br	sASFX1	qh47jF	finn-b-N14_ENDOMETRIOSIS_RECTPVAGSEPT_VAGINA.vcf	MR Egger	16.09046543	13	0.24427927
immune cell	CD3 on CD39+ CD8br	sASFX1	qh47jF	finn-b-N14_ENDOMETRIOSIS_RECTPVAGSEPT_VAGINA.vcf	Inverse variance weighted	16.13009414	14	0.30549431
immune cell	CD3 on CD39+ resting Treg	fmUFuM	qh47jF	finn-b-N14_ENDOMETRIOSIS_RECTPVAGSEPT_VAGINA.vcf	MR Egger	31.55488993	17	0.017081492
immune cell	CD3 on CD39+ resting Treg	fmUFuM	qh47jF	finn-b-N14_ENDOMETRIOSIS_RECTPVAGSEPT_VAGINA.vcf	Inverse variance weighted	31.55798867	18	0.024787737
immune cell	CD3 on CD39+ secreting Treg	S7qMKn	qh47jF	finn-b-N14_ENDOMETRIOSIS_RECTPVAGSEPT_VAGINA.vcf	MR Egger	26.35488069	24	0.335407317
immune cell	CD3 on CD39+ secreting Treg	S7qMKn	qh47jF	finn-b-N14_ENDOMETRIOSIS_RECTPVAGSEPT_VAGINA.vcf	Inverse variance weighted	26.5072621	25	0.380939424
immune cell	CD3 on CD4 Treg	uz2Tmk	qh47jF	finn-b-N14_ENDOMETRIOSIS_RECTPVAGSEPT_VAGINA.vcf	MR Egger	4.109819329	8	0.847081664
immune cell	CD3 on CD4 Treg	uz2Tmk	qh47jF	finn-b-N14_ENDOMETRIOSIS_RECTPVAGSEPT_VAGINA.vcf	Inverse variance weighted	8.934666138	9	0.443326853
immune cell	CD3 on CD4+	Q6kMRG	qh47jF	finn-b-N14_ENDOMETRIOSIS_RECTPVAGSEPT_VAGINA.vcf	MR Egger	28.03709378	25	0.306148454
immune cell	CD3 on CD4+	Q6kMRG	qh47jF	finn-b-N14_ENDOMETRIOSIS_RECTPVAGSEPT_VAGINA.vcf	Inverse variance weighted	29.54604536	26	0.286842638
immune cell	CD3 on CD45RA- CD4+	c1tGT5	qh47jF	finn-b-N14_ENDOMETRIOSIS_RECTPVAGSEPT_VAGINA.vcf	MR Egger	33.12584811	24	0.101445825
immune cell	CD3 on CD45RA- CD4+	c1tGT5	qh47jF	finn-b-N14_ENDOMETRIOSIS_RECTPVAGSEPT_VAGINA.vcf	Inverse variance weighted	36.72793176	25	0.061257574
immune cell	CD3 on CD45RA+ CD4+	PUULvg	qh47jF	finn-b-N14_ENDOMETRIOSIS_RECTPVAGSEPT_VAGINA.vcf	MR Egger	22.30230328	28	0.767107071
immune cell	CD3 on CD45RA+ CD4+	PUULvg	qh47jF	finn-b-N14_ENDOMETRIOSIS_RECTPVAGSEPT_VAGINA.vcf	Inverse variance weighted	25.1120061	29	0.672422394
immune cell	CD3 on CD8br	BCdL0Y	qh47jF	finn-b-N14_ENDOMETRIOSIS_RECTPVAGSEPT_VAGINA.vcf	MR Egger	26.77437763	18	0.083325646
immune cell	CD3 on CD8br	BCdL0Y	qh47jF	finn-b-N14_ENDOMETRIOSIS_RECTPVAGSEPT_VAGINA.vcf	Inverse variance weighted	26.90427223	19	0.106902663
immune cell	CD3 on CM CD4+	uZGllO	qh47jF	finn-b-N14_ENDOMETRIOSIS_RECTPVAGSEPT_VAGINA.vcf	MR Egger	22.62312403	20	0.307676499
immune cell	CD3 on CM CD4+	uZGllO	qh47jF	finn-b-N14_ENDOMETRIOSIS_RECTPVAGSEPT_VAGINA.vcf	Inverse variance weighted	22.66042152	21	0.362347696
immune cell	CD3 on CM CD8br	D6cIyF	qh47jF	finn-b-N14_ENDOMETRIOSIS_RECTPVAGSEPT_VAGINA.vcf	MR Egger	11.97940049	14	0.607957156
immune cell	CD3 on CM CD8br	D6cIyF	qh47jF	finn-b-N14_ENDOMETRIOSIS_RECTPVAGSEPT_VAGINA.vcf	Inverse variance weighted	12.12424778	15	0.669601125
immune cell	CD3 on EM CD4+	WPCFN0	qh47jF	finn-b-N14_ENDOMETRIOSIS_RECTPVAGSEPT_VAGINA.vcf	MR Egger	22.79580078	17	0.156017252
immune cell	CD3 on EM CD4+	WPCFN0	qh47jF	finn-b-N14_ENDOMETRIOSIS_RECTPVAGSEPT_VAGINA.vcf	Inverse variance weighted	24.06974621	18	0.152756037
immune cell	CD3 on EM CD8br	DTim3T	qh47jF	finn-b-N14_ENDOMETRIOSIS_RECTPVAGSEPT_VAGINA.vcf	MR Egger	14.60155954	16	0.55399115
immune cell	CD3 on EM CD8br	DTim3T	qh47jF	finn-b-N14_ENDOMETRIOSIS_RECTPVAGSEPT_VAGINA.vcf	Inverse variance weighted	14.75805086	17	0.612904069
immune cell	CD3 on HLA DR+ CD4+	q0QIzg	qh47jF	finn-b-N14_ENDOMETRIOSIS_RECTPVAGSEPT_VAGINA.vcf	MR Egger	14.99182215	23	0.894926447
immune cell	CD3 on HLA DR+ CD4+	q0QIzg	qh47jF	finn-b-N14_ENDOMETRIOSIS_RECTPVAGSEPT_VAGINA.vcf	Inverse variance weighted	15.15067754	24	0.916272225
immune cell	CD3 on HLA DR+ CD8br	6ax2I9	qh47jF	finn-b-N14_ENDOMETRIOSIS_RECTPVAGSEPT_VAGINA.vcf	MR Egger	37.41561516	23	0.02939797
immune cell	CD3 on HLA DR+ CD8br	6ax2I9	qh47jF	finn-b-N14_ENDOMETRIOSIS_RECTPVAGSEPT_VAGINA.vcf	Inverse variance weighted	37.60512562	24	0.038038172
immune cell	CD3 on HLA DR+ T cell	LLBGgr	qh47jF	finn-b-N14_ENDOMETRIOSIS_RECTPVAGSEPT_VAGINA.vcf	MR Egger	30.43376226	24	0.170788384
immune cell	CD3 on HLA DR+ T cell	LLBGgr	qh47jF	finn-b-N14_ENDOMETRIOSIS_RECTPVAGSEPT_VAGINA.vcf	Inverse variance weighted	30.61251028	25	0.202171823
immune cell	CD3 on Naive CD4+	vFguk9	qh47jF	finn-b-N14_ENDOMETRIOSIS_RECTPVAGSEPT_VAGINA.vcf	MR Egger	32.32845751	25	0.148726458
immune cell	CD3 on Naive CD4+	vFguk9	qh47jF	finn-b-N14_ENDOMETRIOSIS_RECTPVAGSEPT_VAGINA.vcf	Inverse variance weighted	32.55357148	26	0.175447233
immune cell	CD3 on naive CD8br	3KxJt1	qh47jF	finn-b-N14_ENDOMETRIOSIS_RECTPVAGSEPT_VAGINA.vcf	MR Egger	29.13583158	23	0.175848555
immune cell	CD3 on naive CD8br	3KxJt1	qh47jF	finn-b-N14_ENDOMETRIOSIS_RECTPVAGSEPT_VAGINA.vcf	Inverse variance weighted	29.42741566	24	0.204459024
immune cell	CD3 on NKT	oMSeZh	qh47jF	finn-b-N14_ENDOMETRIOSIS_RECTPVAGSEPT_VAGINA.vcf	MR Egger	16.1863461	14	0.302127311
immune cell	CD3 on NKT	oMSeZh	qh47jF	finn-b-N14_ENDOMETRIOSIS_RECTPVAGSEPT_VAGINA.vcf	Inverse variance weighted	16.18887863	15	0.369610963
immune cell	CD3 on resting Treg	75GuqH	qh47jF	finn-b-N14_ENDOMETRIOSIS_RECTPVAGSEPT_VAGINA.vcf	MR Egger	32.62560766	34	0.534958098
immune cell	CD3 on resting Treg	75GuqH	qh47jF	finn-b-N14_ENDOMETRIOSIS_RECTPVAGSEPT_VAGINA.vcf	Inverse variance weighted	32.62595175	35	0.583240116
immune cell	CD3 on secreting Treg	wzXOcz	qh47jF	finn-b-N14_ENDOMETRIOSIS_RECTPVAGSEPT_VAGINA.vcf	MR Egger	21.12867932	18	0.27297081
immune cell	CD3 on secreting Treg	wzXOcz	qh47jF	finn-b-N14_ENDOMETRIOSIS_RECTPVAGSEPT_VAGINA.vcf	Inverse variance weighted	24.74009318	19	0.169276411
immune cell	CD3 on T cell	BqPZ20	qh47jF	finn-b-N14_ENDOMETRIOSIS_RECTPVAGSEPT_VAGINA.vcf	MR Egger	29.17844706	27	0.352299679
immune cell	CD3 on T cell	BqPZ20	qh47jF	finn-b-N14_ENDOMETRIOSIS_RECTPVAGSEPT_VAGINA.vcf	Inverse variance weighted	29.2147644	28	0.401696013
immune cell	CD3 on TD CD4+	0n4Lbl	qh47jF	finn-b-N14_ENDOMETRIOSIS_RECTPVAGSEPT_VAGINA.vcf	MR Egger	18.60716774	20	0.547476395
immune cell	CD3 on TD CD4+	0n4Lbl	qh47jF	finn-b-N14_ENDOMETRIOSIS_RECTPVAGSEPT_VAGINA.vcf	Inverse variance weighted	18.77163468	21	0.599786804
immune cell	CD3 on TD CD8br	VTCxQN	qh47jF	finn-b-N14_ENDOMETRIOSIS_RECTPVAGSEPT_VAGINA.vcf	MR Egger	22.94744343	19	0.23966462
immune cell	CD3 on TD CD8br	VTCxQN	qh47jF	finn-b-N14_ENDOMETRIOSIS_RECTPVAGSEPT_VAGINA.vcf	Inverse variance weighted	23.37192063	20	0.270903517
immune cell	CD33- HLA DR- AC	IVM3vh	qh47jF	finn-b-N14_ENDOMETRIOSIS_RECTPVAGSEPT_VAGINA.vcf	MR Egger	14.93811548	19	0.726522377
immune cell	CD33- HLA DR- AC	IVM3vh	qh47jF	finn-b-N14_ENDOMETRIOSIS_RECTPVAGSEPT_VAGINA.vcf	Inverse variance weighted	15.36189054	20	0.755339236
immune cell	CD33- HLA DR+ AC	pyI4Pq	qh47jF	finn-b-N14_ENDOMETRIOSIS_RECTPVAGSEPT_VAGINA.vcf	MR Egger	24.91410954	31	0.771546761
immune cell	CD33- HLA DR+ AC	pyI4Pq	qh47jF	finn-b-N14_ENDOMETRIOSIS_RECTPVAGSEPT_VAGINA.vcf	Inverse variance weighted	24.93528027	32	0.80864155
immune cell	CD33 on basophil	buRd4k	qh47jF	finn-b-N14_ENDOMETRIOSIS_RECTPVAGSEPT_VAGINA.vcf	MR Egger	32.27578085	20	0.040446918
immune cell	CD33 on basophil	buRd4k	qh47jF	finn-b-N14_ENDOMETRIOSIS_RECTPVAGSEPT_VAGINA.vcf	Inverse variance weighted	32.80412369	21	0.048434716
immune cell	CD33 on CD14+ monocyte	8AhEvV	qh47jF	finn-b-N14_ENDOMETRIOSIS_RECTPVAGSEPT_VAGINA.vcf	MR Egger	23.00544333	17	0.149073561
immune cell	CD33 on CD14+ monocyte	8AhEvV	qh47jF	finn-b-N14_ENDOMETRIOSIS_RECTPVAGSEPT_VAGINA.vcf	Inverse variance weighted	23.12228652	18	0.185934554
immune cell	CD33 on CD33br HLA DR+	uVxIxT	qh47jF	finn-b-N14_ENDOMETRIOSIS_RECTPVAGSEPT_VAGINA.vcf	MR Egger	10.54019178	22	0.980710244
immune cell	CD33 on CD33br HLA DR+	uVxIxT	qh47jF	finn-b-N14_ENDOMETRIOSIS_RECTPVAGSEPT_VAGINA.vcf	Inverse variance weighted	11.31077601	23	0.979788204
immune cell	CD33 on CD33br HLA DR+ CD14-	PqvSk9	qh47jF	finn-b-N14_ENDOMETRIOSIS_RECTPVAGSEPT_VAGINA.vcf	MR Egger	9.986893913	20	0.96840897
immune cell	CD33 on CD33br HLA DR+ CD14-	PqvSk9	qh47jF	finn-b-N14_ENDOMETRIOSIS_RECTPVAGSEPT_VAGINA.vcf	Inverse variance weighted	10.33039756	21	0.974295146
immune cell	CD33 on CD33br HLA DR+ CD14dim	DqpAfM	qh47jF	finn-b-N14_ENDOMETRIOSIS_RECTPVAGSEPT_VAGINA.vcf	MR Egger	15.50532521	26	0.947378705
immune cell	CD33 on CD33br HLA DR+ CD14dim	DqpAfM	qh47jF	finn-b-N14_ENDOMETRIOSIS_RECTPVAGSEPT_VAGINA.vcf	Inverse variance weighted	15.66287715	27	0.959071751
immune cell	CD33 on CD33dim HLA DR-	AVs54B	qh47jF	finn-b-N14_ENDOMETRIOSIS_RECTPVAGSEPT_VAGINA.vcf	MR Egger	20.40180196	17	0.254195235
immune cell	CD33 on CD33dim HLA DR-	AVs54B	qh47jF	finn-b-N14_ENDOMETRIOSIS_RECTPVAGSEPT_VAGINA.vcf	Inverse variance weighted	26.06966795	18	0.098175607
immune cell	CD33 on CD33dim HLA DR+ CD11b-	VstaEe	qh47jF	finn-b-N14_ENDOMETRIOSIS_RECTPVAGSEPT_VAGINA.vcf	MR Egger	21.12006635	18	0.273398899
immune cell	CD33 on CD33dim HLA DR+ CD11b-	VstaEe	qh47jF	finn-b-N14_ENDOMETRIOSIS_RECTPVAGSEPT_VAGINA.vcf	Inverse variance weighted	21.32933449	19	0.318891991
immune cell	CD33 on CD33dim HLA DR+ CD11b+	0kWvjf	qh47jF	finn-b-N14_ENDOMETRIOSIS_RECTPVAGSEPT_VAGINA.vcf	MR Egger	23.72324927	16	0.095725702
immune cell	CD33 on CD33dim HLA DR+ CD11b+	0kWvjf	qh47jF	finn-b-N14_ENDOMETRIOSIS_RECTPVAGSEPT_VAGINA.vcf	Inverse variance weighted	23.88491068	17	0.122595924
immune cell	CD33 on CD66b++ myeloid cell	VMNAjN	qh47jF	finn-b-N14_ENDOMETRIOSIS_RECTPVAGSEPT_VAGINA.vcf	MR Egger	16.80858421	16	0.398086872
immune cell	CD33 on CD66b++ myeloid cell	VMNAjN	qh47jF	finn-b-N14_ENDOMETRIOSIS_RECTPVAGSEPT_VAGINA.vcf	Inverse variance weighted	17.16656787	17	0.443137442
immune cell	CD33 on Gr MDSC	KijrV6	qh47jF	finn-b-N14_ENDOMETRIOSIS_RECTPVAGSEPT_VAGINA.vcf	MR Egger	18.61068845	18	0.4161557
immune cell	CD33 on Gr MDSC	KijrV6	qh47jF	finn-b-N14_ENDOMETRIOSIS_RECTPVAGSEPT_VAGINA.vcf	Inverse variance weighted	23.00140249	19	0.237280033
immune cell	CD33 on Im MDSC	Royxt8	qh47jF	finn-b-N14_ENDOMETRIOSIS_RECTPVAGSEPT_VAGINA.vcf	MR Egger	25.6006276	20	0.179410656
immune cell	CD33 on Im MDSC	Royxt8	qh47jF	finn-b-N14_ENDOMETRIOSIS_RECTPVAGSEPT_VAGINA.vcf	Inverse variance weighted	25.77166404	21	0.215289595
immune cell	CD33 on Mo MDSC	DwW4TV	qh47jF	finn-b-N14_ENDOMETRIOSIS_RECTPVAGSEPT_VAGINA.vcf	MR Egger	11.77322913	19	0.895088256
immune cell	CD33 on Mo MDSC	DwW4TV	qh47jF	finn-b-N14_ENDOMETRIOSIS_RECTPVAGSEPT_VAGINA.vcf	Inverse variance weighted	13.87477922	20	0.836787718
immune cell	CD33br HLA DR+ AC	Olwmog	qh47jF	finn-b-N14_ENDOMETRIOSIS_RECTPVAGSEPT_VAGINA.vcf	MR Egger	27.41306699	26	0.38792848
immune cell	CD33br HLA DR+ AC	Olwmog	qh47jF	finn-b-N14_ENDOMETRIOSIS_RECTPVAGSEPT_VAGINA.vcf	Inverse variance weighted	27.63283461	27	0.430085089
immune cell	CD33br HLA DR+ CD14- %CD33br HLA DR+	MUEGvD	qh47jF	finn-b-N14_ENDOMETRIOSIS_RECTPVAGSEPT_VAGINA.vcf	MR Egger	21.89019581	16	0.146772479
immune cell	CD33br HLA DR+ CD14- %CD33br HLA DR+	MUEGvD	qh47jF	finn-b-N14_ENDOMETRIOSIS_RECTPVAGSEPT_VAGINA.vcf	Inverse variance weighted	22.16014154	17	0.178638571
immune cell	CD33br HLA DR+ CD14- AC	9Z5Eea	qh47jF	finn-b-N14_ENDOMETRIOSIS_RECTPVAGSEPT_VAGINA.vcf	MR Egger	22.12904673	27	0.730791028
immune cell	CD33br HLA DR+ CD14- AC	9Z5Eea	qh47jF	finn-b-N14_ENDOMETRIOSIS_RECTPVAGSEPT_VAGINA.vcf	Inverse variance weighted	22.17757668	28	0.77300431
immune cell	CD33br HLA DR+ CD14dim %CD33br HLA DR+	DU2wim	qh47jF	finn-b-N14_ENDOMETRIOSIS_RECTPVAGSEPT_VAGINA.vcf	MR Egger	39.26437704	21	0.009125443
immune cell	CD33br HLA DR+ CD14dim %CD33br HLA DR+	DU2wim	qh47jF	finn-b-N14_ENDOMETRIOSIS_RECTPVAGSEPT_VAGINA.vcf	Inverse variance weighted	39.9207288	22	0.01104455
immune cell	CD33br HLA DR+ CD14dim AC	B1LHGw	qh47jF	finn-b-N14_ENDOMETRIOSIS_RECTPVAGSEPT_VAGINA.vcf	MR Egger	22.12947691	26	0.681591934
immune cell	CD33br HLA DR+ CD14dim AC	B1LHGw	qh47jF	finn-b-N14_ENDOMETRIOSIS_RECTPVAGSEPT_VAGINA.vcf	Inverse variance weighted	25.47068091	27	0.548102357
immune cell	CD33dim HLA DR- AC	85T90V	qh47jF	finn-b-N14_ENDOMETRIOSIS_RECTPVAGSEPT_VAGINA.vcf	MR Egger	15.90956959	22	0.820348415
immune cell	CD33dim HLA DR- AC	85T90V	qh47jF	finn-b-N14_ENDOMETRIOSIS_RECTPVAGSEPT_VAGINA.vcf	Inverse variance weighted	16.39227458	23	0.837968854
immune cell	CD33dim HLA DR+ CD11b- %CD33dim HLA DR+	PHJHX3	qh47jF	finn-b-N14_ENDOMETRIOSIS_RECTPVAGSEPT_VAGINA.vcf	MR Egger	23.08950325	20	0.28442114
immune cell	CD33dim HLA DR+ CD11b- %CD33dim HLA DR+	PHJHX3	qh47jF	finn-b-N14_ENDOMETRIOSIS_RECTPVAGSEPT_VAGINA.vcf	Inverse variance weighted	24.51147572	21	0.268941509
immune cell	CD33dim HLA DR+ CD11b- AC	Phr1xq	qh47jF	finn-b-N14_ENDOMETRIOSIS_RECTPVAGSEPT_VAGINA.vcf	MR Egger	20.08376055	26	0.787570519
immune cell	CD33dim HLA DR+ CD11b- AC	Phr1xq	qh47jF	finn-b-N14_ENDOMETRIOSIS_RECTPVAGSEPT_VAGINA.vcf	Inverse variance weighted	20.1485707	27	0.824463757
immune cell	CD33dim HLA DR+ CD11b+ %CD33dim HLA DR+	FLLf4D	qh47jF	finn-b-N14_ENDOMETRIOSIS_RECTPVAGSEPT_VAGINA.vcf	MR Egger	23.59841139	22	0.368626189
immune cell	CD33dim HLA DR+ CD11b+ %CD33dim HLA DR+	FLLf4D	qh47jF	finn-b-N14_ENDOMETRIOSIS_RECTPVAGSEPT_VAGINA.vcf	Inverse variance weighted	25.66071611	23	0.317142549
immune cell	CD33dim HLA DR+ CD11b+ AC	NXxFxX	qh47jF	finn-b-N14_ENDOMETRIOSIS_RECTPVAGSEPT_VAGINA.vcf	MR Egger	20.3692702	24	0.675594531
immune cell	CD33dim HLA DR+ CD11b+ AC	NXxFxX	qh47jF	finn-b-N14_ENDOMETRIOSIS_RECTPVAGSEPT_VAGINA.vcf	Inverse variance weighted	23.99003499	25	0.519949435
immune cell	CD34 on HSC	hOabgh	qh47jF	finn-b-N14_ENDOMETRIOSIS_RECTPVAGSEPT_VAGINA.vcf	MR Egger	3.095844152	10	0.97907762
immune cell	CD34 on HSC	hOabgh	qh47jF	finn-b-N14_ENDOMETRIOSIS_RECTPVAGSEPT_VAGINA.vcf	Inverse variance weighted	4.678222732	11	0.945743522
immune cell	CD38 on CD20-	q5sfGo	qh47jF	finn-b-N14_ENDOMETRIOSIS_RECTPVAGSEPT_VAGINA.vcf	MR Egger	23.32130564	18	0.178543123
immune cell	CD38 on CD20-	q5sfGo	qh47jF	finn-b-N14_ENDOMETRIOSIS_RECTPVAGSEPT_VAGINA.vcf	Inverse variance weighted	25.77073121	19	0.136705131
immune cell	CD38 on CD3- CD19-	5hidFw	qh47jF	finn-b-N14_ENDOMETRIOSIS_RECTPVAGSEPT_VAGINA.vcf	MR Egger	16.04210751	15	0.379258695
immune cell	CD38 on CD3- CD19-	5hidFw	qh47jF	finn-b-N14_ENDOMETRIOSIS_RECTPVAGSEPT_VAGINA.vcf	Inverse variance weighted	16.0461963	16	0.4497413
immune cell	CD38 on IgD- CD38br	2PtYp2	qh47jF	finn-b-N14_ENDOMETRIOSIS_RECTPVAGSEPT_VAGINA.vcf	MR Egger	11.30534099	11	0.418048722
immune cell	CD38 on IgD- CD38br	2PtYp2	qh47jF	finn-b-N14_ENDOMETRIOSIS_RECTPVAGSEPT_VAGINA.vcf	Inverse variance weighted	11.62994409	12	0.475837944
immune cell	CD38 on IgD- CD38dim	gPjC0Q	qh47jF	finn-b-N14_ENDOMETRIOSIS_RECTPVAGSEPT_VAGINA.vcf	MR Egger	24.6001191	17	0.104024767
immune cell	CD38 on IgD- CD38dim	gPjC0Q	qh47jF	finn-b-N14_ENDOMETRIOSIS_RECTPVAGSEPT_VAGINA.vcf	Inverse variance weighted	25.13794198	18	0.121163469
immune cell	CD38 on IgD+	4z23Pp	qh47jF	finn-b-N14_ENDOMETRIOSIS_RECTPVAGSEPT_VAGINA.vcf	MR Egger	13.35415282	12	0.343833366
immune cell	CD38 on IgD+	4z23Pp	qh47jF	finn-b-N14_ENDOMETRIOSIS_RECTPVAGSEPT_VAGINA.vcf	Inverse variance weighted	13.35766539	13	0.420579581
immune cell	CD38 on IgD+ CD24-	9sxlWS	qh47jF	finn-b-N14_ENDOMETRIOSIS_RECTPVAGSEPT_VAGINA.vcf	MR Egger	14.07824066	14	0.443898457
immune cell	CD38 on IgD+ CD24-	9sxlWS	qh47jF	finn-b-N14_ENDOMETRIOSIS_RECTPVAGSEPT_VAGINA.vcf	Inverse variance weighted	15.43683293	15	0.42043279
immune cell	CD38 on IgD+ CD38br	kpFcaF	qh47jF	finn-b-N14_ENDOMETRIOSIS_RECTPVAGSEPT_VAGINA.vcf	MR Egger	22.36861663	14	0.071350871
immune cell	CD38 on IgD+ CD38br	kpFcaF	qh47jF	finn-b-N14_ENDOMETRIOSIS_RECTPVAGSEPT_VAGINA.vcf	Inverse variance weighted	28.64783026	15	0.017848256
immune cell	CD38 on IgD+ CD38dim	08KMmc	qh47jF	finn-b-N14_ENDOMETRIOSIS_RECTPVAGSEPT_VAGINA.vcf	MR Egger	22.54497723	21	0.368710185
immune cell	CD38 on IgD+ CD38dim	08KMmc	qh47jF	finn-b-N14_ENDOMETRIOSIS_RECTPVAGSEPT_VAGINA.vcf	Inverse variance weighted	23.27585741	22	0.386295568
immune cell	CD38 on naive-mature B cell	EQUjW5	qh47jF	finn-b-N14_ENDOMETRIOSIS_RECTPVAGSEPT_VAGINA.vcf	MR Egger	20.52719145	22	0.550098936
immune cell	CD38 on naive-mature B cell	EQUjW5	qh47jF	finn-b-N14_ENDOMETRIOSIS_RECTPVAGSEPT_VAGINA.vcf	Inverse variance weighted	20.67393339	23	0.600992479
immune cell	CD38 on PB/PC	3DIqn8	qh47jF	finn-b-N14_ENDOMETRIOSIS_RECTPVAGSEPT_VAGINA.vcf	MR Egger	4.964778039	12	0.959145045
immune cell	CD38 on PB/PC	3DIqn8	qh47jF	finn-b-N14_ENDOMETRIOSIS_RECTPVAGSEPT_VAGINA.vcf	Inverse variance weighted	5.09275401	13	0.973094095
immune cell	CD38 on transitional	jX9THU	qh47jF	finn-b-N14_ENDOMETRIOSIS_RECTPVAGSEPT_VAGINA.vcf	MR Egger	28.66786655	20	0.094508128
immune cell	CD38 on transitional	jX9THU	qh47jF	finn-b-N14_ENDOMETRIOSIS_RECTPVAGSEPT_VAGINA.vcf	Inverse variance weighted	29.73969423	21	0.097344967
immune cell	CD39 on CD39+ activated Treg	YTSgwW	qh47jF	finn-b-N14_ENDOMETRIOSIS_RECTPVAGSEPT_VAGINA.vcf	MR Egger	17.72641147	20	0.605425369
immune cell	CD39 on CD39+ activated Treg	YTSgwW	qh47jF	finn-b-N14_ENDOMETRIOSIS_RECTPVAGSEPT_VAGINA.vcf	Inverse variance weighted	17.80431678	21	0.661351729
immune cell	CD39 on CD39+ CD4+	R6kwzt	qh47jF	finn-b-N14_ENDOMETRIOSIS_RECTPVAGSEPT_VAGINA.vcf	MR Egger	8.695428262	18	0.966386138
immune cell	CD39 on CD39+ CD4+	R6kwzt	qh47jF	finn-b-N14_ENDOMETRIOSIS_RECTPVAGSEPT_VAGINA.vcf	Inverse variance weighted	9.024290985	19	0.97307377
immune cell	CD39 on CD39+ CD8br	Jd5hEw	qh47jF	finn-b-N14_ENDOMETRIOSIS_RECTPVAGSEPT_VAGINA.vcf	MR Egger	19.15932693	22	0.635470302
immune cell	CD39 on CD39+ CD8br	Jd5hEw	qh47jF	finn-b-N14_ENDOMETRIOSIS_RECTPVAGSEPT_VAGINA.vcf	Inverse variance weighted	24.58016464	23	0.3722889
immune cell	CD39 on CD39+ secreting Treg	EwAiI8	qh47jF	finn-b-N14_ENDOMETRIOSIS_RECTPVAGSEPT_VAGINA.vcf	MR Egger	16.92601674	20	0.657772351
immune cell	CD39 on CD39+ secreting Treg	EwAiI8	qh47jF	finn-b-N14_ENDOMETRIOSIS_RECTPVAGSEPT_VAGINA.vcf	Inverse variance weighted	17.55497937	21	0.676965788
immune cell	CD39 on granulocyte	HQpcmc	qh47jF	finn-b-N14_ENDOMETRIOSIS_RECTPVAGSEPT_VAGINA.vcf	MR Egger	24.16658448	24	0.452105191
immune cell	CD39 on granulocyte	HQpcmc	qh47jF	finn-b-N14_ENDOMETRIOSIS_RECTPVAGSEPT_VAGINA.vcf	Inverse variance weighted	25.2954181	25	0.445919005
immune cell	CD39 on monocyte	HmpgJZ	qh47jF	finn-b-N14_ENDOMETRIOSIS_RECTPVAGSEPT_VAGINA.vcf	MR Egger	14.75839601	18	0.678484316
immune cell	CD39 on monocyte	HmpgJZ	qh47jF	finn-b-N14_ENDOMETRIOSIS_RECTPVAGSEPT_VAGINA.vcf	Inverse variance weighted	14.90971396	19	0.728318184
immune cell	CD39+ activated Treg %activated Treg	YCLrDh	qh47jF	finn-b-N14_ENDOMETRIOSIS_RECTPVAGSEPT_VAGINA.vcf	MR Egger	2.079873662	5	0.837986284
immune cell	CD39+ activated Treg %activated Treg	YCLrDh	qh47jF	finn-b-N14_ENDOMETRIOSIS_RECTPVAGSEPT_VAGINA.vcf	Inverse variance weighted	8.257190128	6	0.21985997
immune cell	CD39+ activated Treg %CD4 Treg	1o5dt9	qh47jF	finn-b-N14_ENDOMETRIOSIS_RECTPVAGSEPT_VAGINA.vcf	MR Egger	23.64310106	22	0.366211452
immune cell	CD39+ activated Treg %CD4 Treg	1o5dt9	qh47jF	finn-b-N14_ENDOMETRIOSIS_RECTPVAGSEPT_VAGINA.vcf	Inverse variance weighted	23.64323341	23	0.423778459
immune cell	CD39+ activated Treg AC	242HGf	qh47jF	finn-b-N14_ENDOMETRIOSIS_RECTPVAGSEPT_VAGINA.vcf	MR Egger	26.33191205	27	0.500243893
immune cell	CD39+ activated Treg AC	242HGf	qh47jF	finn-b-N14_ENDOMETRIOSIS_RECTPVAGSEPT_VAGINA.vcf	Inverse variance weighted	26.45030277	28	0.5483074
immune cell	CD39+ CD4+ %CD4+	Qniqyu	qh47jF	finn-b-N14_ENDOMETRIOSIS_RECTPVAGSEPT_VAGINA.vcf	MR Egger	16.82501485	23	0.817749169
immune cell	CD39+ CD4+ %CD4+	Qniqyu	qh47jF	finn-b-N14_ENDOMETRIOSIS_RECTPVAGSEPT_VAGINA.vcf	Inverse variance weighted	18.22830488	24	0.791794946
immune cell	CD39+ CD4+ %T cell	jJe3CO	qh47jF	finn-b-N14_ENDOMETRIOSIS_RECTPVAGSEPT_VAGINA.vcf	MR Egger	36.00938846	28	0.142358844
immune cell	CD39+ CD4+ %T cell	jJe3CO	qh47jF	finn-b-N14_ENDOMETRIOSIS_RECTPVAGSEPT_VAGINA.vcf	Inverse variance weighted	37.97226946	29	0.122954144
immune cell	CD39+ CD4+ AC	nnDwpm	qh47jF	finn-b-N14_ENDOMETRIOSIS_RECTPVAGSEPT_VAGINA.vcf	MR Egger	24.84403686	27	0.583202101
immune cell	CD39+ CD4+ AC	nnDwpm	qh47jF	finn-b-N14_ENDOMETRIOSIS_RECTPVAGSEPT_VAGINA.vcf	Inverse variance weighted	24.85036282	28	0.635967297
immune cell	CD39+ CD8br %CD8br	zBOBa8	qh47jF	finn-b-N14_ENDOMETRIOSIS_RECTPVAGSEPT_VAGINA.vcf	MR Egger	9.710556361	17	0.915307204
immune cell	CD39+ CD8br %CD8br	zBOBa8	qh47jF	finn-b-N14_ENDOMETRIOSIS_RECTPVAGSEPT_VAGINA.vcf	Inverse variance weighted	11.49387976	18	0.87223685
immune cell	CD39+ CD8br %T cell	NNahnN	qh47jF	finn-b-N14_ENDOMETRIOSIS_RECTPVAGSEPT_VAGINA.vcf	MR Egger	19.38428707	18	0.368526881
immune cell	CD39+ CD8br %T cell	NNahnN	qh47jF	finn-b-N14_ENDOMETRIOSIS_RECTPVAGSEPT_VAGINA.vcf	Inverse variance weighted	19.5247316	19	0.423669253
immune cell	CD39+ CD8br AC	8VcyNl	qh47jF	finn-b-N14_ENDOMETRIOSIS_RECTPVAGSEPT_VAGINA.vcf	MR Egger	17.34657516	21	0.689895361
immune cell	CD39+ CD8br AC	8VcyNl	qh47jF	finn-b-N14_ENDOMETRIOSIS_RECTPVAGSEPT_VAGINA.vcf	Inverse variance weighted	17.8495782	22	0.714868638
immune cell	CD39+ resting Treg % CD4 Treg	2jsxHS	qh47jF	finn-b-N14_ENDOMETRIOSIS_RECTPVAGSEPT_VAGINA.vcf	MR Egger	23.67361964	32	0.855986103
immune cell	CD39+ resting Treg % CD4 Treg	2jsxHS	qh47jF	finn-b-N14_ENDOMETRIOSIS_RECTPVAGSEPT_VAGINA.vcf	Inverse variance weighted	23.94261764	33	0.875533968
immune cell	CD39+ resting Treg %resting Treg	ivie9S	qh47jF	finn-b-N14_ENDOMETRIOSIS_RECTPVAGSEPT_VAGINA.vcf	MR Egger	28.60553511	23	0.193745884
immune cell	CD39+ resting Treg %resting Treg	ivie9S	qh47jF	finn-b-N14_ENDOMETRIOSIS_RECTPVAGSEPT_VAGINA.vcf	Inverse variance weighted	30.29658726	24	0.175115329
immune cell	CD39+ resting Treg AC	Bo9NuS	qh47jF	finn-b-N14_ENDOMETRIOSIS_RECTPVAGSEPT_VAGINA.vcf	MR Egger	19.03752828	24	0.749985251
immune cell	CD39+ resting Treg AC	Bo9NuS	qh47jF	finn-b-N14_ENDOMETRIOSIS_RECTPVAGSEPT_VAGINA.vcf	Inverse variance weighted	21.0090895	25	0.692102716
immune cell	CD39+ secreting Treg AC	GCuHtJ	qh47jF	finn-b-N14_ENDOMETRIOSIS_RECTPVAGSEPT_VAGINA.vcf	MR Egger	21.58901117	24	0.603782453
immune cell	CD39+ secreting Treg AC	GCuHtJ	qh47jF	finn-b-N14_ENDOMETRIOSIS_RECTPVAGSEPT_VAGINA.vcf	Inverse variance weighted	22.44519422	25	0.609925403
immune cell	CD39+ secreting Treg %CD4 Treg	l3FFli	qh47jF	finn-b-N14_ENDOMETRIOSIS_RECTPVAGSEPT_VAGINA.vcf	MR Egger	13.68718555	18	0.749243618
immune cell	CD39+ secreting Treg %CD4 Treg	l3FFli	qh47jF	finn-b-N14_ENDOMETRIOSIS_RECTPVAGSEPT_VAGINA.vcf	Inverse variance weighted	13.71849899	19	0.799847047
immune cell	CD39+ secreting Treg %secreting Treg	ecXZTX	qh47jF	finn-b-N14_ENDOMETRIOSIS_RECTPVAGSEPT_VAGINA.vcf	MR Egger	15.64072304	23	0.870212056
immune cell	CD39+ secreting Treg %secreting Treg	ecXZTX	qh47jF	finn-b-N14_ENDOMETRIOSIS_RECTPVAGSEPT_VAGINA.vcf	Inverse variance weighted	15.65401617	24	0.900157568
immune cell	CD4 on activated & secreting Treg	zUDyVn	qh47jF	finn-b-N14_ENDOMETRIOSIS_RECTPVAGSEPT_VAGINA.vcf	MR Egger	22.30505398	29	0.807342411
immune cell	CD4 on activated & secreting Treg	zUDyVn	qh47jF	finn-b-N14_ENDOMETRIOSIS_RECTPVAGSEPT_VAGINA.vcf	Inverse variance weighted	24.11644128	30	0.766730858
immune cell	CD4 on activated Treg	M3VarO	qh47jF	finn-b-N14_ENDOMETRIOSIS_RECTPVAGSEPT_VAGINA.vcf	MR Egger	19.36799583	22	0.622508027
immune cell	CD4 on activated Treg	M3VarO	qh47jF	finn-b-N14_ENDOMETRIOSIS_RECTPVAGSEPT_VAGINA.vcf	Inverse variance weighted	21.29755606	23	0.562921613
immune cell	CD4 on CD28+ CD4+	Mc2zGU	qh47jF	finn-b-N14_ENDOMETRIOSIS_RECTPVAGSEPT_VAGINA.vcf	MR Egger	19.54800506	18	0.358832514
immune cell	CD4 on CD28+ CD4+	Mc2zGU	qh47jF	finn-b-N14_ENDOMETRIOSIS_RECTPVAGSEPT_VAGINA.vcf	Inverse variance weighted	20.33869197	19	0.374462305
immune cell	CD4 on CD39+ activated Treg	dvnWRG	qh47jF	finn-b-N14_ENDOMETRIOSIS_RECTPVAGSEPT_VAGINA.vcf	MR Egger	26.45240929	21	0.189721284
immune cell	CD4 on CD39+ activated Treg	dvnWRG	qh47jF	finn-b-N14_ENDOMETRIOSIS_RECTPVAGSEPT_VAGINA.vcf	Inverse variance weighted	26.52823603	22	0.229694263
immune cell	CD4 on CD39+ CD4+	fY0bGM	qh47jF	finn-b-N14_ENDOMETRIOSIS_RECTPVAGSEPT_VAGINA.vcf	MR Egger	15.67096932	25	0.92427543
immune cell	CD4 on CD39+ CD4+	fY0bGM	qh47jF	finn-b-N14_ENDOMETRIOSIS_RECTPVAGSEPT_VAGINA.vcf	Inverse variance weighted	16.13460317	26	0.932909147
immune cell	CD4 on CD39+ resting Treg	OL2lSR	qh47jF	finn-b-N14_ENDOMETRIOSIS_RECTPVAGSEPT_VAGINA.vcf	MR Egger	8.449978826	11	0.672517927
immune cell	CD4 on CD39+ resting Treg	OL2lSR	qh47jF	finn-b-N14_ENDOMETRIOSIS_RECTPVAGSEPT_VAGINA.vcf	Inverse variance weighted	9.22286813	12	0.683785862
immune cell	CD4 on CD39+ secreting Treg	5RLSfp	qh47jF	finn-b-N14_ENDOMETRIOSIS_RECTPVAGSEPT_VAGINA.vcf	MR Egger	16.09705562	20	0.710585111
immune cell	CD4 on CD39+ secreting Treg	5RLSfp	qh47jF	finn-b-N14_ENDOMETRIOSIS_RECTPVAGSEPT_VAGINA.vcf	Inverse variance weighted	16.84683964	21	0.72034776
immune cell	CD4 on CD4 Treg	g0A2dB	qh47jF	finn-b-N14_ENDOMETRIOSIS_RECTPVAGSEPT_VAGINA.vcf	MR Egger	28.31687978	26	0.343044054
[truncated: 3,203 more rows]
