# Supplementary material for: Multi-omics Mendelian randomization integrating metabolism, microbiome and immunity supports a putative gut-immune-pelvic pathway in deep infiltrating endometriosis
Source: Front Endocrinol (Lausanne). 2026 May 21;17:1827134. doi: 10.3389/fendo.2026.1827134 (PMC13233194; doi:10.3389/fendo.2026.1827134)
Supplement: Supplementary file 10 [file Table10.csv]

Gene	ImmuneCell	Correlation	P.Value	Significance
HDC	B cells naive	-0.394160675	3.19072748060188e-06	Yes
HDC	B cells memory	0.430724583	2.81676739115134e-07	Yes
HDC	Plasma cells	-0.277389356	0.001338354	Yes
HDC	T cells CD8	-0.347374756	4.80087624943323e-05	Yes
HDC	T cells CD4 naive	0.01063136	0.904072299	No
HDC	T cells CD4 memory resting	0.405535503	1.54602742738614e-06	Yes
HDC	T cells CD4 memory activated	0.097062972	0.270072517	No
HDC	T cells follicular helper	-0.049919094	0.571239173	No
HDC	T cells regulatory (Tregs)	-0.338834125	7.53516322140143e-05	Yes
HDC	T cells gamma delta	-0.034719081	0.693811212	No
HDC	NK cells resting	-0.336849732	8.35164543344245e-05	Yes
HDC	NK cells activated	-0.61890571	3.31416818474633e-15	Yes
HDC	Monocytes	0.204309043	0.01924457	Yes
HDC	Macrophages M0	-0.21753862	0.012562147	Yes
HDC	Macrophages M1	0.311679091	0.000290262	Yes
HDC	Macrophages M2	0.063030649	0.474475471	No
HDC	Dendritic cells resting	0.136045913	0.121284158	No
HDC	Dendritic cells activated	-0.176825599	0.043340418	Yes
HDC	Mast cells resting	0.304065652	0.000414277	Yes
HDC	Mast cells activated	0.146556208	0.094846607	No
HDC	Eosinophils	-0.085808867	0.329801702	No
HDC	Neutrophils	0.174244431	0.046540425	Yes
CDK5	B cells naive	0.38724102	4.89425776374079e-06	Yes
CDK5	B cells memory	-0.459315857	3.42418088938434e-08	Yes
CDK5	Plasma cells	0.173839492	0.047059854	Yes
CDK5	T cells CD8	0.256054412	0.003157585	Yes
CDK5	T cells CD4 naive	0.045357575	0.606951014	No
CDK5	T cells CD4 memory resting	-0.462604367	2.65347670828892e-08	Yes
CDK5	T cells CD4 memory activated	-0.123502451	0.159905641	No
CDK5	T cells follicular helper	0.013892202	0.874860893	No
CDK5	T cells regulatory (Tregs)	0.348471932	4.52645023803345e-05	Yes
CDK5	T cells gamma delta	0.044932129	0.610331469	No
CDK5	NK cells resting	0.334034874	9.65234243509107e-05	Yes
CDK5	NK cells activated	0.442039266	1.25190208843785e-07	Yes
CDK5	Monocytes	-0.1913801	0.028543548	Yes
CDK5	Macrophages M0	0.281768515	0.001112546	Yes
CDK5	Macrophages M1	-0.355025188	3.17024473523983e-05	Yes
CDK5	Macrophages M2	-0.034868994	0.692555686	No
CDK5	Dendritic cells resting	-0.164835238	0.059912795	No
CDK5	Dendritic cells activated	0.174769161	0.04587444	Yes
CDK5	Mast cells resting	-0.195685209	0.025093797	Yes
CDK5	Mast cells activated	-0.26348218	0.002360233	Yes
CDK5	Eosinophils	-0.130859955	0.13627153	No
CDK5	Neutrophils	-0.203677367	0.019628925	Yes
AHNAK	B cells naive	-0.341945561	6.40364025306958e-05	Yes
AHNAK	B cells memory	0.454743117	4.85981163401896e-08	Yes
AHNAK	Plasma cells	-0.264350689	0.002280034	Yes
AHNAK	T cells CD8	-0.157111282	0.073111592	No
AHNAK	T cells CD4 naive	-0.125745656	0.152396344	No
AHNAK	T cells CD4 memory resting	0.449538908	7.19437494398197e-08	Yes
AHNAK	T cells CD4 memory activated	-0.048105538	0.585318829	No
AHNAK	T cells follicular helper	0.055216051	0.53105407	No
AHNAK	T cells regulatory (Tregs)	-0.345959212	5.17798937960943e-05	Yes
AHNAK	T cells gamma delta	-0.169270439	0.053261854	No
AHNAK	NK cells resting	-0.280005692	0.00119889	Yes
AHNAK	NK cells activated	-0.563160543	2.52517846876721e-12	Yes
AHNAK	Monocytes	0.308877168	0.000331233	Yes
AHNAK	Macrophages M0	-0.336961598	8.30350362830826e-05	Yes
AHNAK	Macrophages M1	0.134029172	0.126953481	No
AHNAK	Macrophages M2	0.129694555	0.139826218	No
AHNAK	Dendritic cells resting	0.178127965	0.041796865	Yes
AHNAK	Dendritic cells activated	-0.112277603	0.201672543	No
AHNAK	Mast cells resting	0.417705692	6.90940397810402e-07	Yes
AHNAK	Mast cells activated	-0.050216956	0.568942027	No
AHNAK	Eosinophils	0.065524193	0.457136327	No
AHNAK	Neutrophils	-0.044010042	0.617686255	No
MIDEAS	B cells naive	-0.335817729	8.80823129763478e-05	Yes
MIDEAS	B cells memory	0.465718885	2.078989418516e-08	Yes
MIDEAS	Plasma cells	-0.210794025	0.015659977	Yes
MIDEAS	T cells CD8	-0.133984605	0.127081026	No
MIDEAS	T cells CD4 naive	-0.076157778	0.387275964	No
MIDEAS	T cells CD4 memory resting	0.373225739	1.13066422673608e-05	Yes
MIDEAS	T cells CD4 memory activated	0.063396397	0.47191007	No
MIDEAS	T cells follicular helper	0.048074884	0.58555817	No
MIDEAS	T cells regulatory (Tregs)	-0.368152809	1.51659656267466e-05	Yes
MIDEAS	T cells gamma delta	-0.002884346	0.973916603	No
MIDEAS	NK cells resting	-0.362129928	2.13563800615803e-05	Yes
MIDEAS	NK cells activated	-0.461711339	2.84448514248022e-08	Yes
MIDEAS	Monocytes	0.293912698	0.000656036	Yes
MIDEAS	Macrophages M0	-0.277122613	0.001353374	Yes
MIDEAS	Macrophages M1	0.30163798	0.000463112	Yes
MIDEAS	Macrophages M2	0.159795974	0.068280155	No
MIDEAS	Dendritic cells resting	0.205724503	0.018406839	Yes
MIDEAS	Dendritic cells activated	-0.192922213	0.027264073	Yes
MIDEAS	Mast cells resting	0.189963877	0.02976325	Yes
MIDEAS	Mast cells activated	0.200434326	0.021708254	Yes
MIDEAS	Eosinophils	0.097371194	0.268547146	No
MIDEAS	Neutrophils	0.065874515	0.454728829	No
GADD45B	B cells naive	-0.467460573	1.81189773350378e-08	Yes
GADD45B	B cells memory	0.412717069	9.64900109266158e-07	Yes
GADD45B	Plasma cells	-0.195921079	0.024915573	Yes
GADD45B	T cells CD8	-0.222816425	0.010526045	Yes
GADD45B	T cells CD4 naive	0.069933932	0.427351785	No
GADD45B	T cells CD4 memory resting	0.26616827	0.002120126	Yes
GADD45B	T cells CD4 memory activated	0.266489829	0.002092918	Yes
GADD45B	T cells follicular helper	-0.047603431	0.589244936	No
GADD45B	T cells regulatory (Tregs)	-0.360187009	2.38149998581661e-05	Yes
GADD45B	T cells gamma delta	0.028731009	0.744608189	No
GADD45B	NK cells resting	-0.40040871	2.15023355487555e-06	Yes
GADD45B	NK cells activated	-0.424585852	4.32051132207332e-07	Yes
GADD45B	Monocytes	0.279053146	0.001248052	Yes
GADD45B	Macrophages M0	-0.148355985	0.090815908	No
GADD45B	Macrophages M1	0.303359715	0.000427963	Yes
GADD45B	Macrophages M2	0.068216607	0.43881599	No
GADD45B	Dendritic cells resting	0.138064512	0.115807614	No
GADD45B	Dendritic cells activated	-0.143578476	0.10182508	No
GADD45B	Mast cells resting	-0.04689446	0.59480892	No
GADD45B	Mast cells activated	0.451593336	6.16701481914972e-08	Yes
GADD45B	Eosinophils	0.066945621	0.44741188	No
GADD45B	Neutrophils	0.229405225	0.008395249	Yes
CASQ2	B cells naive	-0.46295084	2.58273383155364e-08	Yes
CASQ2	B cells memory	0.529428207	7.94980340290893e-11	Yes
CASQ2	Plasma cells	-0.340569935	6.88274740752113e-05	Yes
CASQ2	T cells CD8	-0.160609779	0.066867958	No
CASQ2	T cells CD4 naive	-0.236431177	0.006551888	Yes
CASQ2	T cells CD4 memory resting	0.474001028	1.07368644240598e-08	Yes
CASQ2	T cells CD4 memory activated	0.0334032	0.704867099	No
CASQ2	T cells follicular helper	-0.042322987	0.631240727	No
CASQ2	T cells regulatory (Tregs)	-0.423304587	4.71901049272601e-07	Yes
CASQ2	T cells gamma delta	-0.199282554	0.022491002	Yes
CASQ2	NK cells resting	-0.328732451	0.000126302	Yes
CASQ2	NK cells activated	-0.521140783	1.75266409049631e-10	Yes
CASQ2	Monocytes	0.340142128	7.03844759046615e-05	Yes
CASQ2	Macrophages M0	-0.324423907	0.000156583	Yes
CASQ2	Macrophages M1	0.133471536	0.128556494	No
CASQ2	Macrophages M2	0.178049431	0.042006837	Yes
CASQ2	Dendritic cells resting	0.189352533	0.030303289	Yes
CASQ2	Dendritic cells activated	-0.072961419	0.407567079	No
CASQ2	Mast cells resting	0.455273374	4.66766934139101e-08	Yes
CASQ2	Mast cells activated	-0.011659281	0.89484818	No
CASQ2	Eosinophils	0.111457959	0.205004685	No
CASQ2	Neutrophils	-0.039387742	0.655116189	No
ASRGL1	B cells naive	0.407722242	1.34084975799833e-06	Yes
ASRGL1	B cells memory	-0.420450582	5.7363110801863e-07	Yes
ASRGL1	Plasma cells	0.320255491	0.000192188	Yes
ASRGL1	T cells CD8	0.236161787	0.006615317	Yes
ASRGL1	T cells CD4 naive	-0.021085651	0.811066907	No
ASRGL1	T cells CD4 memory resting	-0.262664455	0.002438067	Yes
ASRGL1	T cells CD4 memory activated	-0.172772453	0.048451704	Yes
ASRGL1	T cells follicular helper	0.218969701	0.011978561	Yes
ASRGL1	T cells regulatory (Tregs)	0.259178768	0.002796548	Yes
ASRGL1	T cells gamma delta	0.083788383	0.341358176	No
ASRGL1	NK cells resting	0.286300132	0.000916016	Yes
ASRGL1	NK cells activated	0.496635571	1.60905982770575e-09	Yes
ASRGL1	Monocytes	-0.249652237	0.004031393	Yes
ASRGL1	Macrophages M0	0.29484727	0.000629293	Yes
ASRGL1	Macrophages M1	-0.167000072	0.056586022	No
ASRGL1	Macrophages M2	-0.154598836	0.077907827	No
ASRGL1	Dendritic cells resting	-0.216800001	0.012872972	Yes
ASRGL1	Dendritic cells activated	0.221589925	0.010971382	Yes
ASRGL1	Mast cells resting	-0.2316273	0.007768005	Yes
ASRGL1	Mast cells activated	-0.126628079	0.149516195	No
ASRGL1	Eosinophils	-0.154161264	0.078735427	No
ASRGL1	Neutrophils	-0.168829912	0.053893933	No
SELP	B cells naive	-0.374405593	1.05526956672534e-05	Yes
SELP	B cells memory	0.442868555	1.17828819378597e-07	Yes
SELP	Plasma cells	-0.21244152	0.014847605	Yes
SELP	T cells CD8	-0.339884684	7.13372456145614e-05	Yes
SELP	T cells CD4 naive	0.018628726	0.832738738	No
SELP	T cells CD4 memory resting	0.364951014	1.82082324917251e-05	Yes
SELP	T cells CD4 memory activated	0.095405986	0.278373396	No
SELP	T cells follicular helper	-0.119291665	0.174742722	No
SELP	T cells regulatory (Tregs)	-0.289509985	0.000796638	Yes
SELP	T cells gamma delta	-0.078973841	0.36991355	No
SELP	NK cells resting	-0.340792302	6.8030948963191e-05	Yes
SELP	NK cells activated	-0.506092272	6.98238172007729e-10	Yes
SELP	Monocytes	0.305478812	0.000388085	Yes
SELP	Macrophages M0	-0.291049074	0.000744616	Yes
SELP	Macrophages M1	0.340813401	6.79558231129236e-05	Yes
SELP	Macrophages M2	0.12445951	0.156493254	No
SELP	Dendritic cells resting	0.182964411	0.036461404	Yes
SELP	Dendritic cells activated	-0.233436656	0.007288294	Yes
SELP	Mast cells resting	0.120888464	0.169001062	No
SELP	Mast cells activated	0.26375063	0.002335176	Yes
SELP	Eosinophils	0.000820135	0.992582246	No
SELP	Neutrophils	0.154668842	0.077743756	No
NMRAL1	B cells naive	0.361872964	2.1667261972807e-05	Yes
NMRAL1	B cells memory	-0.315374783	0.000243381	Yes
NMRAL1	Plasma cells	0.193860184	0.026510026	Yes
NMRAL1	T cells CD8	0.315066241	0.000247008	Yes
NMRAL1	T cells CD4 naive	0.011162411	0.899305194	No
NMRAL1	T cells CD4 memory resting	-0.371691879	1.23629438717369e-05	Yes
NMRAL1	T cells CD4 memory activated	-0.288821519	0.00082097	Yes
NMRAL1	T cells follicular helper	0.106160745	0.227496243	No
NMRAL1	T cells regulatory (Tregs)	0.429132882	3.14974512882101e-07	Yes
NMRAL1	T cells gamma delta	0.212720803	0.014713592	Yes
NMRAL1	NK cells resting	0.268160258	0.001956604	Yes
NMRAL1	NK cells activated	0.332208294	0.00010595	Yes
NMRAL1	Monocytes	-0.228249581	0.008738833	Yes
NMRAL1	Macrophages M0	0.307362251	0.000355551	Yes
NMRAL1	Macrophages M1	-0.262408225	0.002462929	Yes
NMRAL1	Macrophages M2	-0.07300515	0.407285307	No
NMRAL1	Dendritic cells resting	-0.102400197	0.244483482	No
NMRAL1	Dendritic cells activated	0.196134791	0.024755027	Yes
NMRAL1	Mast cells resting	-0.020430839	0.816829566	No
NMRAL1	Mast cells activated	-0.407541659	1.35676082179561e-06	Yes
NMRAL1	Eosinophils	-0.036463993	0.679249772	No
NMRAL1	Neutrophils	-0.239682517	0.005827896	Yes
TUT1	B cells naive	0.357965749	2.69512043326496e-05	Yes
TUT1	B cells memory	-0.365292515	1.78582732277119e-05	Yes
TUT1	Plasma cells	0.309679566	0.000318984	Yes
TUT1	T cells CD8	0.28323679	0.001045009	Yes
TUT1	T cells CD4 naive	0.146240103	0.095568948	No
TUT1	T cells CD4 memory resting	-0.466576745	1.94303140603564e-08	Yes
TUT1	T cells CD4 memory activated	-0.117170902	0.182589209	No
TUT1	T cells follicular helper	0.058085564	0.509892772	No
TUT1	T cells regulatory (Tregs)	0.445201786	9.92718534634215e-08	Yes
TUT1	T cells gamma delta	0.257424454	0.002994394	Yes
TUT1	NK cells resting	0.296712607	0.000578889	Yes
TUT1	NK cells activated	0.264074949	0.002305224	Yes
TUT1	Monocytes	-0.135774888	0.122034456	No
TUT1	Macrophages M0	0.355737277	3.04846058328904e-05	Yes
TUT1	Macrophages M1	-0.059512479	0.499534708	No
TUT1	Macrophages M2	0.132386697	0.131604255	No
TUT1	Dendritic cells resting	-0.108053358	0.219268873	No
TUT1	Dendritic cells activated	-0.089141531	0.311294093	No
TUT1	Mast cells resting	-0.231455545	0.007814964	Yes
TUT1	Mast cells activated	-0.189561315	0.03011793	Yes
TUT1	Eosinophils	-0.00313581	0.971643496	No
TUT1	Neutrophils	-0.147628559	0.092428309	No
ACOT4	B cells naive	0.383561621	6.12042130063025e-06	Yes
ACOT4	B cells memory	-0.426696957	3.73299618057913e-07	Yes
ACOT4	Plasma cells	0.194371751	0.026106327	Yes
ACOT4	T cells CD8	0.142186324	0.105223301	No
ACOT4	T cells CD4 naive	0.029787553	0.735557975	No
ACOT4	T cells CD4 memory resting	-0.352079581	3.72421428106824e-05	Yes
ACOT4	T cells CD4 memory activated	-0.073343755	0.405107474	No
ACOT4	T cells follicular helper	0.092745038	0.292059406	No
ACOT4	T cells regulatory (Tregs)	0.336800626	8.37286094300036e-05	Yes
ACOT4	T cells gamma delta	0.06191457	0.482350372	No
ACOT4	NK cells resting	0.297848273	0.00055005	Yes
ACOT4	NK cells activated	0.327434573	0.000134794	Yes
ACOT4	Monocytes	-0.228940225	0.008532035	Yes
ACOT4	Macrophages M0	0.318349693	0.000210854	Yes
ACOT4	Macrophages M1	-0.265719697	0.002158617	Yes
ACOT4	Macrophages M2	0.014968238	0.865094985	No
ACOT4	Dendritic cells resting	-0.164288644	0.060777643	No
ACOT4	Dendritic cells activated	0.124929654	0.155096658	No
ACOT4	Mast cells resting	-0.145325936	0.097682457	No
ACOT4	Mast cells activated	-0.291650024	0.000725164	Yes
ACOT4	Eosinophils	-0.148645454	0.090180528	No
ACOT4	Neutrophils	-0.20891806	0.016631814	Yes
FBXL20	B cells naive	0.278254222	0.001290696	Yes
FBXL20	B cells memory	-0.380799472	7.22610851099483e-06	Yes
FBXL20	Plasma cells	0.284995207	0.000969069	Yes
FBXL20	T cells CD8	0.134653053	0.125178307	No
FBXL20	T cells CD4 naive	0.148718467	0.090020825	No
FBXL20	T cells CD4 memory resting	-0.448999851	7.48994670314587e-08	Yes
FBXL20	T cells CD4 memory activated	-0.022182262	0.801438972	No
FBXL20	T cells follicular helper	0.106567069	0.225711837	No
FBXL20	T cells regulatory (Tregs)	0.329269112	0.000122939	Yes
FBXL20	T cells gamma delta	0.235871743	0.006684218	Yes
FBXL20	NK cells resting	0.172217078	0.049189552	Yes
FBXL20	NK cells activated	0.548608118	1.17245590699609e-11	Yes
FBXL20	Monocytes	-0.144674544	0.099210839	No
FBXL20	Macrophages M0	0.174202597	0.046593865	Yes
FBXL20	Macrophages M1	-0.213475156	0.014356875	Yes
FBXL20	Macrophages M2	-0.228514158	0.008659094	Yes
FBXL20	Dendritic cells resting	-0.111962312	0.202949662	No
FBXL20	Dendritic cells activated	0.173260021	0.047811536	Yes
FBXL20	Mast cells resting	-0.392191621	3.60734938439827e-06	Yes
FBXL20	Mast cells activated	0.048062398	0.585655681	No
FBXL20	Eosinophils	-0.04529242	0.607468181	No
FBXL20	Neutrophils	0.020452671	0.816637272	No
LMNB2	B cells naive	0.351660525	3.81003349456582e-05	Yes
LMNB2	B cells memory	-0.354357726	3.2885313078204e-05	Yes
LMNB2	Plasma cells	0.213893219	0.014162446	Yes
LMNB2	T cells CD8	0.208888049	0.016647777	Yes
LMNB2	T cells CD4 naive	0.09349778	0.288143308	No
LMNB2	T cells CD4 memory resting	-0.397544817	2.57919667959365e-06	Yes
LMNB2	T cells CD4 memory activated	-0.110382946	0.209434708	No
LMNB2	T cells follicular helper	0.101414867	0.249076308	No
LMNB2	T cells regulatory (Tregs)	0.308080861	0.000343817	Yes
LMNB2	T cells gamma delta	0.144332263	0.10002147	No
LMNB2	NK cells resting	0.215398863	0.013481118	Yes
LMNB2	NK cells activated	0.418637705	6.48758193916105e-07	Yes
LMNB2	Monocytes	-0.127157291	0.147808696	No
LMNB2	Macrophages M0	0.279621517	0.001218501	Yes
LMNB2	Macrophages M1	-0.139631616	0.111690024	No
LMNB2	Macrophages M2	-0.072313661	0.411754193	No
LMNB2	Dendritic cells resting	-0.219601494	0.011728571	Yes
LMNB2	Dendritic cells activated	0.12394888	0.158389563	No
LMNB2	Mast cells resting	-0.32964331	0.000120643	Yes
LMNB2	Mast cells activated	-0.092073162	0.295584522	No
LMNB2	Eosinophils	-0.149594438	0.088122288	No
LMNB2	Neutrophils	-0.104396777	0.235358	No
SLC44A4	B cells naive	0.347364386	4.80354265848489e-05	Yes
SLC44A4	B cells memory	-0.392489704	3.54112818402052e-06	Yes
SLC44A4	Plasma cells	0.370036983	1.36066352794642e-05	Yes
SLC44A4	T cells CD8	0.245801811	0.004655987	Yes
SLC44A4	T cells CD4 naive	0.022678757	0.797089571	No
SLC44A4	T cells CD4 memory resting	-0.295791474	0.000603296	Yes
SLC44A4	T cells CD4 memory activated	-0.08693429	0.323474574	No
SLC44A4	T cells follicular helper	0.171885964	0.049633874	Yes
SLC44A4	T cells regulatory (Tregs)	0.287891574	0.000854919	Yes
SLC44A4	T cells gamma delta	-0.036657418	0.677642763	No
SLC44A4	NK cells resting	0.328943738	0.000124968	Yes
SLC44A4	NK cells activated	0.540187639	2.75740677511047e-11	Yes
SLC44A4	Monocytes	-0.282716159	0.001068516	Yes
SLC44A4	Macrophages M0	0.229358836	0.008408807	Yes
SLC44A4	Macrophages M1	-0.175184584	0.04535283	Yes
SLC44A4	Macrophages M2	-0.266807239	0.002132309	Yes
SLC44A4	Dendritic cells resting	-0.264085312	0.002304273	Yes
SLC44A4	Dendritic cells activated	0.309685839	0.00031889	Yes
SLC44A4	Mast cells resting	-0.310290947	0.000309935	Yes
SLC44A4	Mast cells activated	0.011401679	0.897158516	No
SLC44A4	Eosinophils	-0.083645733	0.342183657	No
SLC44A4	Neutrophils	-0.117040163	0.183081234	No
HJURP	B cells naive	0.402942554	1.827996088286e-06	Yes
HJURP	B cells memory	-0.387603736	4.78687082881099e-06	Yes
HJURP	Plasma cells	0.257878134	0.002942055	Yes
HJURP	T cells CD8	0.168985053	0.053670631	No
HJURP	T cells CD4 naive	0.075456608	0.391674191	No
HJURP	T cells CD4 memory resting	-0.302996373	0.000435169	Yes
HJURP	T cells CD4 memory activated	-0.170809455	0.051101489	No
HJURP	T cells follicular helper	0.147095329	0.093624627	No
HJURP	T cells regulatory (Tregs)	0.258312077	0.002892766	Yes
HJURP	T cells gamma delta	0.069662803	0.429150192	No
HJURP	NK cells resting	0.25170523	0.003730068	Yes
HJURP	NK cells activated	0.336613685	8.45408591773606e-05	Yes
HJURP	Monocytes	-0.135726826	0.122167883	No
HJURP	Macrophages M0	0.334319512	9.51269816404273e-05	Yes
HJURP	Macrophages M1	-0.178472908	0.041395833	Yes
HJURP	Macrophages M2	-0.007361341	0.933426602	No
HJURP	Dendritic cells resting	-0.211148081	0.015482206	Yes
HJURP	Dendritic cells activated	0.083476875	0.34316242	No
HJURP	Mast cells resting	-0.200689987	0.02153772	Yes
HJURP	Mast cells activated	-0.261768216	0.002526035	Yes
HJURP	Eosinophils	-0.174688762	0.045975964	Yes
HJURP	Neutrophils	-0.079508093	0.366674417	No
VARS1	B cells naive	0.376156801	9.5205947920876e-06	Yes
VARS1	B cells memory	-0.426519037	3.77940981598097e-07	Yes
VARS1	Plasma cells	0.183814553	0.035585512	Yes
VARS1	T cells CD8	0.273970015	0.001542903	Yes
VARS1	T cells CD4 naive	0.08460458	0.336659322	No
VARS1	T cells CD4 memory resting	-0.511020779	4.4731333681537e-10	Yes
VARS1	T cells CD4 memory activated	-0.096845995	0.271149839	No
VARS1	T cells follicular helper	0.073674471	0.402987035	No
VARS1	T cells regulatory (Tregs)	0.353011274	3.53986632081431e-05	Yes
VARS1	T cells gamma delta	0.011477034	0.896482592	No
VARS1	NK cells resting	0.302536197	0.000444456	Yes
VARS1	NK cells activated	0.473440899	1.12338039078676e-08	Yes
VARS1	Monocytes	-0.146837137	0.094208282	No
VARS1	Macrophages M0	0.337294282	8.16185921676487e-05	Yes
VARS1	Macrophages M1	-0.182514078	0.036932687	Yes
VARS1	Macrophages M2	-0.008583783	0.922399418	No
VARS1	Dendritic cells resting	-0.22210858	0.01078108	Yes
VARS1	Dendritic cells activated	0.078874005	0.370520796	No
VARS1	Mast cells resting	-0.358935096	2.55376401717898e-05	Yes
VARS1	Mast cells activated	-0.079548552	0.36642983	No
VARS1	Eosinophils	-0.056428506	0.522059357	No
VARS1	Neutrophils	-0.246772156	0.004490918	Yes
SELE	B cells naive	-0.358816144	2.57072737120334e-05	Yes
SELE	B cells memory	0.369997826	1.36374434507635e-05	Yes
SELE	Plasma cells	-0.160324389	0.067360466	No
SELE	T cells CD8	-0.282455384	0.00108047	Yes
SELE	T cells CD4 naive	0.015173455	0.863426862	No
SELE	T cells CD4 memory resting	0.333314203	0.000100145	Yes
SELE	T cells CD4 memory activated	0.253162223	0.003528662	Yes
SELE	T cells follicular helper	0.021479888	0.807602284	No
SELE	T cells regulatory (Tregs)	-0.393893122	3.24453138970419e-06	Yes
SELE	T cells gamma delta	-0.043084118	0.625109951	No
SELE	NK cells resting	-0.394059669	3.21093920927891e-06	Yes
SELE	NK cells activated	-0.348635411	4.48684224822994e-05	Yes
SELE	Monocytes	0.259964186	0.002711857	Yes
SELE	Macrophages M0	-0.208309293	0.016958234	Yes
SELE	Macrophages M1	0.259073142	0.002808118	Yes
SELE	Macrophages M2	-0.000677948	0.993883814	No
SELE	Dendritic cells resting	0.089582275	0.30889817	No
SELE	Dendritic cells activated	-0.104346094	0.235586663	No
SELE	Mast cells resting	-0.080633459	0.359908796	No
SELE	Mast cells activated	0.448042309	8.04386283734448e-08	Yes
SELE	Eosinophils	0.066857086	0.448014163	No
SELE	Neutrophils	0.224439689	0.00996112	Yes
GNG7	B cells naive	-0.359794746	2.43426358535929e-05	Yes
GNG7	B cells memory	0.529628732	7.79710264013327e-11	Yes
GNG7	Plasma cells	-0.183194101	0.036222986	Yes
GNG7	T cells CD8	-0.018547001	0.833461873	No
GNG7	T cells CD4 naive	-0.208867172	0.01665889	Yes
GNG7	T cells CD4 memory resting	0.431411634	2.6836680788565e-07	Yes
GNG7	T cells CD4 memory activated	-0.21289598	0.014630074	Yes
GNG7	T cells follicular helper	0.066647836	0.449439448	No
GNG7	T cells regulatory (Tregs)	-0.295606692	0.000608305	Yes
GNG7	T cells gamma delta	-0.008310305	0.92494567	No
GNG7	NK cells resting	-0.206467034	0.017980128	Yes
GNG7	NK cells activated	-0.512035756	4.07756103562893e-10	Yes
GNG7	Monocytes	0.338003824	7.86726914150925e-05	Yes
GNG7	Macrophages M0	-0.157950067	0.071573271	No
GNG7	Macrophages M1	0.111695613	0.204034489	No
GNG7	Macrophages M2	0.167223839	0.05625099	No
GNG7	Dendritic cells resting	0.1672931	0.056147621	No
GNG7	Dendritic cells activated	-0.149609645	0.088089611	No
GNG7	Mast cells resting	0.438656693	1.60029355008149e-07	Yes
GNG7	Mast cells activated	-0.096250796	0.274120012	No
GNG7	Eosinophils	0.097724848	0.266804148	No
GNG7	Neutrophils	-0.085145665	0.333567061	No
RMI2	B cells naive	0.393922026	3.2386776518208e-06	Yes
RMI2	B cells memory	-0.320944655	0.000185824	Yes
RMI2	Plasma cells	0.247090172	0.004437971	Yes
RMI2	T cells CD8	0.221590905	0.010971019	Yes
RMI2	T cells CD4 naive	-0.004467791	0.959607323	No
RMI2	T cells CD4 memory resting	-0.257985839	0.002929751	Yes
RMI2	T cells CD4 memory activated	-0.273448456	0.001576491	Yes
RMI2	T cells follicular helper	0.215274974	0.013536078	Yes
RMI2	T cells regulatory (Tregs)	0.265395179	0.002186856	Yes
RMI2	T cells gamma delta	0.19604231	0.024824392	Yes
RMI2	NK cells resting	0.248936057	0.004141538	Yes
RMI2	NK cells activated	0.241372039	0.005480577	Yes
RMI2	Monocytes	-0.124975978	0.154942409	No
RMI2	Macrophages M0	0.323383891	0.000164841	Yes
RMI2	Macrophages M1	-0.141923956	0.105873586	No
RMI2	Macrophages M2	0.024016506	0.78540193	No
RMI2	Dendritic cells resting	-0.172418691	0.048920627	Yes
RMI2	Dendritic cells activated	0.125175223	0.154280271	No
RMI2	Mast cells resting	-0.081927205	0.352227308	No
RMI2	Mast cells activated	-0.323643909	0.000162739	Yes
RMI2	Eosinophils	-0.175412878	0.045068291	Yes
RMI2	Neutrophils	-0.198022051	0.023375315	Yes
IL7R	B cells naive	-0.382173428	6.65442555160778e-06	Yes
IL7R	B cells memory	0.34431433	5.65100232719996e-05	Yes
IL7R	Plasma cells	-0.059014357	0.503138012	No
IL7R	T cells CD8	-0.328668423	0.000126709	Yes
IL7R	T cells CD4 naive	0.241323784	0.005490235	Yes
IL7R	T cells CD4 memory resting	0.286711107	0.000899867	Yes
IL7R	T cells CD4 memory activated	0.397546434	2.57893304513225e-06	Yes
IL7R	T cells follicular helper	-0.221913813	0.0108522	Yes
IL7R	T cells regulatory (Tregs)	-0.271828321	0.001685114	Yes
IL7R	T cells gamma delta	0.034025322	0.69963225	No
IL7R	NK cells resting	-0.237119843	0.006392189	Yes
IL7R	NK cells activated	-0.527909677	9.20373548902576e-11	Yes
IL7R	Monocytes	0.131459997	0.134468388	No
IL7R	Macrophages M0	-0.013369069	0.879536956	No
IL7R	Macrophages M1	0.37656821	9.29234709001192e-06	Yes
IL7R	Macrophages M2	0.123423904	0.159990048	No
IL7R	Dendritic cells resting	0.106102257	0.227753913	No
IL7R	Dendritic cells activated	-0.192959427	0.027233811	Yes
IL7R	Mast cells resting	-0.056475089	0.521715333	No
IL7R	Mast cells activated	0.365996139	1.71570916943974e-05	Yes
IL7R	Eosinophils	-0.019892295	0.821576372	No
IL7R	Neutrophils	0.291815471	0.000719891	Yes
SLC22A5	B cells naive	0.354755761	3.21750290052057e-05	Yes
SLC22A5	B cells memory	-0.22192698	0.010847379	Yes
SLC22A5	Plasma cells	0.233941174	0.007159303	Yes
SLC22A5	T cells CD8	0.283921527	0.001014813	Yes
SLC22A5	T cells CD4 naive	-0.042263347	0.631722182	No
SLC22A5	T cells CD4 memory resting	-0.202686948	0.020244903	Yes
SLC22A5	T cells CD4 memory activated	-0.300524915	0.000487232	Yes
SLC22A5	T cells follicular helper	0.249345328	0.004078268	Yes
SLC22A5	T cells regulatory (Tregs)	0.22738243	0.009004742	Yes
SLC22A5	T cells gamma delta	0.10054606	0.253175157	No
SLC22A5	NK cells resting	0.238981807	0.005977604	Yes
SLC22A5	NK cells activated	0.330891086	0.000113273	Yes
SLC22A5	Monocytes	-0.077705424	0.377673989	No
SLC22A5	Macrophages M0	0.134989618	0.12422863	No
SLC22A5	Macrophages M1	-0.174211262	0.046582792	Yes
SLC22A5	Macrophages M2	-0.171584904	0.050140843	No
SLC22A5	Dendritic cells resting	-0.192587861	0.027537248	Yes
SLC22A5	Dendritic cells activated	0.191272426	0.028634762	Yes
SLC22A5	Mast cells resting	-0.017787345	0.840190177	No
SLC22A5	Mast cells activated	-0.314850985	0.000249569	Yes
SLC22A5	Eosinophils	-0.025223172	0.774900302	No
SLC22A5	Neutrophils	-0.182986958	0.036437942	Yes
KLHDC9	B cells naive	0.249900412	0.003993843	Yes
KLHDC9	B cells memory	-0.189704477	0.029991387	Yes
KLHDC9	Plasma cells	0.102296059	0.244966095	No
KLHDC9	T cells CD8	0.361447671	2.2191162398021e-05	Yes
KLHDC9	T cells CD4 naive	-0.149656631	0.087988714	No
KLHDC9	T cells CD4 memory resting	-0.173399385	0.04762985	Yes
KLHDC9	T cells CD4 memory activated	-0.453796953	5.22163151574069e-08	Yes
KLHDC9	T cells follicular helper	0.134121292	0.126690153	No
KLHDC9	T cells regulatory (Tregs)	0.25950486	0.0027611	Yes
KLHDC9	T cells gamma delta	0.109396628	0.213559123	No
KLHDC9	NK cells resting	0.214561968	0.013856206	Yes
KLHDC9	NK cells activated	0.28224671	0.001090125	Yes
KLHDC9	Monocytes	-0.08654359	0.325662171	No
KLHDC9	Macrophages M0	0.167750005	0.055469625	No
KLHDC9	Macrophages M1	-0.376931692	9.09499673455656e-06	Yes
KLHDC9	Macrophages M2	-0.135381593	0.123129614	No
KLHDC9	Dendritic cells resting	-0.065456058	0.457605385	No
KLHDC9	Dendritic cells activated	0.198176996	0.023265029	Yes
KLHDC9	Mast cells resting	0.111952003	0.20299152	No
KLHDC9	Mast cells activated	-0.428949549	3.19042512497172e-07	Yes
KLHDC9	Eosinophils	-0.001093515	0.990109757	No
KLHDC9	Neutrophils	-0.318159594	0.000212805	Yes
RASGRP2	B cells naive	-0.395860941	2.86807608617594e-06	Yes
RASGRP2	B cells memory	0.336836647	8.35729374693429e-05	Yes
RASGRP2	Plasma cells	-0.09990557	0.25622643	No
RASGRP2	T cells CD8	-0.161351121	0.065602278	No
RASGRP2	T cells CD4 naive	0.029260096	0.740071651	No
RASGRP2	T cells CD4 memory resting	0.216763946	0.012888316	Yes
RASGRP2	T cells CD4 memory activated	0.222947401	0.01047944	Yes
RASGRP2	T cells follicular helper	-0.164418394	0.060571426	No
RASGRP2	T cells regulatory (Tregs)	-0.269209447	0.001875157	Yes
RASGRP2	T cells gamma delta	-0.24954495	0.004047724	Yes
RASGRP2	NK cells resting	-0.225849317	0.009492376	Yes
RASGRP2	NK cells activated	-0.275806109	0.001429777	Yes
RASGRP2	Monocytes	0.189725967	0.029972431	Yes
RASGRP2	Macrophages M0	-0.275439147	0.001451763	Yes
RASGRP2	Macrophages M1	0.224134663	0.010065191	Yes
RASGRP2	Macrophages M2	0.113110705	0.198325871	No
RASGRP2	Dendritic cells resting	0.129334067	0.140939932	No
RASGRP2	Dendritic cells activated	-0.220932667	0.011216772	Yes
RASGRP2	Mast cells resting	0.067698274	0.442310184	No
RASGRP2	Mast cells activated	0.306008932	0.00037866	Yes
RASGRP2	Eosinophils	0.166543917	0.057274075	No
RASGRP2	Neutrophils	0.127715479	0.146023708	No
DDR1	B cells naive	0.335933244	8.75598981425071e-05	Yes
DDR1	B cells memory	-0.235784558	0.006705054	Yes
DDR1	Plasma cells	0.312280488	0.000282103	Yes
DDR1	T cells CD8	0.354240468	3.30973460247193e-05	Yes
DDR1	T cells CD4 naive	0.022763753	0.796345608	No
DDR1	T cells CD4 memory resting	-0.235509283	0.006771218	Yes
DDR1	T cells CD4 memory activated	-0.187475484	0.03201368	Yes
DDR1	T cells follicular helper	0.228412942	0.008689523	Yes
DDR1	T cells regulatory (Tregs)	0.249897554	0.003994273	Yes
DDR1	T cells gamma delta	0.04849643	0.582270677	No
DDR1	NK cells resting	0.208363665	0.016928856	Yes
DDR1	NK cells activated	0.358623745	2.59838913622986e-05	Yes
DDR1	Monocytes	-0.123561988	0.159702826	No
DDR1	Macrophages M0	0.2656827	0.002161819	Yes
DDR1	Macrophages M1	-0.128219262	0.14442674	No
DDR1	Macrophages M2	-0.121203386	0.167885394	No
DDR1	Dendritic cells resting	-0.178106704	0.041821689	Yes
DDR1	Dendritic cells activated	0.23524524	0.006835227	Yes
DDR1	Mast cells resting	-0.186504372	0.032930214	Yes
DDR1	Mast cells activated	-0.101052836	0.250778686	No
DDR1	Eosinophils	-0.044359716	0.614892657	No
DDR1	Neutrophils	-0.212995992	0.014582577	Yes
ITPR3	B cells naive	0.40998432	1.15597924781082e-06	Yes
ITPR3	B cells memory	-0.330503554	0.000115516	Yes
ITPR3	Plasma cells	0.440200229	1.43115298505248e-07	Yes
ITPR3	T cells CD8	0.147031092	0.09376957	No
ITPR3	T cells CD4 naive	0.099410248	0.258603371	No
ITPR3	T cells CD4 memory resting	-0.266405756	0.002100001	Yes
ITPR3	T cells CD4 memory activated	-0.077375732	0.379707227	No
ITPR3	T cells follicular helper	0.259661786	0.002744187	Yes
ITPR3	T cells regulatory (Tregs)	0.234237298	0.00708454	Yes
ITPR3	T cells gamma delta	0.043023972	0.625593497	No
ITPR3	NK cells resting	0.255672832	0.003204441	Yes
ITPR3	NK cells activated	0.424901943	4.2272528478565e-07	Yes
ITPR3	Monocytes	-0.236241241	0.006596552	Yes
ITPR3	Macrophages M0	0.212936116	0.014610996	Yes
ITPR3	Macrophages M1	-0.093510574	0.28807705	No
ITPR3	Macrophages M2	-0.154132363	0.078792196	No
ITPR3	Dendritic cells resting	-0.241424126	0.005470169	Yes
ITPR3	Dendritic cells activated	0.244529797	0.004880589	Yes
ITPR3	Mast cells resting	-0.211114195	0.015499144	Yes
ITPR3	Mast cells activated	-0.104575544	0.234552714	No
ITPR3	Eosinophils	-0.063375786	0.472054437	No
ITPR3	Neutrophils	-0.077697011	0.37772579	No
NOS3	B cells naive	-0.172647391	0.04861705	Yes
NOS3	B cells memory	0.266967562	0.00205308	Yes
NOS3	Plasma cells	-0.115235886	0.18997095	No
NOS3	T cells CD8	-0.270042224	0.001812715	Yes
NOS3	T cells CD4 naive	0.080161797	0.36273491	No
NOS3	T cells CD4 memory resting	0.215794394	0.013306952	Yes
NOS3	T cells CD4 memory activated	0.156760828	0.073762188	No
NOS3	T cells follicular helper	-0.023302101	0.791637769	No
NOS3	T cells regulatory (Tregs)	-0.200693911	0.021535111	Yes
NOS3	T cells gamma delta	-0.058874109	0.504154984	No
NOS3	NK cells resting	-0.244769736	0.004837495	Yes
NOS3	NK cells activated	-0.296916622	0.000573608	Yes
NOS3	Monocytes	0.254362983	0.003370086	Yes
NOS3	Macrophages M0	-0.252534303	0.003614231	Yes
NOS3	Macrophages M1	0.309186626	0.000326458	Yes
NOS3	Macrophages M2	0.029896519	0.734626618	No
NOS3	Dendritic cells resting	0.110425677	0.209257321	No
NOS3	Dendritic cells activated	-0.179865442	0.039809464	Yes
NOS3	Mast cells resting	-0.062669159	0.477018425	No
NOS3	Mast cells activated	0.338500852	7.66686069689002e-05	Yes
NOS3	Eosinophils	0.025673511	0.770991294	No
NOS3	Neutrophils	0.175681474	0.044735428	Yes
PROSER2	B cells naive	0.256052835	0.003157777	Yes
PROSER2	B cells memory	-0.335796047	8.81806925710319e-05	Yes
PROSER2	Plasma cells	0.281526148	0.001124071	Yes
PROSER2	T cells CD8	0.242939342	0.005175018	Yes
PROSER2	T cells CD4 naive	0.080788205	0.358984575	No
PROSER2	T cells CD4 memory resting	-0.322254028	0.00017427	Yes
PROSER2	T cells CD4 memory activated	-0.127444401	0.146888521	No
PROSER2	T cells follicular helper	0.102398858	0.244489681	No
PROSER2	T cells regulatory (Tregs)	0.272933794	0.001610286	Yes
PROSER2	T cells gamma delta	0.082911018	0.346455214	No
PROSER2	NK cells resting	0.292348215	0.000703151	Yes
PROSER2	NK cells activated	0.493915736	2.03620295778944e-09	Yes
PROSER2	Monocytes	-0.264767707	0.002242409	Yes
PROSER2	Macrophages M0	0.252490138	0.00362032	Yes
PROSER2	Macrophages M1	-0.18846425	0.03110278	Yes
PROSER2	Macrophages M2	-0.17416858	0.046745301	Yes
PROSER2	Dendritic cells resting	-0.022809064	0.795949086	No
PROSER2	Dendritic cells activated	0.119771637	0.173001949	No
PROSER2	Mast cells resting	-0.321127595	0.000184168	Yes
PROSER2	Mast cells activated	0.100963101	0.251201888	No
PROSER2	Eosinophils	-0.157112142	0.073110001	No
PROSER2	Neutrophils	-0.000253595	0.997706317	No
SELENOW	B cells naive	-0.320010239	0.000194501	Yes
SELENOW	B cells memory	0.362025463	2.14822547477371e-05	Yes
SELENOW	Plasma cells	-0.424405019	4.37474220504006e-07	Yes
SELENOW	T cells CD8	-0.092961806	0.290928076	No
SELENOW	T cells CD4 naive	-0.141739003	0.106333887	No
SELENOW	T cells CD4 memory resting	0.367851216	1.5430677348058e-05	Yes
SELENOW	T cells CD4 memory activated	-0.146215026	0.095626438	No
SELENOW	T cells follicular helper	-0.098966892	0.260743711	No
SELENOW	T cells regulatory (Tregs)	-0.321213757	0.000183393	Yes
SELENOW	T cells gamma delta	-0.225908423	0.009473154	Yes
SELENOW	NK cells resting	-0.198858403	0.022785304	Yes
SELENOW	NK cells activated	-0.463119529	2.54894910705321e-08	Yes
SELENOW	Monocytes	0.36809286	1.52182397552937e-05	Yes
SELENOW	Macrophages M0	-0.211539415	0.015287762	Yes
SELENOW	Macrophages M1	0.034544041	0.695278235	No
SELENOW	Macrophages M2	0.126246982	0.150754983	No
SELENOW	Dendritic cells resting	0.2213096	0.01107546	Yes
SELENOW	Dendritic cells activated	-0.089474316	0.30948393	No
SELENOW	Mast cells resting	0.480359294	6.38760410760823e-09	Yes
SELENOW	Mast cells activated	-0.10405585	0.23689912	No
SELENOW	Eosinophils	-0.034832129	0.692864361	No
SELENOW	Neutrophils	-0.116419961	0.185428556	No
HSPA1A	B cells naive	-0.290071465	0.000777285	Yes
HSPA1A	B cells memory	0.262916791	0.002413805	Yes
HSPA1A	Plasma cells	-0.238190691	0.006150736	Yes
HSPA1A	T cells CD8	-0.156410684	0.074416873	No
HSPA1A	T cells CD4 naive	-0.168147762	0.054884901	No
HSPA1A	T cells CD4 memory resting	0.264549008	0.00226207	Yes
HSPA1A	T cells CD4 memory activated	0.073476587	0.404255007	No
HSPA1A	T cells follicular helper	0.015824665	0.857626064	No
HSPA1A	T cells regulatory (Tregs)	-0.130229605	0.138185556	No
HSPA1A	T cells gamma delta	-0.022839006	0.795687079	No
HSPA1A	NK cells resting	-0.276577097	0.001384569	Yes
HSPA1A	NK cells activated	-0.260774289	0.002626938	Yes
HSPA1A	Monocytes	0.010867375	0.901953224	No
HSPA1A	Macrophages M0	-0.220739845	0.011289671	Yes
HSPA1A	Macrophages M1	0.150724413	0.085720512	No
HSPA1A	Macrophages M2	0.049944149	0.571045779	No
HSPA1A	Dendritic cells resting	0.045801536	0.603432288	No
HSPA1A	Dendritic cells activated	-0.061330524	0.486499136	No
HSPA1A	Mast cells resting	0.064966471	0.460983688	No
HSPA1A	Mast cells activated	0.267080922	0.002043728	Yes
HSPA1A	Eosinophils	0.14472225	0.099098269	No
HSPA1A	Neutrophils	0.124511653	0.15649374	No
HSPA6	B cells naive	-0.41376912	8.99681197108016e-07	Yes
HSPA6	B cells memory	0.302379856	0.000447653	Yes
HSPA6	Plasma cells	-0.141181777	0.107730161	No
HSPA6	T cells CD8	-0.267181719	0.002035445	Yes
HSPA6	T cells CD4 naive	0.108232121	0.218502833	No
HSPA6	T cells CD4 memory resting	0.167804856	0.055388688	No
HSPA6	T cells CD4 memory activated	0.362588598	2.08118741437453e-05	Yes
HSPA6	T cells follicular helper	-0.134930192	0.124395904	No
HSPA6	T cells regulatory (Tregs)	-0.223918616	0.010139482	Yes
HSPA6	T cells gamma delta	0.017344415	0.844118593	No
HSPA6	NK cells resting	-0.36560859	1.75400225645939e-05	Yes
HSPA6	NK cells activated	-0.368061283	1.52458430389372e-05	Yes
HSPA6	Monocytes	0.163487918	0.062063025	No
HSPA6	Macrophages M0	-0.029257705	0.740092136	No
HSPA6	Macrophages M1	0.304539665	0.000405315	Yes
HSPA6	Macrophages M2	0.108669193	0.216340193	No
HSPA6	Dendritic cells resting	0.060513842	0.492332246	No
HSPA6	Dendritic cells activated	-0.251578647	0.003748045	Yes
HSPA6	Mast cells resting	-0.164954277	0.05972579	No
HSPA6	Mast cells activated	0.4467319	8.86575040206018e-08	Yes
HSPA6	Eosinophils	0.090078164	0.306216919	No
HSPA6	Neutrophils	0.254351831	0.003371528	Yes
P4HA2	B cells naive	0.418223326	6.67200588362529e-07	Yes
P4HA2	B cells memory	-0.425363122	4.09462386999681e-07	Yes
P4HA2	Plasma cells	0.161937881	0.064614412	No
P4HA2	T cells CD8	0.227868717	0.008854758	Yes
P4HA2	T cells CD4 naive	-0.013580367	0.877647749	No
P4HA2	T cells CD4 memory resting	-0.378501171	8.28741169971108e-06	Yes
P4HA2	T cells CD4 memory activated	-0.189529829	0.030145823	Yes
P4HA2	T cells follicular helper	0.19901589	0.022675647	Yes
P4HA2	T cells regulatory (Tregs)	0.346146015	5.12668117208251e-05	Yes
P4HA2	T cells gamma delta	-0.017051068	0.846722443	No
P4HA2	NK cells resting	0.256033649	0.003160119	Yes
P4HA2	NK cells activated	0.366091959	1.7063635048781e-05	Yes
P4HA2	Monocytes	-0.259705532	0.002739488	Yes
P4HA2	Macrophages M0	0.092567374	0.292988828	No
P4HA2	Macrophages M1	-0.27282639	0.001617421	Yes
P4HA2	Macrophages M2	-0.07055473	0.423250395	No
P4HA2	Dendritic cells resting	-0.196059498	0.024811488	Yes
P4HA2	Dendritic cells activated	0.161106056	0.066018495	No
P4HA2	Mast cells resting	-0.072292718	0.411889983	No
P4HA2	Mast cells activated	-0.234709142	0.006966843	Yes
P4HA2	Eosinophils	-0.171062707	0.050753038	No
P4HA2	Neutrophils	-0.161761669	0.064909799	No
PDLIM4	B cells naive	-0.380473146	7.36855136027955e-06	Yes
PDLIM4	B cells memory	0.299684077	0.000506214	Yes
PDLIM4	Plasma cells	-0.201586283	0.020948933	Yes
PDLIM4	T cells CD8	-0.090867416	0.301981004	No
PDLIM4	T cells CD4 naive	-0.009905596	0.910592775	No
PDLIM4	T cells CD4 memory resting	0.154659399	0.077762113	No
PDLIM4	T cells CD4 memory activated	0.247081917	0.004439338	Yes
PDLIM4	T cells follicular helper	-0.082336004	0.349821595	No
PDLIM4	T cells regulatory (Tregs)	-0.327954335	0.000131332	Yes
PDLIM4	T cells gamma delta	-0.149522434	0.088277131	No
PDLIM4	NK cells resting	-0.256243285	0.003134622	Yes
PDLIM4	NK cells activated	-0.168606009	0.05421756	No
PDLIM4	Monocytes	0.117352648	0.181906829	No
PDLIM4	Macrophages M0	-0.205575446	0.018493545	Yes
PDLIM4	Macrophages M1	0.078103847	0.375225738	No
PDLIM4	Macrophages M2	-0.130302315	0.137963739	No
PDLIM4	Dendritic cells resting	0.108249933	0.218426605	No
PDLIM4	Dendritic cells activated	0.003419818	0.969076487	No
PDLIM4	Mast cells resting	-0.023849781	0.786856026	No
PDLIM4	Mast cells activated	0.414126226	8.78513321183364e-07	Yes
PDLIM4	Eosinophils	0.042003835	0.633818955	No
PDLIM4	Neutrophils	0.132775311	0.130579672	No
F11R	B cells naive	0.33016154	0.000117529	Yes
F11R	B cells memory	-0.256832229	0.00306398	Yes
F11R	Plasma cells	0.307804098	0.000348293	Yes
F11R	T cells CD8	0.141445197	0.107068317	No
F11R	T cells CD4 naive	0.020009419	0.82054347	No
F11R	T cells CD4 memory resting	-0.191145197	0.028742861	Yes
F11R	T cells CD4 memory activated	-0.147045721	0.093736546	No
F11R	T cells follicular helper	0.064089567	0.467068889	No
F11R	T cells regulatory (Tregs)	0.308892603	0.000330993	Yes
F11R	T cells gamma delta	0.092638806	0.292614908	No
F11R	NK cells resting	0.231104773	0.007911648	Yes
F11R	NK cells activated	0.206651453	0.017875486	Yes
F11R	Monocytes	-0.137991076	0.116003424	No
F11R	Macrophages M0	0.229532799	0.008358061	Yes
F11R	Macrophages M1	-0.014895597	0.865904184	No
F11R	Macrophages M2	0.024229969	0.783276321	No
F11R	Dendritic cells resting	-0.147164514	0.093468719	No
F11R	Dendritic cells activated	0.13424319	0.126342351	No
F11R	Mast cells resting	-0.218080149	0.012338452	Yes
F11R	Mast cells activated	-0.069401282	0.430888979	No
F11R	Eosinophils	-0.056058642	0.524795005	No
F11R	Neutrophils	-0.104199397	0.236249374	No
UQCC2	B cells naive	0.257874325	0.002942491	Yes
UQCC2	B cells memory	-0.300718589	0.000482954	Yes
UQCC2	Plasma cells	0.074320817	0.398861907	No
UQCC2	T cells CD8	0.218457801	0.012184523	Yes
UQCC2	T cells CD4 naive	0.068649099	0.435912505	No
UQCC2	T cells CD4 memory resting	-0.406761933	1.42754533893853e-06	Yes
UQCC2	T cells CD4 memory activated	-0.147309792	0.093142005	No
UQCC2	T cells follicular helper	-0.041941414	0.634323729	No
UQCC2	T cells regulatory (Tregs)	0.283300216	0.001042178	Yes
UQCC2	T cells gamma delta	0.119242802	0.174920663	No
UQCC2	NK cells resting	0.189015153	0.030604865	Yes
UQCC2	NK cells activated	0.232519158	0.007528162	Yes
UQCC2	Monocytes	-0.044241222	0.615838707	No
UQCC2	Macrophages M0	0.280105387	0.001193848	Yes
UQCC2	Macrophages M1	-0.171863568	0.049664047	Yes
UQCC2	Macrophages M2	0.040436878	0.646540739	No
UQCC2	Dendritic cells resting	-0.172807063	0.048406028	Yes
UQCC2	Dendritic cells activated	0.040940969	0.64243675	No
UQCC2	Mast cells resting	-0.167225552	0.056248432	No
UQCC2	Mast cells activated	-0.212791412	0.014679878	Yes
UQCC2	Eosinophils	0.007956156	0.928135405	No
UQCC2	Neutrophils	-0.210680262	0.015717473	Yes
HLA-DRA	B cells naive	-0.300478242	0.000488268	Yes
HLA-DRA	B cells memory	0.292025268	0.000713256	Yes
HLA-DRA	Plasma cells	-0.061131265	0.487918921	No
HLA-DRA	T cells CD8	-0.221415452	0.011036058	Yes
HLA-DRA	T cells CD4 naive	0.069017654	0.433446915	No
HLA-DRA	T cells CD4 memory resting	-0.00091634	0.991712142	No
HLA-DRA	T cells CD4 memory activated	0.323007911	0.000167925	Yes
HLA-DRA	T cells follicular helper	-0.104635626	0.2342825	No
HLA-DRA	T cells regulatory (Tregs)	-0.087685542	0.319294845	No
HLA-DRA	T cells gamma delta	0.086278828	0.327150008	No
HLA-DRA	NK cells resting	-0.168463355	0.054424584	No
HLA-DRA	NK cells activated	-0.305446936	0.000388658	Yes
HLA-DRA	Monocytes	0.132074196	0.132641641	No
HLA-DRA	Macrophages M0	0.009755089	0.911945737	No
HLA-DRA	Macrophages M1	0.292841413	0.000687973	Yes
HLA-DRA	Macrophages M2	0.248774876	0.004166696	Yes
HLA-DRA	Dendritic cells resting	0.236245855	0.006595464	Yes
HLA-DRA	Dendritic cells activated	-0.34207397	6.36054682931308e-05	Yes
HLA-DRA	Mast cells resting	-0.154943169	0.077211993	No
HLA-DRA	Mast cells activated	0.288452681	0.000834285	Yes
HLA-DRA	Eosinophils	-0.160442639	0.067156041	No
HLA-DRA	Neutrophils	0.134175365	0.126535781	No
MYOC	B cells naive	-0.323264268	0.000165816	Yes
MYOC	B cells memory	0.378182165	8.4458629076674e-06	Yes
MYOC	Plasma cells	-0.232475045	0.007539869	Yes
MYOC	T cells CD8	-0.101177286	0.250192579	No
MYOC	T cells CD4 naive	-0.184991536	0.034402215	Yes
MYOC	T cells CD4 memory resting	0.225714266	0.009536427	Yes
MYOC	T cells CD4 memory activated	-0.088288328	0.315966505	No
MYOC	T cells follicular helper	0.017921041	0.839005176	No
MYOC	T cells regulatory (Tregs)	-0.232246509	0.007600778	Yes
MYOC	T cells gamma delta	-0.025980979	0.768325718	No
MYOC	NK cells resting	-0.3264149	0.000141836	Yes
MYOC	NK cells activated	-0.233799095	0.007195422	Yes
MYOC	Monocytes	0.214067735	0.014081967	Yes
MYOC	Macrophages M0	-0.354603617	3.24448086263356e-05	Yes
MYOC	Macrophages M1	0.139704026	0.111502563	No
MYOC	Macrophages M2	0.136358298	0.12033735	No
MYOC	Dendritic cells resting	0.145269536	0.09781405	No
MYOC	Dendritic cells activated	-0.133461672	0.128584989	No
MYOC	Mast cells resting	0.177492369	0.042544324	Yes
MYOC	Mast cells activated	0.137503354	0.11731041	No
MYOC	Eosinophils	0.103948095	0.237387674	No
MYOC	Neutrophils	0.030153662	0.732430306	No
PTH1R	B cells naive	0.358218321	2.65759677576851e-05	Yes
PTH1R	B cells memory	-0.217227434	0.01269229	Yes
PTH1R	Plasma cells	0.21184786	0.015136004	Yes
PTH1R	T cells CD8	0.258331502	0.002890578	Yes
PTH1R	T cells CD4 naive	0.013244044	0.880655128	No
PTH1R	T cells CD4 memory resting	-0.307241333	0.000357562	Yes
PTH1R	T cells CD4 memory activated	-0.351432577	3.85749095938697e-05	Yes
PTH1R	T cells follicular helper	0.21932009	0.011839347	Yes
PTH1R	T cells regulatory (Tregs)	0.37678091	9.17637758732243e-06	Yes
PTH1R	T cells gamma delta	0.278500785	0.001277395	Yes
PTH1R	NK cells resting	0.142410752	0.104669539	No
PTH1R	NK cells activated	0.258750395	0.002843738	Yes
PTH1R	Monocytes	-0.070231891	0.42538043	No
PTH1R	Macrophages M0	0.076984602	0.382127971	No
PTH1R	Macrophages M1	-0.005977068	0.94598018	No
PTH1R	Macrophages M2	0.024478226	0.781378899	No
PTH1R	Dendritic cells resting	0.016881503	0.848228328	No
PTH1R	Dendritic cells activated	-0.029856713	0.734966808	No
PTH1R	Mast cells resting	-0.028538153	0.746263979	No
PTH1R	Mast cells activated	-0.239611982	0.005842813	Yes
PTH1R	Eosinophils	-0.059902099	0.496725748	No
PTH1R	Neutrophils	-0.199517195	0.022329602	Yes
IER3	B cells naive	-0.252588741	0.00360674	Yes
IER3	B cells memory	0.147225826	0.093330725	No
IER3	Plasma cells	0.103992692	0.237185386	No
IER3	T cells CD8	-0.125386768	0.153579589	No
IER3	T cells CD4 naive	0.19146057	0.028475541	Yes
IER3	T cells CD4 memory resting	0.057996671	0.510541707	No
IER3	T cells CD4 memory activated	0.342969407	6.06750138275398e-05	Yes
IER3	T cells follicular helper	0.036206154	0.681394186	No
IER3	T cells regulatory (Tregs)	-0.186762471	0.03268448	Yes
IER3	T cells gamma delta	-0.017281446	0.844677383	No
IER3	NK cells resting	-0.186827994	0.032622345	Yes
IER3	NK cells activated	0.018315615	0.835510018	No
IER3	Monocytes	0.112984802	0.198829047	No
IER3	Macrophages M0	-0.009840569	0.911177294	No
IER3	Macrophages M1	0.2268149	0.009182616	Yes
IER3	Macrophages M2	-0.214726497	0.013781754	Yes
IER3	Dendritic cells resting	-0.041300175	0.63951888	No
IER3	Dendritic cells activated	0.020141706	0.819377209	No
IER3	Mast cells resting	-0.398671598	2.40154456865993e-06	Yes
IER3	Mast cells activated	0.637175822	2.79495377856496e-16	Yes
IER3	Eosinophils	0.045959969	0.602178781	No
IER3	Neutrophils	0.190487143	0.029307532	Yes
SLC16A10	B cells naive	-0.302384624	0.000447555	Yes
SLC16A10	B cells memory	0.15745978	0.072469236	No
SLC16A10	Plasma cells	-0.069290728	0.431625233	No
SLC16A10	T cells CD8	-0.307017715	0.000361307	Yes
SLC16A10	T cells CD4 naive	0.242733122	0.005214333	Yes
SLC16A10	T cells CD4 memory resting	0.064135192	0.466751199	No
SLC16A10	T cells CD4 memory activated	0.420082065	5.88197569188578e-07	Yes
SLC16A10	T cells follicular helper	-0.073239016	0.405780393	No
SLC16A10	T cells regulatory (Tregs)	-0.1709107	0.050961948	No
SLC16A10	T cells gamma delta	-0.011934925	0.892377001	No
SLC16A10	NK cells resting	-0.160460937	0.067124453	No
SLC16A10	NK cells activated	-0.210057533	0.016035464	Yes
SLC16A10	Monocytes	0.023699892	0.78816391	No
SLC16A10	Macrophages M0	0.101020545	0.250930917	No
SLC16A10	Macrophages M1	0.214486122	0.013890645	Yes
SLC16A10	Macrophages M2	-0.03529338	0.689005976	No
SLC16A10	Dendritic cells resting	0.012498948	0.887323731	No
SLC16A10	Dendritic cells activated	-0.052895348	0.548484354	No
SLC16A10	Mast cells resting	-0.314198786	0.000257477	Yes
SLC16A10	Mast cells activated	0.595366125	6.38532925708851e-14	Yes
SLC16A10	Eosinophils	-0.111675202	0.204117685	No
SLC16A10	Neutrophils	0.286200534	0.00091997	Yes
HSPA1B	B cells naive	-0.228763507	0.008584534	Yes
HSPA1B	B cells memory	0.150775639	0.085612882	No
HSPA1B	Plasma cells	-0.092005175	0.295942788	No
HSPA1B	T cells CD8	0.00233214	0.978908964	No
HSPA1B	T cells CD4 naive	-0.036825642	0.676246304	No
HSPA1B	T cells CD4 memory resting	0.049748182	0.572559239	No
HSPA1B	T cells CD4 memory activated	-0.006501552	0.941248109	No
HSPA1B	T cells follicular helper	0.160905242	0.066361158	No
HSPA1B	T cells regulatory (Tregs)	-0.131557476	0.134177189	No
HSPA1B	T cells gamma delta	0.081674699	0.353718423	No
HSPA1B	NK cells resting	-0.216703189	0.012914207	Yes
HSPA1B	NK cells activated	-0.076333097	0.386180914	No
HSPA1B	Monocytes	-0.046370519	0.598935971	No
HSPA1B	Macrophages M0	0.012587718	0.886528812	No
HSPA1B	Macrophages M1	0.020800116	0.813578524	No
HSPA1B	Macrophages M2	-0.071705204	0.41571014	No
HSPA1B	Dendritic cells resting	-0.152361254	0.082334425	No
HSPA1B	Dendritic cells activated	-0.030867339	0.726346013	No
HSPA1B	Mast cells resting	-0.117332919	0.181980815	No
HSPA1B	Mast cells activated	0.290539191	0.000761494	Yes
HSPA1B	Eosinophils	0.101536204	0.248507532	No
HSPA1B	Neutrophils	0.090435062	0.304296653	No
XDH	B cells naive	0.233283769	0.007327787	Yes
XDH	B cells memory	-0.296144429	0.000593834	Yes
XDH	Plasma cells	0.221776051	0.010902753	Yes
XDH	T cells CD8	-0.013426217	0.879025931	No
XDH	T cells CD4 naive	0.072213751	0.412402248	No
XDH	T cells CD4 memory resting	-0.178177449	0.041739136	Yes
XDH	T cells CD4 memory activated	0.158927588	0.069813696	No
XDH	T cells follicular helper	0.188643695	0.030939846	Yes
XDH	T cells regulatory (Tregs)	0.074747629	0.39615172	No
XDH	T cells gamma delta	-0.132361518	0.131793637	No
XDH	NK cells resting	0.135398484	0.123082425	No
XDH	NK cells activated	0.416564573	7.46147065252125e-07	Yes
XDH	Monocytes	-0.280072754	0.001195496	Yes
XDH	Macrophages M0	0.180524476	0.039076656	Yes
XDH	Macrophages M1	-0.105825954	0.228973953	No
XDH	Macrophages M2	-0.16119148	0.065933322	No
XDH	Dendritic cells resting	-0.202756035	0.020201401	Yes
XDH	Dendritic cells activated	0.390645688	3.97003396077099e-06	Yes
XDH	Mast cells resting	-0.317697868	0.000217615	Yes
XDH	Mast cells activated	0.186458894	0.032973675	Yes
XDH	Eosinophils	-0.149192211	0.088990055	No
XDH	Neutrophils	0.01509897	0.864090824	No
ASIC2	B cells naive	0.146910082	0.094043096	No
ASIC2	B cells memory	0.003567993	0.96773733	No
ASIC2	Plasma cells	0.103395657	0.239903447	No
ASIC2	T cells CD8	0.166645086	0.057120885	No
ASIC2	T cells CD4 naive	0.085850858	0.329564216	No
ASIC2	T cells CD4 memory resting	0.000805302	0.992716403	No
ASIC2	T cells CD4 memory activated	-0.227339077	0.009018222	Yes
ASIC2	T cells follicular helper	0.029947006	0.73419523	No
ASIC2	T cells regulatory (Tregs)	0.097782859	0.266518973	No
ASIC2	T cells gamma delta	0.26429019	0.002285539	Yes
ASIC2	NK cells resting	0.019827966	0.822143809	No
ASIC2	NK cells activated	-0.138255379	0.115299891	No
ASIC2	Monocytes	-0.085269948	0.332859363	No
ASIC2	Macrophages M0	0.185381195	0.034017859	Yes
ASIC2	Macrophages M1	0.110254449	0.20996878	No
ASIC2	Macrophages M2	0.097848847	0.26619484	No
ASIC2	Dendritic cells resting	-0.008616549	0.922188367	No
ASIC2	Dendritic cells activated	-0.087610951	0.319708275	No
ASIC2	Mast cells resting	0.069080365	0.433028182	No
ASIC2	Mast cells activated	-0.160690529	0.066729137	No
ASIC2	Eosinophils	-0.073522792	0.403958734	No
ASIC2	Neutrophils	-0.191530952	0.028416172	Yes
